# Supplementary material for: Down-regulation of MIR-378A-3P expression associated with inflammation: The effects of restoring its levels
Source: PLoS One. 2025 Aug 11;20(8):e0329685. doi: 10.1371/journal.pone.0329685 (PMC12338774; doi:10.1371/journal.pone.0329685)
Supplement: S1 File — (XLSX) [file pone.0329685.s005.xlsx]

## Sheet: decreased miRNA FDR<0.05
	logFC	logCPM	F	PValue	FDR
hsa-miR-378a-3p	-1.43255	10.2582	29.266	9.8407e-07	0.000949136
hsa-miR-6848-3p	-4.78146	0.601355	25.3833	4.54831e-06	0.00153311
hsa-miR-492	-5.63075	0.358262	26.5901	3.78828e-06	0.00153311
hsa-miR-3654	-5.50022	0.298709	24.8903	6.90984e-06	0.00190415
hsa-miR-378c	-1.38661	6.64726	22.7527	1.09007e-05	0.00210274
hsa-miR-147b-3p	-2.9411	2.22473	22.4752	2.00911e-05	0.00246022
hsa-miR-378d	-1.33001	5.45372	20.4304	2.69916e-05	0.00306276
hsa-miR-10397-3p	-4.42403	-0.242961	20.1034	3.07375e-05	0.00329404
hsa-miR-10394-5p	-4.30469	-0.486121	18.8261	6.67796e-05	0.00613419
hsa-miR-509-3p	-3.65523	0.727159	17.8878	7.86662e-05	0.00689759
hsa-miR-10396b-3p	-3.86888	1.27394	18.6009	0.00011095	0.00856094
hsa-miR-1184	-4.91676	-0.250706	19.2763	0.000108359	0.00856094
hsa-miR-3529-3p	-1.5315	7.57183	17.7396	0.000120057	0.008598
hsa-miR-141-5p	-3.51276	1.72209	18.5013	0.000130451	0.00867721
hsa-miR-10396a-3p	-3.97349	0.0449558	16.028	0.000163541	0.0105157
hsa-miR-7-5p	-1.5259	9.0123	16.9051	0.000211293	0.0131479
hsa-miR-6882-3p	-3.82624	-0.640756	15.5185	0.000259165	0.0156228
hsa-miR-192-5p	-3.44655	12.8633	18.2689	0.000298425	0.0164475
hsa-miR-552-5p	-3.52766	1.64927	16.4919	0.000295821	0.0164475
hsa-miR-194-5p	-3.54872	13.27	18.3748	0.000289461	0.0164475
hsa-miR-559	-3.4253	-0.114794	14.3987	0.00032849	0.0176016
hsa-miR-612	-4.41779	-0.48868	15.5861	0.000406077	0.0206099
hsa-miR-5692a	-3.08366	-0.720589	13.9393	0.000472052	0.0207906
hsa-miR-548h-5p	-3.14136	-0.728484	13.9027	0.000479334	0.0207906
hsa-miR-548ah-5p	-2.85857	-0.765587	13.7057	0.000520591	0.0218309
hsa-miR-4728-3p	-3.11778	0.197669	13.0023	0.000606183	0.024361
hsa-miR-133a-3p	-1.02794	9.63329	12.8508	0.000648386	0.0252131
hsa-miR-133a-5p	-1.15989	4.8224	12.2345	0.00085433	0.0252131
hsa-miR-147b-5p	-2.30571	1.59292	12.4938	0.000760455	0.0252131
hsa-miR-556-5p	-2.52179	0.64144	12.2756	0.000838665	0.0252131
hsa-miR-3646	-2.5635	-0.810085	12.6414	0.000885411	0.0252131
hsa-miR-4664-3p	-2.62633	-0.796965	12.4946	0.000885411	0.0252131
hsa-miR-4786-3p	-2.64025	-0.793935	12.4491	0.000888243	0.0252131
hsa-miR-514a-5p	-2.75516	-0.781412	12.6487	0.000885411	0.0252131
hsa-miR-4680-5p	-2.85338	-0.762344	12.6925	0.000800094	0.0252131
hsa-miR-12121	-2.89175	-0.780279	12.9318	0.000885411	0.0252131
hsa-miR-6850-5p	-2.91113	-0.770304	13.026	0.000885411	0.0252131
hsa-miR-570-5p	-3.04731	-0.599236	12.4233	0.000784837	0.0252131
hsa-miR-622	-3.12496	-0.760031	12.5798	0.000885411	0.0252131
hsa-miR-577	-3.26576	2.53179	14.9581	0.000750996	0.0252131
hsa-miR-7844-5p	-3.49571	-0.264786	12.2576	0.000845492	0.0252131
hsa-miR-215-5p	-3.53498	12.8703	15.006	0.000798722	0.0252131
hsa-miR-1244	-4.29944	1.34527	14.5253	0.000787314	0.0252131
hsa-miR-892b	-2.48131	-0.812263	12.3773	0.00091618	0.0252933
hsa-miR-6874-3p	-2.51302	-0.807585	12.3731	0.000917847	0.0252933
hsa-miR-552-3p	-2.74562	2.2893	13.3662	0.00103019	0.0263042
hsa-miR-5584-5p	-2.88875	-0.758661	12.1724	0.00103635	0.0263042
hsa-miR-6780a-5p	-2.88875	-0.758661	12.1724	0.00103635	0.0263042
hsa-miR-3124-3p	-3.00494	-0.744707	12.2807	0.00101446	0.0263042
hsa-miR-3135a	-3.18199	-0.559577	11.8502	0.00101616	0.0263042
hsa-miR-10393-5p	-4.00572	3.96689	13.7392	0.00120155	0.0285141
hsa-miR-194-3p	-2.77624	5.48016	13.4337	0.00132856	0.0305093
hsa-miR-105-3p	-2.20999	-0.840437	11.4543	0.00136918	0.0306531
hsa-miR-3145-3p	-2.89626	-0.249769	11.2233	0.00135216	0.0306531
hsa-miR-3670	-2.13149	-0.848604	11.3379	0.00144118	0.0312363
hsa-miR-200a-3p	-2.95401	9.64641	12.7472	0.00167342	0.0343407
hsa-miR-10393-3p	-3.82021	4.19262	12.632	0.00174027	0.0353366
hsa-miR-3124-5p	-2.71118	-0.680743	10.6057	0.00179762	0.0361209
hsa-miR-6513-5p	-2.97988	-0.412617	10.5377	0.00185522	0.036894
hsa-miR-490-3p	-1.17216	5.33408	10.4558	0.0019622	0.0386233
hsa-miR-143-3p	-0.776639	18.9766	10.0323	0.00234886	0.0407088
hsa-miR-5584-3p	-1.94916	-0.868401	10.7882	0.00240581	0.0407088
hsa-miR-6805-5p	-2.26159	-0.839487	11.8319	0.00240581	0.0407088
hsa-miR-548f-3p	-2.41805	-0.822996	11.4142	0.00240581	0.0407088
hsa-miR-4699-3p	-2.51879	-0.813179	12.1824	0.00240581	0.0407088
hsa-miR-2467-5p	-2.53006	-0.817657	12.4367	0.00240581	0.0407088
hsa-miR-6849-3p	-2.53631	-0.817049	12.4447	0.00240581	0.0407088
hsa-miR-506-3p	-2.72879	-0.653124	10.1059	0.00226914	0.0407088
hsa-miR-3690	-2.96036	-0.331472	10.1947	0.00217684	0.0407088
hsa-miR-5189-5p	-2.97052	-0.771386	12.4066	0.00240581	0.0407088
hsa-miR-3661	-3.86706	-0.670663	11.7254	0.00214183	0.0407088
hsa-miR-141-3p	-2.9303	8.44647	11.6291	0.00246318	0.0413172
hsa-miR-378a-5p	-1.0281	4.92609	9.72182	0.00271834	0.043966
hsa-miR-2114-5p	-2.73313	-0.636419	9.72257	0.00271737	0.043966
hsa-miR-429	-2.76967	8.70166	11.3045	0.00276347	0.0440556
hsa-miR-378e	-2.17632	0.31253	9.52892	0.00297807	0.0455928
hsa-miR-1-3p	-0.846683	13.2533	9.33163	0.00327062	0.0481605
hsa-miR-579-3p	-2.23801	0.400105	9.28531	0.00334357	0.0484943
hsa-miR-659-3p	-2.81507	-0.608059	9.21973	0.00344976	0.0496611

## Sheet: decreased miRNA
	logFC	logCPM	F	PValue	FDR
hsa-miR-492	-5.63075	0.358262	26.5901	3.78828e-06	0.00153311
hsa-miR-3654	-5.50022	0.298709	24.8903	6.90984e-06	0.00190415
hsa-miR-1184	-4.91676	-0.250706	19.2763	0.000108359	0.00856094
hsa-miR-6848-3p	-4.78146	0.601355	25.3833	4.54831e-06	0.00153311
hsa-miR-10397-3p	-4.42403	-0.242961	20.1034	3.07375e-05	0.00329404
hsa-miR-612	-4.41779	-0.48868	15.5861	0.000406077	0.0206099
hsa-miR-10394-5p	-4.30469	-0.486121	18.8261	6.67796e-05	0.00613419
hsa-miR-1244	-4.29944	1.34527	14.5253	0.000787314	0.0252131
hsa-miR-10393-5p	-4.00572	3.96689	13.7392	0.00120155	0.0285141
hsa-miR-10396a-3p	-3.97349	0.0449558	16.028	0.000163541	0.0105157
hsa-miR-10396b-3p	-3.86888	1.27394	18.6009	0.00011095	0.00856094
hsa-miR-3661	-3.86706	-0.670663	11.7254	0.00214183	0.0407088
hsa-miR-6882-3p	-3.82624	-0.640756	15.5185	0.000259165	0.0156228
hsa-miR-10393-3p	-3.82021	4.19262	12.632	0.00174027	0.0353366
hsa-miR-509-3p	-3.65523	0.727159	17.8878	7.86662e-05	0.00689759
hsa-miR-194-5p	-3.54872	13.27	18.3748	0.000289461	0.0164475
hsa-miR-215-5p	-3.53498	12.8703	15.006	0.000798722	0.0252131
hsa-miR-552-5p	-3.52766	1.64927	16.4919	0.000295821	0.0164475
hsa-miR-141-5p	-3.51276	1.72209	18.5013	0.000130451	0.00867721
hsa-miR-7844-5p	-3.49571	-0.264786	12.2576	0.000845492	0.0252131
hsa-miR-192-5p	-3.44655	12.8633	18.2689	0.000298425	0.0164475
hsa-miR-559	-3.4253	-0.114794	14.3987	0.00032849	0.0176016
hsa-miR-577	-3.26576	2.53179	14.9581	0.000750996	0.0252131
hsa-miR-663a	-3.21699	0.983203	9.07138	0.00541272	0.0648517
hsa-miR-3135a	-3.18199	-0.559577	11.8502	0.00101616	0.0263042
hsa-miR-548h-5p	-3.14136	-0.728484	13.9027	0.000479334	0.0207906
hsa-miR-622	-3.12496	-0.760031	12.5798	0.000885411	0.0252131
hsa-miR-4728-3p	-3.11778	0.197669	13.0023	0.000606183	0.024361
hsa-miR-5692a	-3.08366	-0.720589	13.9393	0.000472052	0.0207906
hsa-miR-570-5p	-3.04731	-0.599236	12.4233	0.000784837	0.0252131
hsa-miR-3124-3p	-3.00494	-0.744707	12.2807	0.00101446	0.0263042
hsa-miR-215-3p	-2.99818	7.37997	9.7183	0.00494399	0.0623331
hsa-miR-6513-5p	-2.97988	-0.412617	10.5377	0.00185522	0.036894
hsa-miR-5189-5p	-2.97052	-0.771386	12.4066	0.00240581	0.0407088
hsa-miR-3690	-2.96036	-0.331472	10.1947	0.00217684	0.0407088
hsa-miR-200a-3p	-2.95401	9.64641	12.7472	0.00167342	0.0343407
hsa-miR-10401-5p	-2.95169	-0.0625577	9.14749	0.00357085	0.0502786
hsa-miR-147b-3p	-2.9411	2.22473	22.4752	2.00911e-05	0.00246022
hsa-miR-141-3p	-2.9303	8.44647	11.6291	0.00246318	0.0413172
hsa-miR-6850-5p	-2.91113	-0.770304	13.026	0.000885411	0.0252131
hsa-miR-3145-3p	-2.89626	-0.249769	11.2233	0.00135216	0.0306531
hsa-miR-12121	-2.89175	-0.780279	12.9318	0.000885411	0.0252131
hsa-miR-5584-5p	-2.88875	-0.758661	12.1724	0.00103635	0.0263042
hsa-miR-6780a-5p	-2.88875	-0.758661	12.1724	0.00103635	0.0263042
hsa-miR-548ah-5p	-2.85857	-0.765587	13.7057	0.000520591	0.0218309
hsa-miR-4680-5p	-2.85338	-0.762344	12.6925	0.000800094	0.0252131
hsa-miR-663b	-2.8235	1.4548	9.93176	0.00356203	0.0502786
hsa-miR-3610	-2.81985	-0.54904	8.33356	0.00528701	0.0641425
hsa-miR-659-3p	-2.81507	-0.608059	9.21973	0.00344976	0.0496611
hsa-miR-194-3p	-2.77624	5.48016	13.4337	0.00132856	0.0305093
hsa-miR-621	-2.77065	-0.818468	9.50102	0.0187303	0.123735
hsa-miR-429	-2.76967	8.70166	11.3045	0.00276347	0.0440556
hsa-miR-514a-5p	-2.75516	-0.781412	12.6487	0.000885411	0.0252131
hsa-miR-552-3p	-2.74562	2.2893	13.3662	0.00103019	0.0263042
hsa-miR-2114-5p	-2.73313	-0.636419	9.72257	0.00271737	0.043966
hsa-miR-506-3p	-2.72879	-0.653124	10.1059	0.00226914	0.0407088
hsa-miR-3124-5p	-2.71118	-0.680743	10.6057	0.00179762	0.0361209
hsa-miR-200a-5p	-2.69386	5.34008	9.77909	0.00483186	0.0616754
hsa-miR-1224-5p	-2.65031	-0.356841	8.68001	0.00446975	0.0596882
hsa-miR-4786-3p	-2.64025	-0.793935	12.4491	0.000888243	0.0252131
hsa-miR-10396a-5p	-2.62984	1.08643	6.7963	0.014298	0.108586
hsa-miR-4664-3p	-2.62633	-0.796965	12.4946	0.000885411	0.0252131
hsa-miR-4425	-2.61825	-0.663228	9.16212	0.00354597	0.0502786
hsa-miR-6515-5p	-2.61408	-0.545476	8.69291	0.004442	0.0596882
hsa-miR-192-3p	-2.58808	3.77656	9.95582	0.00451761	0.0596882
hsa-miR-1282	-2.56869	-0.0616481	6.9249	0.0106182	0.0890541
hsa-miR-3646	-2.5635	-0.810085	12.6414	0.000885411	0.0252131
hsa-miR-6849-3p	-2.53631	-0.817049	12.4447	0.00240581	0.0407088
hsa-miR-200b-3p	-2.53048	11.2459	9.85735	0.00469176	0.060336
hsa-miR-2467-5p	-2.53006	-0.817657	12.4367	0.00240581	0.0407088
hsa-miR-556-5p	-2.52179	0.64144	12.2756	0.000838665	0.0252131
hsa-miR-6805-3p	-2.51956	-0.824091	11.9957	0.00663688	0.0653191
hsa-miR-4699-3p	-2.51879	-0.813179	12.1824	0.00240581	0.0407088
hsa-miR-6874-3p	-2.51302	-0.807585	12.3731	0.000917847	0.0252933
hsa-miR-892b	-2.48131	-0.812263	12.3773	0.00091618	0.0252933
hsa-miR-5699-3p	-2.48122	-0.477581	7.68075	0.00728184	0.069538
hsa-miR-196a-1-3p	-2.45352	0.558876	8.9718	0.00388419	0.0531391
hsa-miR-548f-3p	-2.41805	-0.822996	11.4142	0.00240581	0.0407088
hsa-miR-5701	-2.41492	-0.83653	11.6369	0.00663688	0.0653191
hsa-miR-200c-5p	-2.41399	8.23174e-06	8.28656	0.0054094	0.0648517
hsa-miR-200c-3p	-2.40402	10.6577	9.38418	0.00561335	0.0650418
hsa-miR-10396b-5p	-2.36495	-0.848768	10.1731	0.0187303	0.123735
hsa-miR-5680	-2.32876	-0.198966	7.0284	0.0100792	0.0859274
hsa-miR-4680-3p	-2.32636	-0.307489	5.82953	0.0186005	0.123735
hsa-miR-7109-3p	-2.30851	-0.842918	11.68	0.00663688	0.0653191
hsa-miR-147b-5p	-2.30571	1.59292	12.4938	0.000760455	0.0252131
hsa-miR-6895-5p	-2.27935	-0.841831	11.4032	0.00663688	0.0653191
hsa-miR-6805-5p	-2.26159	-0.839487	11.8319	0.00240581	0.0407088
hsa-miR-6084	-2.24702	-0.853641	10.4468	0.0187303	0.123735
hsa-miR-579-3p	-2.23801	0.400105	9.28531	0.00334357	0.0484943
hsa-miR-4435	-2.2222	-0.846747	10.7688	0.00663688	0.0653191
hsa-miR-3657	-2.2144	-0.85512	10.5006	0.0187303	0.123735
hsa-miR-4749-5p	-2.2103	-0.73779	7.05517	0.00994461	0.0852585
hsa-miR-105-3p	-2.20999	-0.840437	11.4543	0.00136918	0.0306531
hsa-miR-6789-3p	-2.18677	-0.854514	10.8603	0.00663688	0.0653191
hsa-miR-573	-2.18677	-0.854514	10.8603	0.00663688	0.0653191
hsa-miR-548ag	-2.18348	-0.631029	6.0972	0.0161922	0.120597
hsa-miR-6892-5p	-2.17858	-0.738221	7.56861	0.00769742	0.0703712
hsa-miR-4516	-2.17654	-0.533457	4.40253	0.0397999	0.205088
hsa-miR-378e	-2.17632	0.31253	9.52892	0.00297807	0.0455928
hsa-miR-4766-3p	-2.16764	-0.684031	6.01275	0.0202399	0.130873
hsa-miR-548ai	-2.16547	-0.629871	6.15245	0.0157375	0.117665
hsa-miR-375-3p	-2.15825	10.9819	7.42984	0.0122211	0.100746
hsa-miR-3116	-2.15499	-0.869171	7.89319	0.0549254	0.228444
hsa-miR-2276-5p	-2.15499	-0.869171	7.89319	0.0549254	0.228444
hsa-miR-6506-3p	-2.15499	-0.869171	7.89319	0.0549254	0.228444
hsa-miR-6773-3p	-2.15499	-0.869171	7.89319	0.0549254	0.228444
hsa-miR-7161-5p	-2.15499	-0.869171	7.89319	0.0549254	0.228444
hsa-miR-513a-3p	-2.15499	-0.869171	7.89319	0.0549254	0.228444
hsa-miR-7846-3p	-2.15497	-0.253646	5.26926	0.0249601	0.147242
hsa-miR-3173-3p	-2.15229	-0.491492	5.82923	0.0186034	0.123735
hsa-miR-4662a-3p	-2.14627	-0.539464	5.32426	0.0242439	0.143955
hsa-miR-200b-5p	-2.14124	5.42909	8.20755	0.0088971	0.0798256
hsa-miR-6876-3p	-2.14092	-0.858689	10.7443	0.00663688	0.0653191
hsa-miR-3670	-2.13149	-0.848604	11.3379	0.00144118	0.0312363
hsa-miR-5587-3p	-2.10889	-0.857153	11.1395	0.00663688	0.0653191
hsa-miR-3133	-2.10869	-0.857022	11.6885	0.00663688	0.0653191
hsa-miR-548i	-2.09306	-0.460026	4.96391	0.029369	0.162796
hsa-miR-544b	-2.07911	-0.859528	11.1192	0.00663688	0.0653191
hsa-miR-6515-3p	-2.07492	0.255669	5.75778	0.0193087	0.126969
hsa-miR-570-3p	-2.0634	-0.126746	5.47368	0.0224065	0.141249
hsa-miR-514a-3p	-2.05425	0.800416	5.28681	0.0267932	0.155675
hsa-miR-10394-3p	-2.03131	-0.156484	3.76492	0.057203	0.232795
hsa-miR-592	-2.02341	-0.0984458	6.55794	0.0127869	0.102516
hsa-miR-1469	-2.01124	-0.877028	8.75003	0.0549254	0.228444
hsa-miR-1295a	-2.00438	0.638018	7.06623	0.00988953	0.0851647
hsa-miR-1295b-5p	-2.00438	0.638018	7.06623	0.00988953	0.0851647
hsa-miR-3917	-2.00368	-0.569601	4.39448	0.0399757	0.205088
hsa-miR-548ac	-1.99016	-0.867588	11.0048	0.00663688	0.0653191
hsa-miR-6851-3p	-1.97964	-0.687129	4.49915	0.0432332	0.213184
hsa-miR-10397-5p	-1.96897	0.347053	5.83622	0.0185359	0.123735
hsa-miR-6740-3p	-1.96617	-0.781002	6.85662	0.0109902	0.0917755
hsa-miR-5584-3p	-1.94916	-0.868401	10.7882	0.00240581	0.0407088
hsa-miR-507	-1.94773	-0.874152	10.2565	0.0187303	0.123735
hsa-miR-4664-5p	-1.94452	-0.874402	10.2513	0.0187303	0.123735
hsa-miR-4742-5p	-1.93416	-0.0846453	4.91499	0.0301493	0.165693
hsa-miR-6780a-3p	-1.93264	-0.733008	5.06447	0.0278317	0.158723
hsa-miR-4426	-1.92446	-0.878961	9.68595	0.0187303	0.123735
hsa-miR-513b-5p	-1.92206	-0.328633	4.49856	0.0377655	0.197961
hsa-miR-203a-3p	-1.91239	6.58626	9.39108	0.00557977	0.0650418
hsa-miR-203b-5p	-1.91239	6.58626	9.39108	0.00557977	0.0650418
hsa-miR-548b-5p	-1.91111	-0.87693	10.2067	0.0187303	0.123735
hsa-miR-4701-3p	-1.90893	-0.777435	5.43693	0.0281406	0.158723
hsa-miR-6861-5p	-1.90602	-0.87729	9.73006	0.0187303	0.123735
hsa-miR-6796-3p	-1.90602	-0.87729	9.73006	0.0187303	0.123735
hsa-miR-6800-3p	-1.90602	-0.87729	9.73006	0.0187303	0.123735
hsa-miR-6847-5p	-1.8991	-0.772482	6.21538	0.0152361	0.114806
hsa-miR-4477a	-1.89858	-0.875128	10.839	0.00663688	0.0653191
hsa-miR-4786-5p	-1.89661	-0.686992	4.82898	0.0315757	0.172548
hsa-miR-6745	-1.89477	-0.878149	10.188	0.0187303	0.123735
hsa-miR-4701-5p	-1.89272	-0.878306	10.1849	0.0187303	0.123735
hsa-miR-548ak	-1.88834	-0.772728	5.41207	0.0281406	0.158723
hsa-miR-4791	-1.88248	-0.39748	4.4526	0.0387249	0.20053
hsa-miR-378f	-1.88168	-0.33669	5.05369	0.0279923	0.158723
hsa-miR-5699-5p	-1.87934	-0.390898	4.70945	0.0336792	0.181981
hsa-miR-6727-5p	-1.873	-0.88485	8.28798	0.0549254	0.228444
hsa-miR-1266-3p	-1.873	-0.88485	8.28798	0.0549254	0.228444
hsa-miR-4713-5p	-1.866	-0.880338	9.66919	0.0187303	0.123735
hsa-miR-600	-1.86538	-0.801354	6.41702	0.0137399	0.105595
hsa-miR-7851-3p	-1.86534	-0.784776	5.78926	0.0281406	0.158723
hsa-miR-302a-3p	-1.85999	-0.880795	9.65987	0.0187303	0.123735
hsa-miR-4464	-1.85999	-0.880795	9.65987	0.0187303	0.123735
hsa-miR-6742-3p	-1.85267	-0.781232	5.28483	0.0281406	0.158723
hsa-miR-375-5p	-1.85236	-0.886777	8.57313	0.0549254	0.228444
hsa-miR-891b	-1.84635	-0.790349	5.44392	0.0281406	0.158723
hsa-miR-3145-5p	-1.83761	0.111013	5.35292	0.0238794	0.143955
hsa-miR-4684-3p	-1.82426	-0.602038	4.28011	0.042566	0.213184
hsa-miR-4517	-1.82237	-0.375488	4.45021	0.0387754	0.20053
hsa-miR-6883-3p	-1.80151	-0.568643	3.75961	0.0568739	0.232795
hsa-miR-581	-1.80091	-0.601062	3.76433	0.0567229	0.232795
hsa-miR-4442	-1.7997	-0.890165	8.4678	0.0549254	0.228444
hsa-miR-4497	-1.79044	-0.609378	3.8108	0.0552586	0.229234
hsa-miR-12113	-1.7875	-0.884347	10.6784	0.00663688	0.0653191
hsa-miR-6858-3p	-1.77955	-0.807599	4.26372	0.152895	0.412472
hsa-miR-548ah-3p	-1.77074	-0.887844	9.93516	0.0187303	0.123735
hsa-miR-124-5p	-1.76839	-0.560267	3.58043	0.0629458	0.250356
hsa-miR-6832-3p	-1.7576	-0.798873	5.35667	0.0281406	0.158723
hsa-miR-658	-1.74737	-0.889564	9.90683	0.0187303	0.123735
hsa-miR-614	-1.73706	-0.888541	10.0332	0.00663688	0.0653191
hsa-miR-6826-5p	-1.73706	-0.888541	10.0332	0.00663688	0.0653191
hsa-miR-3152-3p	-1.73706	-0.888541	10.0332	0.00663688	0.0653191
hsa-miR-3146	-1.73632	-0.890379	9.89291	0.0187303	0.123735
hsa-miR-5580-3p	-1.728	-0.772913	3.78155	0.184488	0.426711
hsa-miR-5703	-1.71896	-0.797956	4.52719	0.0659935	0.25614
hsa-miR-6734-5p	-1.70991	-0.488544	3.6709	0.0597963	0.240306
hsa-miR-203a-5p	-1.68961	0.584848	4.55848	0.0365528	0.193179
hsa-miR-203b-3p	-1.68961	0.584848	4.55848	0.0365528	0.193179
hsa-miR-6804-5p	-1.67922	-0.737532	4.1737	0.0451389	0.21714
hsa-miR-4709-5p	-1.67357	-0.703329	3.49336	0.104096	0.346806
hsa-miR-9901	-1.6548	-0.899597	8.07305	0.0549254	0.228444
hsa-miR-5003-5p	-1.6548	-0.899597	8.07305	0.0549254	0.228444
hsa-miR-6801-3p	-1.65461	-0.896464	9.76057	0.0187303	0.123735
hsa-miR-4758-5p	-1.65461	-0.896464	9.76057	0.0187303	0.123735
hsa-miR-219a-2-3p	-1.64574	-0.449252	3.29417	0.0741675	0.280528
hsa-miR-219b-5p	-1.64574	-0.449252	3.29417	0.0741675	0.280528
hsa-miR-6721-5p	-1.61566	-0.809877	5.05984	0.0281406	0.158723
hsa-miR-6862-3p	-1.6126	-0.786734	3.199	0.184488	0.426711
hsa-miR-187-5p	-1.60328	0.573448	4.61496	0.0354482	0.188374
hsa-miR-7845-5p	-1.56178	-0.741972	3.33982	0.0722395	0.278144
hsa-miR-4440	-1.55632	-0.583891	2.80211	0.0989743	0.335019
hsa-miR-1288-3p	-1.55553	-0.754265	3.51485	0.0653417	0.25614
hsa-miR-4731-5p	-1.54959	-0.128379	3.55608	0.063824	0.252288
hsa-miR-7705	-1.53712	0.874221	4.16179	0.0454372	0.218031
hsa-miR-3529-3p	-1.5315	7.57183	17.7396	0.000120057	0.008598
hsa-miR-597-3p	-1.53012	-0.656398	3.03216	0.0863882	0.301343
hsa-miR-7-5p	-1.5259	9.0123	16.9051	0.000211293	0.0131479
hsa-miR-6819-3p	-1.52402	-0.65904	2.55288	0.114972	0.369636
hsa-miR-3622b-5p	-1.52401	-0.663684	3.30841	0.0735601	0.279876
hsa-miR-3622a-3p	-1.52401	-0.663684	3.30841	0.0735601	0.279876
hsa-miR-4802-3p	-1.52094	-0.906203	9.54612	0.0187303	0.123735
hsa-miR-2116-5p	-1.5174	-0.225367	2.87682	0.0946761	0.324388
hsa-miR-639	-1.49964	-0.491849	2.41783	0.124846	0.390953
hsa-miR-4735-3p	-1.49943	-0.908464	7.98947	0.0549254	0.228444
hsa-miR-4753-5p	-1.49943	-0.908464	7.98947	0.0549254	0.228444
hsa-miR-4723-5p	-1.49943	-0.908464	7.98947	0.0549254	0.228444
hsa-miR-6816-3p	-1.49943	-0.908464	7.98947	0.0549254	0.228444
hsa-miR-6839-5p	-1.49427	-0.82143	4.067	0.0659935	0.25614
hsa-miR-6808-3p	-1.49001	-0.839017	2.849	0.348052	0.584836
hsa-miR-5004-3p	-1.48153	-0.909037	8.95614	0.0187303	0.123735
hsa-miR-588	-1.48153	-0.909037	8.95614	0.0187303	0.123735
hsa-miR-937-5p	-1.48153	-0.909037	8.95614	0.0187303	0.123735
hsa-miR-5187-5p	-1.47978	-0.557774	2.66699	0.107313	0.353623
hsa-miR-4735-5p	-1.4726	-0.9102	7.95059	0.0549254	0.228444
hsa-miR-149-3p	-1.4726	-0.9102	7.95059	0.0549254	0.228444
hsa-miR-1914-3p	-1.4726	-0.9102	7.95059	0.0549254	0.228444
hsa-miR-1298-5p	-1.4726	-0.9102	7.95059	0.0549254	0.228444
hsa-miR-6754-3p	-1.47198	-0.765491	3.57451	0.063158	0.250456
hsa-miR-6838-5p	-1.47114	-0.83129	4.46412	0.0659935	0.25614
hsa-miR-3618	-1.46915	-0.518719	2.23917	0.139422	0.412472
hsa-miR-6507-3p	-1.46768	-0.910518	7.9433	0.0549254	0.228444
hsa-miR-4714-5p	-1.46624	-0.910612	8.33127	0.0549254	0.228444
hsa-miR-5682	-1.46291	-0.910827	7.93617	0.0549254	0.228444
hsa-miR-2681-5p	-1.46233	-0.511746	2.57727	0.113285	0.366656
hsa-miR-4705	-1.45231	1.43621	6.00806	0.0169553	0.123735
hsa-miR-3192-5p	-1.44139	-0.752946	3.08681	0.0836665	0.295051
hsa-miR-605-5p	-1.44011	-0.227935	2.82826	0.097446	0.331523
hsa-miR-6758-3p	-1.43673	-0.649666	2.41917	0.124743	0.390953
hsa-miR-378a-3p	-1.43255	10.2582	29.266	9.8407e-07	0.000949136
hsa-miR-5697	-1.4305	-0.542247	2.2652	0.137182	0.412472
hsa-miR-3936	-1.41815	-0.848494	4.46374	0.0659935	0.25614
hsa-miR-4505	-1.41467	-0.830347	4.16423	0.0659935	0.25614
hsa-miR-6807-3p	-1.4122	-0.815748	4.04691	0.0484259	0.226732
hsa-miR-4723-3p	-1.41154	-0.842009	3.60278	0.152895	0.412472
hsa-miR-548t-5p	-1.40871	-0.195596	2.76818	0.100998	0.339417
hsa-miR-6750-3p	-1.4056	-0.720651	2.47671	0.120428	0.383341
hsa-miR-3942-3p	-1.40295	-0.782097	2.80323	0.184488	0.426711
hsa-miR-4662b	-1.40278	0.823877	4.2044	0.0443799	0.214022
hsa-miR-4662a-5p	-1.40278	0.823877	4.2044	0.0443799	0.214022
hsa-miR-3188	-1.39721	-0.531025	2.45292	0.122191	0.387037
hsa-miR-4423-5p	-1.38993	-0.621487	2.36707	0.128802	0.400096
hsa-miR-378c	-1.38661	6.64726	22.7527	1.09007e-05	0.00210274
hsa-miR-6858-5p	-1.38075	-0.857182	3.60736	0.152895	0.412472
hsa-miR-1306-5p	-1.37223	1.15356	4.79976	0.0320767	0.174791
hsa-miR-6755-5p	-1.36614	-0.727197	2.51914	0.117353	0.375721
hsa-miR-4751	-1.3657	-0.917068	8.07734	0.0549254	0.228444
hsa-miR-6882-5p	-1.35901	-0.27333	2.60933	0.111109	0.360829
hsa-miR-187-3p	-1.35453	3.64933	8.70086	0.00503225	0.0630338
hsa-miR-378i	-1.3507	1.40074	5.65049	0.0204214	0.130873
hsa-miR-190a-5p	-1.34882	4.47925	5.84238	0.0231464	0.143955
hsa-miR-196a-5p	-1.34684	6.99561	3.82002	0.0632307	0.250456
hsa-miR-3150b-5p	-1.34169	-0.783206	2.84121	0.0966987	0.329561
hsa-miR-3150a-3p	-1.34169	-0.783206	2.84121	0.0966987	0.329561
hsa-miR-6770-5p	-1.33765	-0.627098	2.0109	0.160977	0.412472
hsa-miR-6770-3p	-1.33335	0.19308	2.21942	0.14151	0.412472
hsa-miR-3617-5p	-1.33296	1.1072	3.68771	0.05923	0.239027
hsa-miR-6125	-1.33203	-0.77424	2.46142	0.184488	0.426711
hsa-miR-378d	-1.33001	5.45372	20.4304	2.69916e-05	0.00306276
hsa-miR-1262	-1.32998	0.804437	3.79392	0.0557858	0.230925
hsa-miR-551b-5p	-1.32904	-0.500819	2.01868	0.160182	0.412472
hsa-miR-2681-3p	-1.32579	0.659762	3.88521	0.0529988	0.228444
hsa-miR-3927-3p	-1.32212	-0.841709	3.93298	0.051601	0.228444
hsa-miR-6505-5p	-1.3214	-0.523624	2.14852	0.147556	0.412472
hsa-miR-9903	-1.32075	0.0919956	2.69509	0.105516	0.349127
hsa-miR-3660	-1.31864	-0.920039	8.03417	0.0549254	0.228444
hsa-miR-7108-3p	-1.31629	-0.859126	3.61614	0.152895	0.412472
hsa-miR-4683	-1.31025	-0.757537	2.35654	0.12964	0.401992
hsa-miR-3127-5p	-1.30575	-0.280754	1.99699	0.162411	0.412472
hsa-miR-3675-3p	-1.2932	-0.920612	5.26194	0.174697	0.412472
hsa-miR-6878-3p	-1.2932	-0.920612	5.26194	0.174697	0.412472
hsa-miR-6759-5p	-1.2932	-0.920612	5.26194	0.174697	0.412472
hsa-miR-762	-1.2932	-0.920612	5.26194	0.174697	0.412472
hsa-miR-6778-3p	-1.2932	-0.920612	5.26194	0.174697	0.412472
hsa-miR-5047	-1.2932	-0.920612	5.26194	0.174697	0.412472
hsa-miR-4747-3p	-1.2932	-0.920612	5.26194	0.174697	0.412472
hsa-miR-2467-3p	-1.2932	-0.920612	5.26194	0.174697	0.412472
hsa-miR-4635	-1.2932	-0.920612	5.26194	0.174697	0.412472
hsa-miR-1303	-1.2932	-0.920612	5.26194	0.174697	0.412472
hsa-miR-4653-5p	-1.2932	-0.920612	5.26194	0.174697	0.412472
hsa-miR-548az-5p	-1.2932	-0.920612	5.26194	0.174697	0.412472
hsa-miR-6845-5p	-1.2932	-0.920612	5.26194	0.174697	0.412472
hsa-miR-6847-3p	-1.2932	-0.920612	5.26194	0.174697	0.412472
hsa-miR-6856-3p	-1.2932	-0.920612	5.26194	0.174697	0.412472
hsa-miR-513c-3p	-1.2932	-0.920612	5.26194	0.174697	0.412472
hsa-miR-4679	-1.28945	-0.331674	1.89262	0.173657	0.412472
hsa-miR-3085-3p	-1.2864	-0.715561	2.26464	0.13723	0.412472
hsa-miR-765	-1.28428	-0.773443	2.62331	0.110175	0.359001
hsa-miR-4725-5p	-1.27105	-0.774851	2.66482	0.107454	0.353623
hsa-miR-33a-5p	-1.26549	2.15363	6.51657	0.0130593	0.103668
hsa-miR-6747-3p	-1.26338	-0.23643	2.15636	0.146832	0.412472
hsa-miR-5000-5p	-1.25996	-0.791777	2.84753	0.096336	0.329489
hsa-miR-196b-5p	-1.25954	6.46666	3.10084	0.091893	0.317105
hsa-miR-6509-5p	-1.25781	-0.769922	2.47707	0.120401	0.383341
hsa-miR-6887-3p	-1.25649	-0.783619	2.33118	0.131686	0.405786
hsa-miR-616-3p	-1.24973	-0.308589	2.07825	0.15424	0.412472
hsa-miR-636	-1.24033	-0.780553	2.53283	0.116381	0.373542
hsa-miR-548w	-1.23487	-0.0940593	2.28265	0.135703	0.412472
hsa-miR-632	-1.22619	-0.522797	1.46005	0.231326	0.501944
hsa-miR-550a-5p	-1.21948	2.36647	7.13985	0.009531	0.0835696
hsa-miR-550b-3p	-1.21948	2.36647	7.13985	0.009531	0.0835696
hsa-miR-6843-3p	-1.21578	-0.552294	1.90537	0.172235	0.412472
hsa-miR-3928-3p	-1.20704	0.438729	3.07386	0.0843028	0.296212
hsa-miR-4253	-1.2064	-0.92703	7.47412	0.0549254	0.228444
hsa-miR-3164	-1.2064	-0.92703	7.47412	0.0549254	0.228444
hsa-miR-875-5p	-1.2064	-0.92703	7.47412	0.0549254	0.228444
hsa-miR-4471	-1.2064	-0.92703	7.47412	0.0549254	0.228444
hsa-miR-939-5p	-1.20638	-0.669801	1.6819	0.199284	0.454283
hsa-miR-181d-3p	-1.19653	-0.850902	3.07123	0.152895	0.412472
hsa-miR-3152-5p	-1.19485	-0.0581087	1.93712	0.168754	0.412472
hsa-miR-615-5p	-1.19358	-0.518653	1.55589	0.21677	0.480631
hsa-miR-7151-3p	-1.17236	0.0167833	2.26503	0.137196	0.412472
hsa-miR-490-3p	-1.17216	5.33408	10.4558	0.0019622	0.0386233
hsa-miR-605-3p	-1.17133	-0.0361096	1.92091	0.17052	0.412472
hsa-miR-551a	-1.16682	-0.57565	1.76804	0.188299	0.432415
hsa-miR-5006-3p	-1.16371	-0.5371	1.65305	0.203133	0.458833
hsa-miR-133a-5p	-1.15989	4.8224	12.2345	0.00085433	0.0252131
hsa-miR-490-5p	-1.15982	4.84527	8.03807	0.00681121	0.0663577
hsa-miR-4256	-1.15869	-0.929903	7.3695	0.0549254	0.228444
hsa-miR-555	-1.15869	-0.929903	7.3695	0.0549254	0.228444
hsa-miR-610	-1.15869	-0.929903	7.3695	0.0549254	0.228444
hsa-miR-620	-1.15869	-0.929903	7.3695	0.0549254	0.228444
hsa-miR-1972	-1.15869	-0.929903	7.3695	0.0549254	0.228444
hsa-miR-548at-3p	-1.15869	-0.929903	7.3695	0.0549254	0.228444
hsa-miR-4531	-1.15869	-0.929903	7.3695	0.0549254	0.228444
hsa-miR-6799-5p	-1.15869	-0.929903	7.3695	0.0549254	0.228444
hsa-miR-933	-1.15869	-0.929903	7.3695	0.0549254	0.228444
hsa-miR-3135b	-1.15869	-0.929903	7.3695	0.0549254	0.228444
hsa-miR-6840-5p	-1.15869	-0.929903	7.3695	0.0549254	0.228444
hsa-miR-3151-5p	-1.15869	-0.929903	7.3695	0.0549254	0.228444
hsa-miR-3117-3p	-1.15544	0.0617328	1.80295	0.184054	0.426711
hsa-miR-30c-1-3p	-1.15514	1.60004	4.22059	0.0439851	0.213184
hsa-miR-885-5p	-1.15409	0.423169	2.12488	0.149767	0.412472
hsa-miR-6511b-5p	-1.15261	0.894001	2.27106	0.137223	0.412472
hsa-miR-6879-3p	-1.14954	-0.660786	1.72296	0.193955	0.44382
hsa-miR-1286	-1.14859	-0.92841	5.283	0.174697	0.412472
hsa-miR-4803	-1.14004	-0.787742	2.16837	0.14573	0.412472
hsa-miR-6743-3p	-1.13813	-0.663048	1.6456	0.204141	0.460571
hsa-miR-550a-3-5p	-1.137	0.521076	2.55819	0.114603	0.369062
hsa-miR-3622b-3p	-1.13131	0.532182	2.43899	0.123237	0.387804
hsa-miR-3622a-5p	-1.13131	0.532182	2.43899	0.123237	0.387804
hsa-miR-137-3p	-1.12826	3.26433	3.89053	0.0578035	0.234743
hsa-miR-197-5p	-1.12787	-0.606178	1.46167	0.231069	0.501944
hsa-miR-210-5p	-1.12737	-0.0264626	1.84131	0.179518	0.421278
hsa-miR-4741	-1.12681	-0.860745	3.05449	0.152895	0.412472
hsa-miR-1266-5p	-1.12538	-0.292105	1.67465	0.200243	0.45497
hsa-miR-4523	-1.12206	-0.878121	2.33445	0.348051	0.584836
hsa-miR-4446-3p	-1.12076	-0.37487	1.58007	0.213276	0.474432
hsa-miR-6870-3p	-1.11947	-0.860726	3.02422	0.152895	0.412472
hsa-miR-6802-3p	-1.10869	-0.420267	1.57452	0.214071	0.475193
hsa-miR-6511a-5p	-1.10806	0.252515	1.89558	0.173325	0.412472
hsa-miR-4999-3p	-1.10742	-0.478349	1.62041	0.207596	0.467272
hsa-miR-30b-3p	-1.10611	2.05869	5.05039	0.0280416	0.158723
hsa-miR-499a-3p	-1.10572	-0.598998	1.546	0.218219	0.482735
hsa-miR-499b-5p	-1.10572	-0.598998	1.546	0.218219	0.482735
hsa-miR-7151-5p	-1.09852	-0.789027	1.78288	0.18648	0.430288
hsa-miR-378b	-1.09155	1.85548	5.15499	0.0265213	0.15456
hsa-miR-4781-3p	-1.08568	0.229861	2.26257	0.137406	0.412472
hsa-miR-676-5p	-1.08207	-0.87823	3.07787	0.152895	0.412472
hsa-miR-1908-5p	-1.08133	-0.113176	1.53031	0.220543	0.485647
hsa-miR-33b-3p	-1.07747	0.52848	2.06667	0.155375	0.412472
hsa-miR-1304-5p	-1.05283	-0.0490066	1.59104	0.211712	0.472677
hsa-miR-4437	-1.04901	-0.828304	2.11494	0.184488	0.426711
hsa-miR-320a-5p	-1.03824	-0.100407	1.22727	0.272046	0.551518
hsa-miR-6818-5p	-1.03672	-0.615763	1.28389	0.261364	0.549206
hsa-miR-4650-5p	-1.031	-0.809474	1.03117	0.680347	0.903849
hsa-miR-378a-5p	-1.0281	4.92609	9.72182	0.00271834	0.043966
hsa-miR-133a-3p	-1.02794	9.63329	12.8508	0.000648386	0.0252131
hsa-miR-6755-3p	-1.02052	-0.882163	2.24693	0.348051	0.584836
hsa-miR-3131	-1.01924	-0.67175	1.43413	0.235466	0.508638
hsa-miR-3059-5p	-1.01402	-0.749336	1.23958	0.35547	0.592143
hsa-miR-186-3p	-1.01334	0.0471431	1.49134	0.226445	0.496378
hsa-miR-6720-5p	-1.01326	-0.673266	1.37404	0.245423	0.526609
hsa-miR-4474-3p	-1.0104	-0.540071	1.20544	0.276312	0.551518
hsa-miR-10527-5p	-1.00468	1.25369	2.72643	0.103552	0.345591
hsa-miR-183-3p	-1.00388	0.120179	1.45662	0.231869	0.502556
hsa-miR-6852-3p	-0.99221	-0.591933	0.987299	0.32411	0.566825
hsa-miR-6720-3p	-0.989404	-0.373825	1.29213	0.259853	0.547822
hsa-miR-6764-3p	-0.987155	-0.758106	1.47836	0.228455	0.499082
hsa-miR-6731-3p	-0.986624	-0.788911	1.57862	0.213482	0.474432
hsa-miR-548f-5p	-0.978376	-0.408883	1.05913	0.307251	0.551518
hsa-miR-551b-3p	-0.972827	1.64606	2.65137	0.108327	0.354775
hsa-miR-3161	-0.971109	-0.938172	5.20044	0.174697	0.412472
hsa-miR-4446-5p	-0.971109	-0.938172	5.20044	0.174697	0.412472
hsa-miR-4655-5p	-0.971109	-0.938172	5.20044	0.174697	0.412472
hsa-miR-548ab	-0.968754	-0.373657	1.08079	0.302395	0.551518
hsa-miR-4492	-0.966875	0.302264	1.35899	0.247997	0.530361
hsa-miR-6762-3p	-0.966209	-0.721094	1.34298	0.250774	0.534522
hsa-miR-652-5p	-0.965624	1.25387	2.49535	0.119066	0.380261
hsa-miR-4473	-0.956919	-0.332612	1.20321	0.276752	0.551518
hsa-miR-1250-5p	-0.955632	-0.0279237	1.46661	0.230292	0.501391
hsa-miR-183-5p	-0.950198	6.74239	3.78929	0.0626699	0.249773
hsa-miR-133b	-0.947785	4.83349	7.25175	0.00901206	0.0801675
hsa-miR-3190-3p	-0.941906	-0.264667	1.09038	0.300277	0.551518
hsa-miR-3191-5p	-0.941906	-0.264667	1.09038	0.300277	0.551518
hsa-miR-103a-1-5p	-0.941812	-0.148511	1.28058	0.261974	0.549368
hsa-miR-219b-3p	-0.940077	-0.527918	1.08347	0.301802	0.551518
hsa-miR-4504	-0.937199	-0.748946	1.36265	0.247367	0.529602
hsa-miR-181b-2-3p	-0.93563	0.410022	1.61663	0.20812	0.467906
hsa-miR-545-5p	-0.933739	-0.438018	1.07897	0.302798	0.551518
hsa-miR-4503	-0.931787	-0.940292	5.16534	0.174697	0.412472
hsa-miR-1322	-0.927141	-0.889541	2.05668	0.348051	0.584836
hsa-miR-1227-3p	-0.926901	-0.349748	1.10123	0.297905	0.551518
hsa-miR-3138	-0.921063	-0.544899	0.925999	0.339492	0.584836
hsa-miR-3200-3p	-0.918812	1.03054	2.40083	0.126155	0.394414
hsa-miR-6736-3p	-0.915331	-0.94117	5.14875	0.174697	0.412472
hsa-miR-5187-3p	-0.915331	-0.94117	5.14875	0.174697	0.412472
hsa-miR-3924	-0.915331	-0.94117	5.14875	0.174697	0.412472
hsa-miR-7113-3p	-0.915331	-0.94117	5.14875	0.174697	0.412472
hsa-miR-6798-3p	-0.915331	-0.94117	5.14875	0.174697	0.412472
hsa-miR-3134	-0.915331	-0.94117	5.14875	0.174697	0.412472
hsa-miR-6872-3p	-0.915331	-0.94117	5.14875	0.174697	0.412472
hsa-miR-92a-2-5p	-0.915331	-0.94117	5.14875	0.174697	0.412472
hsa-miR-135b-5p	-0.914913	5.14963	1.94374	0.176857	0.416046
hsa-miR-1225-5p	-0.913484	1.91084	2.92754	0.0918769	0.317105
hsa-miR-31-5p	-0.912657	8.1733	3.83788	0.0611439	0.244702
hsa-miR-3117-5p	-0.912303	-0.941331	5.14558	0.174697	0.412472
hsa-miR-2682-3p	-0.912303	-0.941331	5.14558	0.174697	0.412472
hsa-miR-422a	-0.912303	-0.941331	5.14558	0.174697	0.412472
hsa-miR-328-5p	-0.912303	-0.941331	5.14558	0.174697	0.412472
hsa-miR-4720-5p	-0.912303	-0.941331	5.14558	0.174697	0.412472
hsa-miR-6865-5p	-0.912303	-0.941331	5.14558	0.174697	0.412472
hsa-miR-4318	-0.912303	-0.941331	5.14558	0.174697	0.412472
hsa-miR-4748	-0.912303	-0.941331	5.14558	0.174697	0.412472
hsa-miR-3681-3p	-0.912303	-0.941331	5.14558	0.174697	0.412472
hsa-miR-569	-0.912303	-0.941331	5.14558	0.174697	0.412472
hsa-miR-218-2-3p	-0.912303	-0.941331	5.14558	0.174697	0.412472
hsa-miR-6874-5p	-0.912303	-0.941331	5.14558	0.174697	0.412472
hsa-miR-3175	-0.909362	-0.941487	5.14246	0.174697	0.412472
hsa-miR-6821-3p	-0.909362	-0.941487	5.14246	0.174697	0.412472
hsa-miR-302a-5p	-0.90872	-0.690782	0.897308	0.347034	0.584836
hsa-miR-4685-5p	-0.90749	-0.941587	5.14046	0.174697	0.412472
hsa-miR-4692	-0.90749	-0.941587	5.14046	0.174697	0.412472
hsa-miR-5586-3p	-0.90749	-0.941587	5.14046	0.174697	0.412472
hsa-miR-4712-5p	-0.90749	-0.941587	5.14046	0.174697	0.412472
hsa-miR-6783-3p	-0.90749	-0.941587	5.14046	0.174697	0.412472
hsa-miR-3187-5p	-0.90749	-0.941587	5.14046	0.174697	0.412472
hsa-miR-6800-5p	-0.90749	-0.941587	5.14046	0.174697	0.412472
hsa-miR-6829-3p	-0.90749	-0.941587	5.14046	0.174697	0.412472
hsa-miR-302c-3p	-0.90749	-0.941587	5.14046	0.174697	0.412472
hsa-miR-4799-3p	-0.90749	-0.941587	5.14046	0.174697	0.412472
hsa-miR-3662	-0.90749	-0.941587	5.14046	0.174697	0.412472
hsa-miR-514b-5p	-0.90749	-0.941587	5.14046	0.174697	0.412472
hsa-miR-548b-3p	-0.905892	-0.103353	1.20892	0.275625	0.551518
hsa-miR-6827-5p	-0.892323	-0.827692	1.65548	0.202805	0.458705
hsa-miR-204-3p	-0.886074	-0.533769	0.860938	0.356929	0.594061
hsa-miR-3127-3p	-0.879675	-0.715137	1.07125	0.30452	0.551518
hsa-miR-556-3p	-0.879212	0.201554	1.18545	0.280292	0.551518
hsa-miR-4687-3p	-0.875535	-0.864396	2.07241	0.154811	0.412472
hsa-miR-3944-5p	-0.871249	-0.680398	1.07626	0.303401	0.551518
hsa-miR-6501-3p	-0.870804	-0.251874	0.79307	0.376477	0.618642
hsa-miR-1468-5p	-0.860753	1.83237	2.5178	0.117449	0.375721
hsa-miR-6748-3p	-0.859481	-0.833863	0.943107	0.680347	0.903849
hsa-miR-2682-5p	-0.853862	-0.609051	0.923522	0.340134	0.584836
hsa-miR-3157-3p	-0.850641	-0.833192	0.921088	0.680347	0.903849
hsa-miR-1-3p	-0.846683	13.2533	9.33163	0.00327062	0.0481605
hsa-miR-4800-3p	-0.843633	-0.680758	0.911801	0.343195	0.584836
hsa-miR-6505-3p	-0.838568	-0.778299	0.996291	0.35547	0.592143
hsa-miR-196b-3p	-0.837046	-0.454776	0.841214	0.36246	0.601709
hsa-miR-378h	-0.834609	-0.757189	1.04514	0.310441	0.551518
hsa-miR-4641	-0.83444	-0.878103	1.62774	0.348051	0.584836
hsa-miR-4802-5p	-0.833482	-0.69271	0.983904	0.324937	0.567756
hsa-miR-4716-5p	-0.829907	-0.776328	0.969786	0.35547	0.592143
hsa-miR-4716-3p	-0.829907	-0.776328	0.969786	0.35547	0.592143
hsa-miR-1-5p	-0.82871	0.760586	1.30617	0.257306	0.544834
hsa-miR-4443	-0.818402	0.486746	1.12936	0.291868	0.551518
hsa-miR-887-5p	-0.817125	0.766364	1.57953	0.213353	0.474432
hsa-miR-6884-5p	-0.816543	-0.878858	1.96484	0.165782	0.412472
hsa-miR-4777-3p	-0.816543	-0.878858	1.96484	0.165782	0.412472
hsa-miR-3196	-0.814951	-0.580923	0.665287	0.417696	0.660767
hsa-miR-7703	-0.812991	-0.760456	1.04386	0.310735	0.551518
hsa-miR-34c-3p	-0.807505	0.419393	1.20746	0.275912	0.551518
hsa-miR-5695	-0.805652	-0.623255	0.721537	0.398776	0.643697
hsa-miR-3168	-0.805458	-0.880983	1.57828	0.348051	0.584836
hsa-miR-4660	-0.800202	-0.370009	0.694591	0.407677	0.651174
hsa-miR-4646-3p	-0.79459	-0.677047	0.696539	0.407024	0.651174
hsa-miR-4436b-3p	-0.793767	-0.794956	1.07744	0.303138	0.551518
hsa-miR-1297	-0.793457	-0.532161	0.829883	0.365692	0.605511
hsa-miR-6516-5p	-0.792622	0.756262	1.38826	0.24302	0.522616
hsa-miR-561-5p	-0.790973	-0.344788	0.730809	0.395779	0.639413
hsa-miR-7850-5p	-0.788084	-0.876783	1.85244	0.178227	0.418758
hsa-miR-6855-3p	-0.787631	-0.730041	0.936633	0.336753	0.584696
hsa-miR-3617-3p	-0.786575	-0.568928	0.716957	0.400269	0.644934
hsa-miR-6804-3p	-0.785899	-0.898447	1.7676	0.348051	0.584836
hsa-miR-1306-3p	-0.783194	1.15848	1.68919	0.198326	0.452745
hsa-miR-2276-3p	-0.780378	-0.873335	1.87585	0.175547	0.413468
hsa-miR-143-3p	-0.776639	18.9766	10.0323	0.00234886	0.0407088
hsa-miR-766-5p	-0.773519	-0.231204	0.744047	0.391558	0.636187
hsa-miR-9898	-0.771388	-0.789591	0.479051	0.993024	1
hsa-miR-4725-3p	-0.771158	-0.762953	0.828788	0.366007	0.605512
hsa-miR-4763-3p	-0.766271	-0.669774	0.711869	0.401937	0.645575
hsa-miR-4763-5p	-0.758723	-0.670564	0.699971	0.405877	0.65082
hsa-miR-6788-3p	-0.757692	-0.530065	0.712421	0.401755	0.645575
hsa-miR-580-3p	-0.757167	-0.538638	0.551217	0.460511	0.702789
hsa-miR-190a-3p	-0.753731	0.599051	0.932622	0.337783	0.584836
hsa-miR-3940-3p	-0.747934	0.18177	0.911787	0.343199	0.584836
hsa-miR-505-5p	-0.747813	1.24873	1.38835	0.243005	0.522616
hsa-miR-6878-5p	-0.747334	-0.949696	4.91212	0.174696	0.412472
hsa-miR-4739	-0.747334	-0.949696	4.91212	0.174696	0.412472
hsa-miR-4323	-0.747334	-0.949696	4.91212	0.174696	0.412472
hsa-miR-574-5p	-0.742054	-0.587025	0.652445	0.422203	0.664841
hsa-miR-597-5p	-0.735429	-0.731261	0.808435	0.371922	0.613661
hsa-miR-6820-3p	-0.734585	-0.855859	1.16656	0.363149	0.602334
hsa-miR-383-5p	-0.730482	2.10086	1.66362	0.201913	0.458223
hsa-miR-6750-5p	-0.727481	-0.888494	1.45826	0.348051	0.584836
hsa-miR-3140-5p	-0.72015	-0.815497	0.741205	0.613852	0.85165
hsa-miR-153-5p	-0.717748	-0.357908	0.670645	0.415837	0.659662
hsa-miR-3658	-0.716509	-0.951153	4.85463	0.174696	0.412472
hsa-miR-12116	-0.716509	-0.951153	4.85463	0.174696	0.412472
hsa-miR-4427	-0.716509	-0.951153	4.85463	0.174696	0.412472
hsa-miR-6715b-3p	-0.716509	-0.951153	4.85463	0.174696	0.412472
hsa-miR-4498	-0.716509	-0.951153	4.85463	0.174696	0.412472
hsa-miR-5587-5p	-0.716509	-0.951153	4.85463	0.174696	0.412472
hsa-miR-6504-3p	-0.716509	-0.951153	4.85463	0.174696	0.412472
hsa-miR-4522	-0.716509	-0.951153	4.85463	0.174696	0.412472
hsa-miR-4733-3p	-0.716509	-0.951153	4.85463	0.174696	0.412472
hsa-miR-6785-3p	-0.716509	-0.951153	4.85463	0.174696	0.412472
hsa-miR-657	-0.716509	-0.951153	4.85463	0.174696	0.412472
hsa-miR-6788-5p	-0.716509	-0.951153	4.85463	0.174696	0.412472
hsa-miR-4755-5p	-0.716509	-0.951153	4.85463	0.174696	0.412472
hsa-miR-644a	-0.716509	-0.951153	4.85463	0.174696	0.412472
hsa-miR-647	-0.716509	-0.951153	4.85463	0.174696	0.412472
hsa-miR-7109-5p	-0.716509	-0.951153	4.85463	0.174696	0.412472
hsa-miR-5787	-0.716509	-0.951153	4.85463	0.174696	0.412472
hsa-miR-922	-0.716509	-0.951153	4.85463	0.174696	0.412472
hsa-miR-4633-5p	-0.716509	-0.951153	4.85463	0.174696	0.412472
hsa-miR-4634	-0.716509	-0.951153	4.85463	0.174696	0.412472
hsa-miR-5708	-0.716509	-0.951153	4.85463	0.174696	0.412472
hsa-miR-4673	-0.716509	-0.951153	4.85463	0.174696	0.412472
hsa-miR-4999-5p	-0.713861	0.0899673	0.769768	0.383539	0.626989
hsa-miR-6806-3p	-0.708602	-0.635419	0.677175	0.413588	0.657717
hsa-miR-145-5p	-0.706673	13.8982	6.61219	0.0124389	0.101095
hsa-miR-4521	-0.703429	1.2323	1.26669	0.26455	0.551518
hsa-miR-651-5p	-0.698378	2.96323	2.65528	0.108072	0.354543
hsa-miR-548v	-0.698124	-0.0370589	0.69188	0.408589	0.651378
hsa-miR-3195	-0.697374	0.92088	0.737198	0.395	0.638688
hsa-miR-23b-3p	-0.695894	12.655	8.63244	0.00457366	0.0599918
hsa-miR-3065-5p	-0.693022	5.60681	3.75919	0.0570793	0.232795
hsa-miR-338-3p	-0.693022	5.60681	3.75919	0.0570793	0.232795
hsa-miR-5582-3p	-0.686021	-0.546504	0.523198	0.472091	0.718188
hsa-miR-138-5p	-0.68098	3.54529	1.41904	0.243497	0.523058
hsa-miR-296-3p	-0.680065	0.744686	1.05549	0.308076	0.551518
hsa-miR-618	-0.677649	1.50326	1.17868	0.281659	0.551518
hsa-miR-4536-5p	-0.676842	1.08236	0.916397	0.341991	0.584836
hsa-miR-4536-3p	-0.676842	1.08236	0.916397	0.341991	0.584836
hsa-miR-499a-5p	-0.674026	4.13761	3.19152	0.0787119	0.286499
hsa-miR-499b-3p	-0.674026	4.13761	3.19152	0.0787119	0.286499
hsa-miR-6813-3p	-0.672255	-0.884487	1.28183	0.348051	0.584836
hsa-miR-6509-3p	-0.670936	-0.719595	0.659112	0.419854	0.662618
hsa-miR-33b-5p	-0.665086	0.146689	0.672578	0.415169	0.659145
hsa-miR-624-3p	-0.65646	-0.271281	0.578025	0.449853	0.691398
hsa-miR-1229-5p	-0.65445	-0.679728	0.48429	0.488981	0.739799
hsa-miR-338-5p	-0.653586	6.01443	4.26313	0.0429658	0.213184
hsa-miR-3065-3p	-0.652794	6.0148	4.25323	0.0432007	0.213184
hsa-miR-30a-5p	-0.649699	13.5385	6.08294	0.0163118	0.121021
hsa-miR-5690	-0.645888	0.143438	0.601953	0.440664	0.685517
hsa-miR-625-3p	-0.643508	4.46469	3.32067	0.0730415	0.279876
hsa-miR-135a-5p	-0.642427	4.69857	1.14042	0.29645	0.551518
hsa-miR-561-3p	-0.64239	-0.789136	0.769893	0.383501	0.626989
hsa-miR-653-5p	-0.640397	1.90739	1.2524	0.267237	0.551518
hsa-miR-6877-5p	-0.636645	-0.889163	1.24084	0.348051	0.584836
hsa-miR-4799-5p	-0.635794	-0.683792	0.583529	0.447713	0.69091
hsa-miR-6756-3p	-0.631033	0.261972	0.645433	0.424696	0.667132
hsa-miR-4703-3p	-0.629923	-0.881279	1.161	0.348051	0.584836
hsa-miR-7-1-3p	-0.628884	4.13728	4.10837	0.0468014	0.222913
hsa-miR-1248	-0.628735	5.52211	0.971771	0.334693	0.582677
hsa-miR-181d-5p	-0.627413	4.85378	4.12304	0.0464224	0.222205
hsa-miR-27b-5p	-0.626636	5.63473	4.68152	0.034192	0.183697
hsa-miR-4749-3p	-0.621832	-0.821746	0.765261	0.384927	0.627132
hsa-miR-3064-5p	-0.620942	0.187918	0.597148	0.442486	0.686137
hsa-miR-3149	-0.618866	-0.0124252	0.502905	0.480777	0.729103
hsa-miR-4684-5p	-0.61498	-0.907503	1.29858	0.348051	0.584836
hsa-miR-145-3p	-0.614782	11.7824	6.60679	0.0124731	0.101095
hsa-miR-27b-3p	-0.608796	13.4915	7.25036	0.00901833	0.0801675
hsa-miR-3150b-3p	-0.605837	-0.244986	0.470222	0.495338	0.745907
hsa-miR-3150a-5p	-0.605837	-0.244986	0.470222	0.495338	0.745907
hsa-miR-4672	-0.599756	-0.887589	0.46448	0.770806	0.958662
hsa-miR-135a-3p	-0.597899	0.216809	0.559246	0.457277	0.700625
hsa-miR-23c	-0.592001	1.14877	1.12975	0.291784	0.551518
hsa-miR-6511b-3p	-0.590709	2.11442	1.06608	0.30598	0.551518
hsa-miR-33a-3p	-0.590122	1.26609	0.939166	0.336106	0.584097
hsa-miR-26a-1-3p	-0.58832	0.617638	0.716144	0.400535	0.644934
hsa-miR-10a-3p	-0.586121	6.93942	4.99464	0.0288898	0.161532
hsa-miR-130b-3p	-0.583603	4.28505	3.06877	0.0845544	0.296555
hsa-miR-6809-5p	-0.580711	-0.324455	0.435159	0.511813	0.761677
hsa-miR-4757-5p	-0.580071	-0.864583	0.579222	0.680347	0.903849
hsa-miR-625-5p	-0.575691	4.45307	2.70583	0.104838	0.34748
hsa-miR-489-3p	-0.570214	0.638237	0.620896	0.433595	0.677413
hsa-miR-548aw	-0.567414	0.150749	0.540273	0.464979	0.708487
hsa-miR-153-3p	-0.567045	3.41747	0.806115	0.377759	0.61964
hsa-miR-30b-5p	-0.565044	10.337	5.02021	0.0284974	0.160267
hsa-miR-181c-3p	-0.562292	2.52436	1.96586	0.165674	0.412472
hsa-miR-222-5p	-0.55031	0.831618	0.653452	0.421847	0.664823
hsa-miR-744-3p	-0.549308	1.51765	0.964171	0.3298	0.574693
hsa-miR-548av-5p	-0.549143	-0.793703	0.435364	0.613852	0.85165
hsa-miR-483-5p	-0.54751	1.59661	0.697589	0.4069	0.651174
hsa-miR-4709-3p	-0.543892	-0.0176241	0.344704	0.559172	0.79681
hsa-miR-15a-3p	-0.543438	0.240221	0.554308	0.459262	0.701438
hsa-miR-30e-5p	-0.543193	11.6706	3.89416	0.0527338	0.228444
hsa-miR-548s	-0.54145	-0.402338	0.387773	0.535664	0.774004
hsa-miR-497-3p	-0.5396	0.693975	0.607228	0.438678	0.68353
hsa-miR-676-3p	-0.537721	1.09715	0.756214	0.387735	0.631173
hsa-miR-508-3p	-0.537551	0.135264	0.416966	0.520741	0.768561
hsa-miR-4636	-0.535104	0.853861	0.55699	0.458182	0.701338
hsa-miR-16-1-3p	-0.533693	0.803817	0.573132	0.451769	0.693287
hsa-miR-2277-5p	-0.528505	0.335179	0.555373	0.458833	0.701338
hsa-miR-4755-3p	-0.524369	-0.901437	1.01363	0.348051	0.584836
hsa-miR-30a-3p	-0.523989	9.90144	3.77511	0.0563796	0.232385
hsa-miR-6891-5p	-0.523497	-0.85817	0.501886	0.680347	0.903849
hsa-miR-1227-5p	-0.520466	-0.901161	1.00282	0.348051	0.584836
hsa-miR-331-5p	-0.515412	3.57689	1.87757	0.175352	0.413468
hsa-miR-24-1-5p	-0.503098	5.39315	2.9638	0.0899321	0.312575
hsa-miR-106b-5p	-0.496974	8.89356	2.78905	0.0997481	0.33681
hsa-miR-30d-5p	-0.494312	12.7594	4.74607	0.0330192	0.17942
hsa-miR-3944-3p	-0.493699	-0.899242	0.931618	0.348051	0.584836
hsa-miR-454-3p	-0.488971	6.87847	3.29738	0.0740301	0.280528
hsa-miR-28-5p	-0.486224	10.0231	3.62271	0.061452	0.245426
hsa-miR-6807-5p	-0.483237	-0.898478	0.905127	0.348051	0.584836
hsa-miR-6844	-0.481727	-0.793341	0.41578	0.521333	0.768847
hsa-miR-3074-3p	-0.481273	5.44984	2.7452	0.102395	0.342916
hsa-miR-135a-2-3p	-0.475519	-0.102363	0.289967	0.592092	0.829445
hsa-miR-4487	-0.475124	-0.854164	0.42336	0.680347	0.903849
hsa-miR-3130-3p	-0.474068	0.150753	0.297154	0.587548	0.824877
hsa-miR-3130-5p	-0.474068	0.150753	0.297154	0.587548	0.824877
hsa-miR-30c-5p	-0.473561	11.8161	2.89767	0.0935143	0.320977
hsa-miR-3912-3p	-0.465237	1.5084	0.635981	0.428091	0.671372
hsa-miR-624-5p	-0.463887	1.55306	0.648278	0.423682	0.666214
hsa-miR-943	-0.461303	-0.812953	0.361167	0.613852	0.85165
hsa-miR-3651	-0.46054	-0.550556	0.209883	0.648396	0.884551
hsa-miR-6507-5p	-0.457038	1.32153	0.481975	0.490017	0.740195
hsa-miR-5588-3p	-0.451074	-0.79375	0.310771	0.613852	0.85165
hsa-miR-3914	-0.449292	-0.732646	0.273426	0.602831	0.841434
hsa-miR-548al	-0.448143	-0.382263	0.277771	0.59997	0.83898
hsa-miR-335-5p	-0.446389	8.7867	2.328	0.131945	0.405936
hsa-miR-181c-5p	-0.443831	5.12361	1.91342	0.171345	0.412472
hsa-miR-1287-5p	-0.436438	2.19077	0.845355	0.361289	0.600282
hsa-miR-3942-5p	-0.43289	-0.603094	0.174146	0.677836	0.903849
hsa-miR-32-3p	-0.432461	3.72684	1.46786	0.230096	0.501391
hsa-miR-17-5p	-0.429253	7.63955	1.91392	0.17129	0.412472
hsa-miR-1226-3p	-0.4267	0.955989	0.402764	0.527906	0.771961
hsa-miR-664b-5p	-0.424737	0.607864	0.328248	0.568681	0.803064
hsa-miR-10401-3p	-0.423402	1.8785	0.578635	0.449615	0.691398
hsa-miR-590-5p	-0.423073	0.577994	0.343954	0.559599	0.79681
hsa-miR-4297	-0.423042	-0.415984	0.186112	0.667608	0.901195
hsa-miR-4795-5p	-0.421932	-0.700253	0.229393	0.633591	0.871132
hsa-miR-20a-5p	-0.421479	8.23968	1.95025	0.167338	0.412472
hsa-miR-491-5p	-0.421015	1.4081	0.562104	0.456135	0.699431
hsa-miR-4289	-0.417266	-0.78684	0.257517	0.613852	0.85165
hsa-miR-124-3p	-0.412768	4.62708	0.47094	0.499265	0.748897
hsa-miR-425-5p	-0.408975	8.09648	2.22043	0.14106	0.412472
hsa-miR-10392-5p	-0.408428	-0.36288	0.224852	0.636966	0.873282
hsa-miR-26b-5p	-0.407646	12.8247	3.34844	0.0718818	0.27732
hsa-miR-28-3p	-0.407602	10.6559	2.78402	0.100048	0.33681
hsa-miR-151a-5p	-0.407434	9.13366	2.81599	0.0981595	0.333362
hsa-miR-491-3p	-0.403515	-0.159953	0.225354	0.636591	0.873282
hsa-miR-548ba	-0.40321	4.24579	0.350487	0.559708	0.79681
hsa-miR-935	-0.402434	-0.227418	0.204901	0.652309	0.888633
hsa-miR-3179	-0.399854	0.344083	0.20804	0.650083	0.886226
hsa-miR-26b-3p	-0.396884	3.41572	1.40427	0.240349	0.518026
hsa-miR-4708-5p	-0.394712	-0.853832	0.289004	0.680347	0.903849
hsa-miR-29c-5p	-0.39359	5.22292	1.77897	0.186958	0.430874
hsa-miR-1908-3p	-0.391914	-0.877281	0.0627778	0.816827	0.97323
hsa-miR-6506-5p	-0.391914	-0.877281	0.0627778	0.816827	0.97323
hsa-miR-6508-5p	-0.391541	-0.791126	0.241734	0.624623	0.861872
hsa-miR-3934-5p	-0.390661	-0.160185	0.199292	0.656785	0.890937
hsa-miR-4668-5p	-0.388081	-0.91762	0.36591	0.770806	0.958662
hsa-miR-9985	-0.387845	1.09201	0.470226	0.495336	0.745907
hsa-miR-574-3p	-0.387377	8.15231	1.33711	0.252557	0.536595
hsa-miR-7854-3p	-0.385714	-0.350446	0.172875	0.678947	0.903849
hsa-miR-548a-3p	-0.384048	1.367	0.347466	0.557606	0.796168
hsa-miR-6735-3p	-0.382595	-0.919186	0.365789	0.770806	0.958662
hsa-miR-6866-5p	-0.37917	-0.0544798	0.201567	0.654961	0.890359
hsa-miR-10400-5p	-0.379114	0.34798	0.217411	0.642588	0.878501
hsa-miR-4697-3p	-0.378683	-0.804444	0.238313	0.627079	0.864621
hsa-miR-7112-3p	-0.378175	-0.852479	0.27773	0.680347	0.903849
hsa-miR-939-3p	-0.376051	-0.805472	0.126615	0.993024	1
hsa-miR-10b-3p	-0.375721	5.11343	1.61296	0.208631	0.468508
hsa-miR-4429	-0.374035	-0.407337	0.148478	0.70126	0.923996
hsa-miR-6787-3p	-0.373937	-0.735663	0.120903	0.893516	1
hsa-miR-504-3p	-0.371625	-0.918489	0.348329	0.770806	0.958662
hsa-miR-1236-3p	-0.368598	-0.918649	0.3451	0.770806	0.958662
hsa-miR-93-5p	-0.368353	9.73483	2.07511	0.154547	0.412472
hsa-miR-221-3p	-0.367944	10.1248	2.36725	0.128788	0.400096
hsa-miR-3648	-0.367746	1.11224	0.172801	0.680137	0.903849
hsa-miR-4732-3p	-0.367681	-0.806348	0.237715	0.627511	0.864621
hsa-miR-4518	-0.365221	-0.675434	0.159017	0.703984	0.926321
hsa-miR-6716-3p	-0.365164	-0.101997	0.195081	0.660195	0.893371
hsa-miR-301a-3p	-0.364734	3.00163	0.806391	0.372523	0.613661
hsa-miR-6511a-3p	-0.364271	1.75473	0.434507	0.512128	0.761677
hsa-miR-6814-5p	-0.363784	-0.918901	0.339969	0.770806	0.958662
hsa-miR-3928-5p	-0.363784	-0.918901	0.339969	0.770806	0.958662
hsa-miR-30e-3p	-0.36057	10.2776	2.12876	0.149401	0.412472
hsa-miR-12136	-0.359302	5.38898	0.811636	0.372434	0.613661
hsa-miR-6865-3p	-0.357237	-0.846849	0.238953	0.680347	0.903849
hsa-miR-3074-5p	-0.35455	12.1685	2.13009	0.149277	0.412472
hsa-miR-6803-3p	-0.353264	0.255514	0.194807	0.660419	0.893371
hsa-miR-24-3p	-0.34854	13.1706	2.11257	0.150933	0.412472
hsa-miR-6797-3p	-0.347633	-0.842998	0.20122	0.680347	0.903849
hsa-miR-222-3p	-0.346735	9.94035	1.81499	0.182616	0.425956
hsa-miR-3652	-0.346721	-0.825525	0.103587	0.993024	1
hsa-miR-26a-5p	-0.339797	15.2383	2.42	0.124679	0.390953
hsa-let-7a-2-3p	-0.337382	1.04981	0.292384	0.590556	0.828223
hsa-miR-3115	-0.337183	-0.618014	0.137824	0.711668	0.932614
hsa-miR-6833-3p	-0.333358	-0.573067	0.112222	0.738714	0.952526
hsa-miR-328-3p	-0.333131	5.31611	1.06433	0.306075	0.551518
hsa-miR-425-3p	-0.332467	4.83918	1.33268	0.252581	0.536595
hsa-miR-374a-5p	-0.331131	10.3274	1.15856	0.286061	0.551518
hsa-miR-628-3p	-0.330705	3.57778	0.8519	0.359449	0.597739
hsa-miR-29b-2-5p	-0.328726	4.08746	1.08404	0.301675	0.551518
hsa-miR-6866-3p	-0.326573	-0.688452	0.158884	0.6915	0.914886
hsa-miR-641	-0.32528	1.67376	0.331746	0.566633	0.801346
hsa-miR-4742-3p	-0.323594	-0.0254476	0.164508	0.686379	0.909983
hsa-miR-5088-5p	-0.321591	-0.849105	0.213915	0.680347	0.903849
hsa-miR-7706	-0.320924	1.8649	0.389073	0.534983	0.7736
hsa-miR-3129-5p	-0.318839	-0.242763	0.127948	0.721735	0.943243
hsa-miR-34b-5p	-0.317159	0.47393	0.176098	0.67614	0.903849
hsa-miR-6733-3p	-0.316966	-0.72614	0.0800478	0.893516	1
hsa-miR-941	-0.312563	4.08706	0.943559	0.334986	0.582677
hsa-let-7e-3p	-0.312302	3.72877	0.66044	0.419389	0.662573
hsa-miR-4484	-0.310258	-0.611694	0.109704	0.741553	0.954529
hsa-miR-331-3p	-0.309403	6.19341	1.1464	0.288288	0.551518
hsa-miR-151b	-0.308183	3.91938	0.989331	0.323616	0.566475
hsa-miR-362-5p	-0.305875	5.7846	1.20477	0.276443	0.551518
hsa-miR-182-5p	-0.305584	8.04328	0.488295	0.490394	0.740195
hsa-miR-6779-3p	-0.305111	-0.88408	0.233471	0.680347	0.903849
hsa-miR-3614-3p	-0.301006	-0.0585118	0.120831	0.729265	0.9475
hsa-miR-4449	-0.300565	-0.0518898	0.115704	0.734845	0.951202
hsa-miR-590-3p	-0.298544	6.22605	0.742739	0.392087	0.636187
hsa-miR-1226-5p	-0.297784	-0.673735	0.119782	0.730396	0.9475
hsa-miR-615-3p	-0.293324	4.9602	0.743698	0.391668	0.636187
hsa-miR-3194-5p	-0.292394	-0.499536	0.102153	0.750292	0.958662
hsa-miR-548o-3p	-0.283823	1.46413	0.223068	0.638304	0.874494
hsa-miR-940	-0.281309	1.42567	0.199579	0.656555	0.890937
hsa-miR-3664-3p	-0.279812	-0.646262	0.118381	0.731914	0.948195
hsa-miR-10a-5p	-0.275821	13.3785	1.23208	0.271117	0.551518
hsa-miR-191-5p	-0.274759	10.4107	1.30299	0.25788	0.545451
hsa-miR-653-3p	-0.273969	1.29551	0.18239	0.670747	0.903541
hsa-miR-20a-3p	-0.27349	2.89971	0.43819	0.510351	0.761383
hsa-miR-7106-3p	-0.273174	-0.912778	0.222244	0.770806	0.958662
hsa-miR-6772-3p	-0.273174	-0.912778	0.222244	0.770806	0.958662
hsa-miR-576-3p	-0.272561	0.621306	0.166449	0.684636	0.908921
hsa-miR-4750-5p	-0.271262	-0.865671	0.187728	0.680347	0.903849
hsa-miR-3605-5p	-0.270521	0.662208	0.144964	0.704644	0.926557
hsa-miR-19a-3p	-0.26935	5.73246	0.470488	0.496285	0.74675
hsa-miR-98-3p	-0.269096	3.83514	0.595757	0.443015	0.686406
hsa-miR-4306	-0.268656	-0.779053	0.123229	0.7267	0.947165
hsa-miR-7977	-0.2668	-0.909286	0.210674	0.770806	0.958662
hsa-miR-106a-5p	-0.266532	6.05278	0.664692	0.417903	0.660767
hsa-miR-31-3p	-0.266238	1.88814	0.149726	0.700786	0.923996
hsa-miR-371a-5p	-0.263374	-0.565601	0.082093	0.775397	0.961274
hsa-miR-371b-3p	-0.263374	-0.565601	0.082093	0.775397	0.961274
hsa-miR-18a-5p	-0.260492	5.42159	0.598069	0.442136	0.686137
hsa-miR-340-3p	-0.26044	5.7585	0.871179	0.354104	0.591912
hsa-miR-148b-5p	-0.260126	2.92001	0.421142	0.518668	0.767459
hsa-miR-30c-2-3p	-0.25977	4.64413	0.609608	0.437786	0.682692
hsa-miR-629-3p	-0.256065	0.633769	0.132923	0.716611	0.937269
hsa-miR-155-3p	-0.255449	0.0443313	0.0899277	0.765232	0.958662
hsa-miR-6774-3p	-0.25309	-0.112662	0.0858203	0.770498	0.958662
hsa-miR-30d-3p	-0.251355	2.72438	0.383778	0.537767	0.776461
hsa-miR-9-3p	-0.250493	7.71148	0.54786	0.46228	0.704931
hsa-miR-3678-3p	-0.250344	-0.910154	0.197313	0.770806	0.958662
hsa-miR-4328	-0.250038	-0.911115	0.198326	0.770806	0.958662
hsa-miR-660-3p	-0.248825	0.780821	0.13903	0.710468	0.932308
hsa-miR-143-5p	-0.245006	9.09073	0.633656	0.428932	0.671599
hsa-miR-628-5p	-0.244668	3.8583	0.438829	0.510044	0.761383
hsa-miR-6890-3p	-0.242504	-0.910565	0.191005	0.770806	0.958662
hsa-miR-3128	-0.241986	-0.657505	0.0906507	0.764318	0.958662
hsa-miR-195-3p	-0.241744	5.12706	0.618758	0.434385	0.677935
hsa-miR-9-5p	-0.241716	9.9318	0.578325	0.450179	0.691398
hsa-miR-6885-5p	-0.239882	-0.909384	0.187345	0.770806	0.958662
hsa-miR-383-3p	-0.239882	-0.909384	0.187345	0.770806	0.958662
hsa-miR-885-3p	-0.238341	-0.907175	0.183603	0.770806	0.958662
hsa-miR-17-3p	-0.237726	3.38707	0.428197	0.515197	0.764474
hsa-miR-509-3-5p	-0.235332	-0.901842	0.176032	0.770806	0.958662
hsa-miR-374b-5p	-0.234092	8.95949	0.765995	0.3847	0.627132
hsa-miR-374c-3p	-0.234092	8.95949	0.765995	0.3847	0.627132
hsa-miR-3173-5p	-0.232004	-0.274	0.0734203	0.787284	0.969777
hsa-miR-374b-3p	-0.227685	5.31339	0.533413	0.467815	0.712246
hsa-miR-766-3p	-0.224391	3.2578	0.306521	0.581734	0.819098
hsa-miR-526a-5p	-0.223138	-0.83957	0.120534	0.729584	0.9475
hsa-miR-504-5p	-0.222523	4.61627	0.309093	0.580623	0.818131
hsa-miR-361-5p	-0.221763	8.44312	0.734039	0.394743	0.638688
hsa-miR-374a-3p	-0.216172	7.75266	0.493226	0.485014	0.73495
hsa-miR-326	-0.2158	4.30741	0.466974	0.496826	0.746981
hsa-miR-1307-5p	-0.215658	3.63334	0.302738	0.584068	0.821186
hsa-miR-5008-3p	-0.214045	-0.908454	0.165287	0.770806	0.958662
hsa-miR-7974	-0.214045	-0.908454	0.165287	0.770806	0.958662
hsa-miR-548ar-3p	-0.212648	0.143168	0.0578052	0.81076	0.97323
hsa-miR-3679-5p	-0.212389	-0.436457	0.0592429	0.808468	0.97323
hsa-miR-1179	-0.21221	0.528653	0.08562	0.770759	0.958662
hsa-miR-1271-5p	-0.211671	4.12557	0.419314	0.519574	0.767459
hsa-miR-6796-5p	-0.209782	-0.606047	0.0556119	0.814317	0.97323
hsa-miR-3611	-0.208531	-0.116652	0.0583915	0.809822	0.97323
hsa-miR-6504-5p	-0.208023	-0.693331	0.0650505	0.799494	0.97323
hsa-miR-589-3p	-0.206365	0.249689	0.0660287	0.798026	0.97323
hsa-miR-423-3p	-0.205459	9.63162	0.694269	0.407785	0.651174
hsa-miR-3184-5p	-0.205459	9.63162	0.694269	0.407785	0.651174
hsa-miR-107	-0.204428	7.62349	0.622769	0.432906	0.677272
hsa-miR-3915	-0.203628	-0.926912	0.176499	0.770806	0.958662
hsa-miR-374c-5p	-0.202065	5.36398	0.429835	0.514398	0.763874
hsa-miR-5193	-0.201636	-0.282455	0.0496576	0.824363	0.978447
hsa-miR-4508	-0.201098	0.653266	0.066045	0.798001	0.97323
hsa-miR-4470	-0.200293	-0.840699	0.0535044	0.993024	1
hsa-miR-1277-3p	-0.196136	1.23166	0.0961561	0.75749	0.958662
hsa-miR-129-1-3p	-0.195385	0.969469	0.080838	0.777074	0.961624
hsa-miR-29c-3p	-0.191778	9.50658	0.36994	0.545335	0.781539
hsa-miR-137-5p	-0.190202	-0.839059	0.048434	0.993024	1
hsa-miR-3688-3p	-0.189288	0.211916	0.0555754	0.814377	0.97323
hsa-miR-3688-5p	-0.189288	0.211916	0.0555754	0.814377	0.97323
hsa-miR-224-5p	-0.188984	7.46127	0.423583	0.517462	0.767244
hsa-miR-149-5p	-0.187649	4.64572	0.344519	0.559278	0.79681
hsa-miR-5100	-0.1852	-0.711165	0.0487057	0.826027	0.97875
hsa-miR-4796-5p	-0.18352	-0.877855	0.119116	0.731116	0.947797
hsa-miR-6508-3p	-0.182203	-0.737721	0.0475274	0.82811	0.980616
hsa-miR-15b-3p	-0.181513	4.27273	0.32879	0.568363	0.803064
hsa-miR-7156-3p	-0.179554	-0.904809	0.137462	0.770806	0.958662
hsa-miR-518d-5p	-0.179554	-0.904809	0.137462	0.770806	0.958662
hsa-miR-629-5p	-0.179485	4.86247	0.332302	0.566309	0.801346
hsa-miR-548k	-0.176634	1.98565	0.122109	0.727895	0.9475
hsa-miR-6781-3p	-0.174433	-0.806411	0.0208654	0.993024	1
hsa-miR-186-5p	-0.171807	9.80372	0.465437	0.497532	0.74746
hsa-miR-6758-5p	-0.171713	-0.90522	0.132224	0.770806	0.958662
hsa-miR-6516-3p	-0.168517	0.690325	0.0582681	0.810019	0.97323
hsa-miR-598-3p	-0.167816	4.58532	0.292014	0.590791	0.828223
hsa-miR-767-5p	-0.166543	-0.243745	0.0390389	0.843992	0.99272
hsa-miR-4731-3p	-0.161465	-0.785182	0.0617616	0.804521	0.97323
hsa-miR-339-3p	-0.161008	5.19335	0.30867	0.580416	0.818131
hsa-miR-1234-3p	-0.159359	-0.834021	0.0712187	0.79042	0.971779
hsa-miR-99b-3p	-0.158915	5.93449	0.303183	0.583792	0.821186
hsa-miR-7156-5p	-0.158265	-0.41068	0.029796	0.863493	1
hsa-miR-664a-3p	-0.156427	5.52719	0.271803	0.603907	0.842326
hsa-miR-5580-5p	-0.155703	-0.788603	0.0582581	0.810035	0.97323
hsa-miR-151a-3p	-0.154895	9.37099	0.374487	0.542716	0.77987
hsa-miR-1307-3p	-0.152356	5.85591	0.264242	0.608974	0.84878
hsa-miR-1252-3p	-0.151012	-0.857912	0.000135635	0.990744	1
hsa-miR-6894-3p	-0.147635	-0.257285	0.0278495	0.867984	1
hsa-miR-210-3p	-0.147635	4.66135	0.152607	0.697363	0.920119
hsa-miR-7976	-0.146376	0.0201895	0.0312031	0.860341	1
hsa-miR-4647	-0.145872	-0.811431	0.0587878	0.80919	0.97323
hsa-miR-103a-3p	-0.143028	11.7945	0.396805	0.530965	0.771961
hsa-miR-103b	-0.143028	11.7945	0.396805	0.530965	0.771961
hsa-miR-128-3p	-0.132657	8.29866	0.254858	0.615392	0.852102
hsa-miR-101-3p	-0.131425	13.4446	0.115082	0.736946	0.951202
hsa-miR-3619-5p	-0.131368	-0.768153	0.0247453	0.875494	1
hsa-miR-548e-3p	-0.130076	2.50934	0.0826672	0.774635	0.961274
hsa-miR-548l	-0.129615	0.802925	0.0347589	0.852686	0.999897
hsa-let-7g-5p	-0.128677	13.5183	0.339943	0.561892	0.797564
hsa-miR-4738-3p	-0.127576	-0.406173	0.0192096	0.890198	1
hsa-miR-7978	-0.126572	-0.818868	0.00753581	0.931092	1
hsa-miR-891a-5p	-0.124787	-0.681117	0.0121112	0.990135	1
hsa-miR-582-5p	-0.121134	4.98798	0.146327	0.703326	0.926086
hsa-miR-19b-3p	-0.121043	8.2326	0.088496	0.768025	0.958662
hsa-miR-92a-3p	-0.119974	11.9311	0.254305	0.615775	0.852102
hsa-miR-1305	-0.11822	-0.428974	0.0133915	0.908232	1
hsa-miR-532-5p	-0.11744	7.9268	0.175769	0.676425	0.903849
hsa-miR-2110	-0.117439	2.85172	0.0635836	0.801719	0.97323
hsa-miR-205-5p	-0.115858	-0.444787	0.0181577	0.893228	1
hsa-miR-93-3p	-0.114877	3.44829	0.107194	0.74442	0.955414
hsa-miR-101-5p	-0.113594	2.39861	0.0570971	0.811901	0.97323
hsa-miR-4758-3p	-0.113357	-0.827282	0.0177491	0.993024	1
hsa-miR-502-5p	-0.11274	2.16577	0.056639	0.812642	0.97323
hsa-miR-23a-3p	-0.111774	12.7039	0.252423	0.617082	0.853298
hsa-miR-320b	-0.108694	7.30758	0.093704	0.7608	0.958662
hsa-miR-4506	-0.107025	-0.816717	0.0130852	0.993024	1
hsa-miR-96-5p	-0.106783	3.96581	0.0618507	0.804615	0.97323
hsa-miR-942-5p	-0.103629	2.57808	0.0601553	0.807028	0.97323
hsa-miR-125a-5p	-0.102753	11.923	0.0535003	0.818995	0.974066
hsa-miR-488-3p	-0.101547	0.790094	0.020193	0.887442	1
hsa-miR-4324	-0.1003	-0.442669	0.0126881	0.910664	1
hsa-miR-139-5p	-0.0988052	7.78871	0.132857	0.716678	0.937269
hsa-let-7g-3p	-0.0972329	2.46743	0.0532291	0.818266	0.974066
hsa-miR-324-5p	-0.0949934	5.19754	0.102881	0.749434	0.958662
hsa-miR-24-2-5p	-0.0942544	5.85591	0.108235	0.743227	0.954529
hsa-miR-769-5p	-0.0886926	6.01904	0.0994533	0.753503	0.958662
hsa-miR-4651	-0.0886704	-0.922669	0.0788777	0.779721	0.962921
hsa-miR-32-5p	-0.0885101	5.96378	0.0602363	0.806987	0.97323
hsa-miR-320e	-0.0883973	1.05276	0.0187364	0.891551	1
hsa-miR-19b-1-5p	-0.0868271	0.177964	0.0106768	0.918022	1
hsa-miR-671-5p	-0.0829886	4.04444	0.0656617	0.798575	0.97323
hsa-miR-4466	-0.0823476	-0.918561	0.0753949	0.784514	0.967869
hsa-miR-4482-5p	-0.0814593	-0.700183	0.0115373	0.914795	1
hsa-miR-664b-3p	-0.0810639	2.45147	0.0333337	0.855703	1
hsa-miR-301a-5p	-0.0800575	1.20291	0.0181187	0.893342	1
hsa-miR-221-5p	-0.0768753	5.24463	0.0726194	0.788419	0.970133
hsa-miR-5583-5p	-0.0691193	-0.587615	0.0110255	0.916699	1
hsa-miR-5583-3p	-0.0691193	-0.587615	0.0110255	0.916699	1
hsa-miR-1343-3p	-0.0688628	-0.0685614	0.00690881	0.934014	1
hsa-miR-6880-3p	-0.0673896	-0.820133	0.00609799	0.993024	1
hsa-miR-27a-3p	-0.0671228	11.9315	0.0822547	0.775182	0.961274
hsa-miR-34c-5p	-0.0667583	2.93155	0.0222633	0.881854	1
hsa-miR-320a-3p	-0.0629493	10.979	0.0262607	0.872333	1
hsa-miR-4733-5p	-0.0610667	-0.87137	0.0356385	0.850856	0.998358
hsa-miR-365a-3p	-0.0599445	7.95684	0.0447985	0.833041	0.984642
hsa-miR-1276	-0.05905	-0.713131	0.0116176	0.9145	1
hsa-let-7f-1-3p	-0.0577634	3.51558	0.0261475	0.872045	1
hsa-miR-2115-3p	-0.0570712	-0.522608	0.00535405	0.941896	1
hsa-miR-655-5p	-0.0554504	-0.697176	0.000146152	0.990392	1
hsa-miR-142-3p	-0.0544647	9.32165	0.00941532	0.923558	1
hsa-miR-18a-3p	-0.0544599	1.71444	0.0110347	0.916665	1
hsa-miR-3605-3p	-0.0522158	2.00497	0.00693999	0.933952	1
hsa-miR-3684	-0.0509024	-0.487865	0.00290505	0.957182	1
hsa-miR-1278	-0.0481807	-0.1952	0.00234776	0.961504	1
hsa-miR-1197	-0.047955	-0.0334298	0.00314713	0.955436	1
hsa-miR-365b-3p	-0.0468244	7.99763	0.0272918	0.8693	1
hsa-miR-324-3p	-0.0461125	5.01289	0.0226273	0.880899	1
hsa-miR-4796-3p	-0.0448278	-0.415723	0.00173172	0.966935	1
hsa-miR-4670-3p	-0.0419225	-0.677999	0.000644425	0.979826	1
hsa-miR-302b-3p	-0.0410604	-0.919221	0.0521405	0.820101	0.974722
hsa-miR-202-3p	-0.038742	-0.747219	0.000200222	0.988754	1
hsa-miR-195-5p	-0.0380512	10.5578	0.0186851	0.891698	1
hsa-miR-99b-5p	-0.0321749	10.5887	0.0156106	0.900957	1
hsa-miR-505-3p	-0.0320741	6.87194	0.0134873	0.907906	1
hsa-miR-548a-5p	-0.0273692	-0.82429	0.00141506	0.993024	1
hsa-miR-10b-5p	-0.0273228	12.7227	0.0107334	0.917806	1
hsa-miR-197-3p	-0.026668	6.30214	0.0067084	0.934976	1
hsa-let-7a-3p	-0.0228849	7.86082	0.00781063	0.92985	1
hsa-miR-3614-5p	-0.0197773	1.31017	0.000691674	0.979099	1
hsa-miR-660-5p	-0.0188412	6.20667	0.00439518	0.947347	1
hsa-miR-362-3p	-0.0181622	3.74264	0.0019931	0.964529	1
hsa-miR-500b-5p	-0.0165914	3.68963	0.00225189	0.962298	1
hsa-miR-455-5p	-0.0156379	4.56	0.00198599	0.964592	1
hsa-miR-500a-5p	-0.0129622	3.66861	0.00135509	0.970749	1
hsa-miR-1260b	-0.0112175	2.35468	0.000506294	0.982118	1
hsa-miR-513c-5p	-0.00972113	0.04164	0.000151396	0.990221	1
hsa-miR-335-3p	-0.00909754	6.68649	0.000654765	0.97968	1
hsa-miR-1273c	-0.00849283	-0.512986	0.00060947	0.98038	1
hsa-miR-589-5p	-0.00805375	2.65747	0.000356063	0.985003	1
hsa-miR-652-3p	-0.00722991	7.35248	0.000729243	0.978539	1
hsa-miR-22-3p	-0.00696961	11.261	0.000621338	0.98019	1
hsa-miR-29a-5p	-0.0068691	2.81541	0.000267001	0.987013	1
hsa-miR-1243	-0.00566206	-0.303151	0.000150519	0.990249	1
hsa-miR-421	-0.00377241	5.12999	0.000170995	0.989607	1
hsa-miR-15b-5p	-0.00160771	9.35101	3.99725e-05	0.994975	1
hsa-miR-218-5p	-0.000980407	9.5484	1.13749e-05	0.997319	1
hsa-miR-3609	-0.00071613	3.90866	1.79927e-06	0.998938	1

## Sheet: increased miRNA FDR<0.05
	logFC	logCPM	F	PValue	FDR
hsa-miR-493-5p	2.32359	7.08939	45.8238	4.53315e-09	8.74444e-06
hsa-miR-146b-3p	1.87766	4.04757	24.9333	4.76861e-06	0.00153311
hsa-miR-382-5p	1.60389	6.07132	26.7828	2.4068e-06	0.00153311
hsa-miR-493-3p	1.8714	4.09269	23.4333	8.40057e-06	0.00202559
hsa-miR-127-3p	1.3665	7.34921	22.8911	1.03363e-05	0.00210274
hsa-miR-517a-3p	4.23645	0.753383	21.1391	2.04062e-05	0.00246022
hsa-miR-517b-3p	4.23645	0.753383	21.1391	2.04062e-05	0.00246022
hsa-miR-27a-5p	1.70293	4.68009	21.7452	1.60988e-05	0.00246022
hsa-miR-409-3p	1.41588	6.9269	21.2751	1.93454e-05	0.00246022
hsa-miR-223-3p	1.40779	10.2191	22.0646	1.42187e-05	0.00246022
hsa-miR-1323	5.09416	0.188831	19.8266	4.13215e-05	0.00419522
hsa-miR-516a-5p	4.27718	0.481453	18.6315	5.5583e-05	0.00536098
hsa-miR-146b-5p	1.25837	11.3171	17.1898	0.000100519	0.00843049
hsa-miR-127-5p	1.52055	4.83665	16.6707	0.000124802	0.008598
hsa-miR-134-5p	1.32718	4.90683	16.7377	0.000121356	0.008598
hsa-miR-382-3p	1.27913	5.42505	14.0186	0.000387561	0.0202055
hsa-miR-376a-3p	1.74581	4.34715	14.5322	0.000416685	0.0206099
hsa-miR-512-3p	4.05762	-0.301653	13.8185	0.000469361	0.0207906
hsa-miR-516b-5p	3.69628	0.252273	13.7398	0.000437831	0.0207906
hsa-miR-432-5p	1.35197	5.07973	13.6893	0.00044764	0.0207906
hsa-miR-409-5p	1.29949	3.73092	13.5068	0.000485005	0.0207906
hsa-miR-369-5p	1.27304	3.97901	13.0243	0.000600289	0.024361
hsa-miR-873-5p	3.08589	0.441907	12.1466	0.000888798	0.0252131
hsa-miR-217-5p	2.36331	1.80549	12.549	0.000741892	0.0252131
hsa-miR-655-3p	1.25132	4.98324	12.826	0.000655608	0.0252131
hsa-miR-519a-3p	3.72701	-0.421973	12.1745	0.000955199	0.0259518
hsa-miR-424-3p	1.35514	4.64484	11.7604	0.00105842	0.0265155
hsa-miR-485-5p	1.33174	3.73101	11.6061	0.00113527	0.0273742
hsa-miR-199b-5p	0.99646	9.32327	11.6444	0.00111568	0.0273742
hsa-let-7i-5p	0.801915	12.4475	11.6093	0.00113362	0.0273742
hsa-miR-485-3p	1.53884	2.82927	11.4624	0.00121211	0.0285141
hsa-miR-494-3p	1.17468	5.55089	11.2768	0.00131943	0.0305093
hsa-miR-337-3p	1.11628	4.67211	11.15	0.00139838	0.0306531
hsa-miR-654-3p	1.05238	6.1067	11.1728	0.00138383	0.0306531
hsa-miR-223-5p	1.23431	4.36958	11.0271	0.00147966	0.0317141
hsa-miR-424-5p	1.53904	7.11664	11.9406	0.00157322	0.0329863
hsa-miR-503-5p	1.18399	5.39514	10.8999	0.00156896	0.0329863
hsa-miR-379-5p	0.955818	7.63066	10.7744	0.00166252	0.0343407
hsa-miR-525-5p	3.48275	-0.511475	10.3685	0.00214198	0.0407088
hsa-miR-518c-3p	3.44751	-0.521218	10.1968	0.00231669	0.0407088
hsa-miR-512-5p	3.36365	-0.531067	10.3222	0.00218774	0.0407088
hsa-miR-369-3p	1.03586	7.97102	10.1176	0.00225674	0.0407088
hsa-miR-199a-3p	0.770614	13.7668	10.0077	0.00237612	0.0407088
hsa-miR-99a-5p	0.921083	10.8876	9.83751	0.00257403	0.0428043
hsa-miR-199b-3p	0.771299	12.7497	9.77398	0.00265225	0.0437282
hsa-miR-3606-5p	3.21891	-0.265571	9.70884	0.00273505	0.043966
hsa-miR-450b-5p	1.01731	5.46977	9.62658	0.00284348	0.0449597
hsa-miR-3190-5p	4.0159	-0.330784	10.1218	0.00297693	0.0455928
hsa-miR-3191-3p	4.0159	-0.330784	10.1218	0.00297693	0.0455928
hsa-miR-519c-3p	2.83849	-0.674227	9.69526	0.00291763	0.0455928
hsa-miR-211-5p	3.16168	-0.59811	9.62018	0.0030208	0.0456
hsa-miR-542-3p	1.03992	5.40178	9.49537	0.00302582	0.0456
hsa-miR-449c-5p	2.99459	-0.639755	9.57621	0.00308299	0.0461015
hsa-miR-23a-5p	1.50707	3.01023	9.39911	0.00324957	0.0481605
hsa-miR-216b-5p	2.51537	0.750145	9.29459	0.00332882	0.0484943

## Sheet: increased miRNA
	logFC	logCPM	F	PValue	FDR
hsa-miR-493-5p	2.32359	7.08939	45.8238	4.53315e-09	8.74444e-06
hsa-miR-146b-3p	1.87766	4.04757	24.9333	4.76861e-06	0.00153311
hsa-miR-382-5p	1.60389	6.07132	26.7828	2.4068e-06	0.00153311
hsa-miR-493-3p	1.8714	4.09269	23.4333	8.40057e-06	0.00202559
hsa-miR-127-3p	1.3665	7.34921	22.8911	1.03363e-05	0.00210274
hsa-miR-517a-3p	4.23645	0.753383	21.1391	2.04062e-05	0.00246022
hsa-miR-517b-3p	4.23645	0.753383	21.1391	2.04062e-05	0.00246022
hsa-miR-27a-5p	1.70293	4.68009	21.7452	1.60988e-05	0.00246022
hsa-miR-409-3p	1.41588	6.9269	21.2751	1.93454e-05	0.00246022
hsa-miR-223-3p	1.40779	10.2191	22.0646	1.42187e-05	0.00246022
hsa-miR-1323	5.09416	0.188831	19.8266	4.13215e-05	0.00419522
hsa-miR-516a-5p	4.27718	0.481453	18.6315	5.5583e-05	0.00536098
hsa-miR-146b-5p	1.25837	11.3171	17.1898	0.000100519	0.00843049
hsa-miR-127-5p	1.52055	4.83665	16.6707	0.000124802	0.008598
hsa-miR-134-5p	1.32718	4.90683	16.7377	0.000121356	0.008598
hsa-miR-382-3p	1.27913	5.42505	14.0186	0.000387561	0.0202055
hsa-miR-376a-3p	1.74581	4.34715	14.5322	0.000416685	0.0206099
hsa-miR-512-3p	4.05762	-0.301653	13.8185	0.000469361	0.0207906
hsa-miR-516b-5p	3.69628	0.252273	13.7398	0.000437831	0.0207906
hsa-miR-432-5p	1.35197	5.07973	13.6893	0.00044764	0.0207906
hsa-miR-409-5p	1.29949	3.73092	13.5068	0.000485005	0.0207906
hsa-miR-369-5p	1.27304	3.97901	13.0243	0.000600289	0.024361
hsa-miR-873-5p	3.08589	0.441907	12.1466	0.000888798	0.0252131
hsa-miR-217-5p	2.36331	1.80549	12.549	0.000741892	0.0252131
hsa-miR-655-3p	1.25132	4.98324	12.826	0.000655608	0.0252131
hsa-miR-519a-3p	3.72701	-0.421973	12.1745	0.000955199	0.0259518
hsa-miR-424-3p	1.35514	4.64484	11.7604	0.00105842	0.0265155
hsa-miR-485-5p	1.33174	3.73101	11.6061	0.00113527	0.0273742
hsa-miR-199b-5p	0.99646	9.32327	11.6444	0.00111568	0.0273742
hsa-let-7i-5p	0.801915	12.4475	11.6093	0.00113362	0.0273742
hsa-miR-485-3p	1.53884	2.82927	11.4624	0.00121211	0.0285141
hsa-miR-494-3p	1.17468	5.55089	11.2768	0.00131943	0.0305093
hsa-miR-337-3p	1.11628	4.67211	11.15	0.00139838	0.0306531
hsa-miR-654-3p	1.05238	6.1067	11.1728	0.00138383	0.0306531
hsa-miR-223-5p	1.23431	4.36958	11.0271	0.00147966	0.0317141
hsa-miR-424-5p	1.53904	7.11664	11.9406	0.00157322	0.0329863
hsa-miR-503-5p	1.18399	5.39514	10.8999	0.00156896	0.0329863
hsa-miR-379-5p	0.955818	7.63066	10.7744	0.00166252	0.0343407
hsa-miR-525-5p	3.48275	-0.511475	10.3685	0.00214198	0.0407088
hsa-miR-518c-3p	3.44751	-0.521218	10.1968	0.00231669	0.0407088
hsa-miR-512-5p	3.36365	-0.531067	10.3222	0.00218774	0.0407088
hsa-miR-369-3p	1.03586	7.97102	10.1176	0.00225674	0.0407088
hsa-miR-199a-3p	0.770614	13.7668	10.0077	0.00237612	0.0407088
hsa-miR-99a-5p	0.921083	10.8876	9.83751	0.00257403	0.0428043
hsa-miR-199b-3p	0.771299	12.7497	9.77398	0.00265225	0.0437282
hsa-miR-3606-5p	3.21891	-0.265571	9.70884	0.00273505	0.043966
hsa-miR-450b-5p	1.01731	5.46977	9.62658	0.00284348	0.0449597
hsa-miR-3190-5p	4.0159	-0.330784	10.1218	0.00297693	0.0455928
hsa-miR-3191-3p	4.0159	-0.330784	10.1218	0.00297693	0.0455928
hsa-miR-519c-3p	2.83849	-0.674227	9.69526	0.00291763	0.0455928
hsa-miR-211-5p	3.16168	-0.59811	9.62018	0.0030208	0.0456
hsa-miR-542-3p	1.03992	5.40178	9.49537	0.00302582	0.0456
hsa-miR-449c-5p	2.99459	-0.639755	9.57621	0.00308299	0.0461015
hsa-miR-23a-5p	1.50707	3.01023	9.39911	0.00324957	0.0481605
hsa-miR-216b-5p	2.51537	0.750145	9.29459	0.00332882	0.0484943
hsa-miR-4696	2.60214	-0.717658	9.23656	0.0036111	0.0504768
hsa-miR-3943	2.79684	-0.687029	9.21011	0.00365602	0.0507372
hsa-miR-372-3p	2.77817	-0.688368	9.15428	0.0037528	0.0517082
hsa-miR-154-3p	1.12629	3.41459	8.74454	0.00433275	0.0588583
hsa-miR-487b-3p	0.812602	7.26893	8.65952	0.0045142	0.0596882
hsa-miR-6777-5p	3.2144	-0.316635	8.61181	0.0046195	0.0599918
hsa-miR-873-3p	2.62867	-0.709588	8.70627	0.00463389	0.0599918
hsa-miR-4632-5p	3.05352	-0.628413	8.64245	0.00485986	0.0616754
hsa-miR-216a-3p	3.03296	-0.336048	8.33876	0.00527366	0.0641425
hsa-miR-548j-3p	2.77143	-0.689156	8.46287	0.00520143	0.0641425
hsa-miR-4479	2.33435	-0.766443	8.44278	0.00525145	0.0641425
hsa-miR-5571-3p	2.32853	1.03974	8.35022	0.00524435	0.0641425
hsa-miR-6811-5p	2.85621	-0.675055	8.29766	0.00566461	0.0650418
hsa-miR-3160-3p	2.50163	-0.742584	8.29533	0.00563427	0.0650418
hsa-miR-3160-5p	2.50163	-0.742584	8.29533	0.00563427	0.0650418
hsa-miR-1247-5p	1.35421	3.43664	8.29712	0.00562923	0.0650418
hsa-miR-584-5p	0.956957	4.11606	8.17927	0.00570003	0.0650613
hsa-miR-3162-5p	2.99281	-0.639635	8.11944	0.00647572	0.0653191
hsa-miR-876-3p	2.91973	-0.368206	7.90406	0.00652287	0.0653191
hsa-miR-4773	2.87624	0.0385494	7.97888	0.00628751	0.0653191
hsa-miR-5189-3p	2.79056	-0.686417	8.21439	0.00585682	0.0653191
hsa-miR-4693-3p	2.67492	-0.710275	7.9643	0.00660481	0.0653191
hsa-miR-323b-5p	2.63261	-0.716595	8.17411	0.00597098	0.0653191
hsa-miR-519a-5p	2.41576	-0.751256	8.21544	0.00585385	0.0653191
hsa-miR-522-3p	2.36552	-0.758821	8.19314	0.00591674	0.0653191
hsa-miR-411-3p	1.04043	3.61384	8.05042	0.00607081	0.0653191
hsa-miR-376c-3p	1.02451	6.34259	8.15602	0.00583426	0.0653191
hsa-miR-6815-5p	2.84673	-0.454621	7.84012	0.00673129	0.065912
hsa-miR-21-5p	0.951048	16.5897	8.1635	0.00707199	0.0685521
hsa-miR-4661-3p	2.76522	-0.690086	7.82082	0.00725961	0.069538
hsa-miR-7114-3p	2.54118	-0.731098	7.77	0.00725518	0.069538
hsa-miR-4638-3p	2.50476	-0.740919	7.69562	0.00752174	0.0703712
hsa-miR-3667-5p	2.42666	-0.75757	7.81599	0.00767855	0.0703712
hsa-miR-520b-3p	2.27759	-0.778494	8.60298	0.00767855	0.0703712
hsa-miR-520c-3p	2.27759	-0.778494	8.60298	0.00767855	0.0703712
hsa-miR-6718-5p	2.2393	-0.783184	8.02693	0.00767855	0.0703712
hsa-miR-101-2-5p	2.23513	-0.78339	7.73726	0.00767855	0.0703712
hsa-miR-21-3p	0.995712	6.85258	7.64606	0.00768641	0.0703712
hsa-miR-125b-2-3p	0.892094	6.4717	7.63793	0.00743768	0.0703712
hsa-miR-6503-5p	2.55326	0.193554	7.38895	0.008416	0.0765776
hsa-miR-4743-5p	2.38227	-0.763415	7.44925	0.0084809	0.0768059
hsa-miR-4530	2.29663	-0.774851	7.42555	0.00857973	0.0773378
hsa-miR-299-5p	1.05266	3.15962	7.14787	0.00949279	0.0835696
hsa-miR-4444	2.63542	0.00894525	7.07547	0.00984375	0.0851647
hsa-miR-548x-3p	2.39939	-0.76085	7.17632	0.0097727	0.0851647
hsa-miR-370-3p	0.938114	3.96232	7.022	0.0101117	0.0859274
hsa-miR-433-3p	0.959893	3.90048	6.95828	0.0104411	0.0883376
hsa-miR-7853-5p	2.66674	-0.461099	6.92611	0.0106117	0.0890541
hsa-miR-377-3p	1.32385	4.17229	7.16348	0.0111551	0.0927505
hsa-miR-1185-1-3p	1.54294	1.94381	6.81494	0.0112241	0.0929241
hsa-miR-656-3p	0.965796	4.05033	6.6361	0.0122887	0.100872
hsa-miR-495-3p	0.760577	5.94465	6.62482	0.0123593	0.101022
hsa-miR-206	2.3564	0.968759	6.73369	0.0126468	0.102074
hsa-miR-126-3p	0.657295	12.5926	6.55474	0.0128078	0.102516
hsa-miR-329-3p	0.748123	6.13522	6.53907	0.0129104	0.10291
hsa-miR-509-5p	2.26419	-0.783991	7.34171	0.013582	0.104799
hsa-miR-523-5p	2.2127	-0.790977	7.82389	0.013582	0.104799
hsa-miR-4286	2.20384	-0.791336	7.55234	0.013582	0.104799
hsa-miR-6813-5p	2.1508	-0.797993	7.2492	0.013582	0.104799
hsa-miR-526b-5p	2.09226	-0.805941	7.79261	0.013582	0.104799
hsa-miR-3680-3p	1.91166	-0.828086	7.1556	0.013582	0.104799
hsa-miR-148a-3p	0.714272	12.7608	6.46218	0.0134266	0.104799
hsa-miR-4529-5p	2.49113	-0.563374	6.39814	0.0138732	0.106196
hsa-miR-377-5p	1.534	1.59097	6.35633	0.0141732	0.108064
hsa-miR-431-5p	1.47325	2.665	6.42156	0.0149287	0.112932
hsa-miR-519d-3p	2.52034	-0.553805	6.15317	0.0157317	0.117665
hsa-miR-4433b-5p	2.5164	-0.503914	5.93717	0.0175893	0.123735
hsa-miR-4433a-3p	2.5164	-0.503914	5.93717	0.0175893	0.123735
hsa-miR-654-5p	1.16563	2.33494	6.0321	0.0167457	0.123735
hsa-miR-4690-3p	2.35616	-0.462362	5.75354	0.0193514	0.126969
hsa-miR-5586-5p	2.34115	-0.549625	5.72131	0.0196795	0.128249
hsa-miR-3129-3p	1.82848	0.66303	5.72233	0.0196691	0.128249
hsa-miR-543	0.82153	4.37917	5.69563	0.0199452	0.129543
hsa-miR-517c-3p	2.22186	-0.624847	5.65272	0.0203976	0.130873
hsa-miR-199a-5p	0.642997	10.7963	5.6559	0.0203637	0.130873
hsa-miR-3126-5p	2.45308	-0.521419	5.55704	0.0214461	0.135918
hsa-miR-136-3p	0.846195	6.07606	5.57268	0.0213697	0.135918
hsa-miR-214-5p	0.754876	5.16522	5.56185	0.0213921	0.135918
hsa-miR-3120-3p	0.754222	5.16476	5.55311	0.0214904	0.135918
hsa-miR-519c-5p	2.07978	-0.810961	7.29571	0.0242538	0.143955
hsa-miR-5579-5p	2.02851	-0.816905	7.30232	0.0242538	0.143955
hsa-miR-5094	2.01515	-0.818289	7.03341	0.0242538	0.143955
hsa-miR-1236-5p	2.01378	-0.818406	6.69529	0.0242538	0.143955
hsa-miR-522-5p	2.01341	-0.81908	7.23767	0.0242538	0.143955
hsa-miR-3180-5p	1.97227	-0.823237	7.54682	0.0242538	0.143955
hsa-miR-6795-3p	1.95742	-0.824955	7.24365	0.0242538	0.143955
hsa-miR-518f-3p	1.93988	-0.827026	6.98655	0.0242538	0.143955
hsa-miR-6502-3p	1.90795	-0.830661	6.97009	0.0242538	0.143955
hsa-miR-3159	1.88184	-0.833676	6.62795	0.0242538	0.143955
hsa-miR-4729	1.87795	-0.834585	7.19749	0.0242538	0.143955
hsa-miR-4529-3p	1.80144	-0.843084	7.13621	0.0242538	0.143955
hsa-miR-10398-5p	1.76567	-0.84723	7.13835	0.0242538	0.143955
hsa-miR-520d-3p	1.71045	-0.853496	6.74334	0.0242538	0.143955
hsa-miR-1185-2-3p	1.68098	0.56709	5.37297	0.0236279	0.143955
hsa-miR-665	1.59698	1.09151	5.35898	0.0238031	0.143955
hsa-miR-411-5p	0.741113	6.69722	5.27237	0.0249191	0.147242
hsa-miR-323b-3p	1.14108	2.29427	5.2546	0.0251548	0.147488
hsa-miR-181a-3p	0.796686	4.10852	5.25713	0.0251212	0.147488
hsa-miR-1269a	2.38471	-0.535574	5.21027	0.0257534	0.15054
hsa-miR-25-5p	1.43653	1.76203	4.99868	0.0288274	0.161532
hsa-miR-539-3p	0.995767	3.09674	4.98301	0.0290702	0.16207
hsa-miR-20b-3p	1.95139	-0.0333047	4.9731	0.0292247	0.162463
hsa-miR-346	2.017	-0.0675681	4.94823	0.0296167	0.163698
hsa-miR-450a-1-3p	1.9102	0.522154	4.91705	0.0301161	0.165693
hsa-let-7c-3p	1.26821	1.86403	4.89303	0.030507	0.167182
hsa-miR-1228-3p	1.62719	0.70707	4.71811	0.0335218	0.181639
hsa-let-7i-3p	0.787724	6.05309	4.71825	0.0337912	0.182076
hsa-miR-216a-5p	1.67557	0.86832	4.67664	0.0342825	0.183697
hsa-miR-450a-2-3p	1.43395	1.09208	4.66732	0.034456	0.184115
hsa-miR-539-5p	1.16322	1.91148	4.63802	0.0350074	0.186545
hsa-miR-487a-3p	1.12446	2.4659	4.53832	0.0369562	0.194777
hsa-miR-148a-5p	0.698101	4.96391	4.51532	0.037422	0.196695
hsa-miR-3174	2.05912	-0.557069	4.4758	0.0382373	0.198814
hsa-miR-451a	1.44398	12.8439	4.85627	0.0381085	0.198814
hsa-miR-450a-5p	0.821092	5.666	4.52506	0.0381667	0.198814
hsa-miR-363-5p	1.90263	0.0799403	4.39684	0.0399241	0.205088
hsa-miR-154-5p	1.08773	2.27631	4.3533	0.0408883	0.209213
hsa-miR-1256	1.88767	-0.836396	6.59468	0.0438815	0.213184
hsa-miR-6827-3p	1.85476	-0.839777	6.57832	0.0438815	0.213184
hsa-miR-4719	1.77305	-0.848241	6.53515	0.0438815	0.213184
hsa-miR-5010-5p	1.75252	-0.850409	6.51989	0.0438815	0.213184
hsa-miR-3922-3p	1.74785	-0.850922	6.79181	0.0438815	0.213184
hsa-miR-6815-3p	1.73554	-0.852217	6.78404	0.0438815	0.213184
hsa-miR-4639-5p	1.67021	-0.859146	6.72798	0.0438815	0.213184
hsa-miR-6857-3p	1.66842	-0.859231	6.7459	0.0438815	0.213184
hsa-miR-1268b	1.66696	-0.85951	6.72109	0.0438815	0.213184
hsa-miR-548y	1.66415	-0.859679	6.45654	0.0438815	0.213184
hsa-miR-520f-3p	1.63673	-0.862833	6.66159	0.0438815	0.213184
hsa-miR-4670-5p	1.56873	-0.869714	6.64518	0.0438815	0.213184
hsa-miR-670-3p	1.56284	-0.870434	6.60146	0.0438815	0.213184
hsa-miR-6894-5p	1.52357	-0.874335	6.31482	0.0438815	0.213184
hsa-miR-1289	1.44286	-0.882492	5.96455	0.0438815	0.213184
hsa-miR-3165	1.41573	-0.88521	5.93386	0.0438815	0.213184
hsa-miR-10399-3p	0.74156	3.58899	4.11009	0.0467569	0.222913
hsa-miR-193b-5p	1.23347	1.78709	4.09627	0.0471165	0.223862
hsa-miR-146a-3p	1.99762	-0.189913	4.08101	0.0475172	0.225211
hsa-miR-3910	1.44134	1.14732	4.07107	0.0477802	0.225902
hsa-miR-7704	1.73068	0.314671	4.05833	0.0481194	0.226732
hsa-miR-642a-5p	1.26237	1.41244	4.05037	0.048333	0.226732
hsa-miR-642b-3p	1.26237	1.41244	4.05037	0.048333	0.226732
hsa-miR-675-3p	1.53877	0.851472	4.0316	0.0488399	0.228117
hsa-miR-3918	1.98243	-0.687779	3.99538	0.049835	0.228444
hsa-miR-6502-5p	1.90947	-0.485762	3.82078	0.0549496	0.228444
hsa-miR-135b-3p	1.83917	-0.716359	3.96078	0.0548896	0.228444
hsa-miR-376b-3p	1.23187	1.7118	3.97547	0.0503913	0.228444
hsa-miR-181b-3p	1.22593	1.54366	3.83324	0.0545664	0.228444
hsa-miR-92b-3p	0.560155	7.1489	3.82358	0.0548631	0.228444
hsa-miR-511-5p	0.737735	3.41758	3.782	0.0561613	0.231981
hsa-miR-146a-5p	0.739235	9.78887	3.86224	0.0571124	0.232795
hsa-miR-212-3p	0.836659	3.29994	3.72583	0.057968	0.234916
hsa-miR-889-3p	0.779489	5.11112	3.76041	0.0581468	0.235147
hsa-miR-381-3p	0.633985	5.98719	3.68247	0.059406	0.239236
hsa-miR-874-3p	0.588151	4.43847	3.63421	0.0610522	0.244702
hsa-miR-144-3p	1.49176	7.06415	3.78312	0.0644264	0.254148
hsa-miR-202-5p	1.00086	3.36152	3.61812	0.0647772	0.25501
hsa-miR-134-3p	1.68124	0.0387385	3.50031	0.0658864	0.25614
hsa-miR-495-5p	1.74581	0.0354247	3.47503	0.0668453	0.258925
hsa-miR-376a-5p	1.04217	1.88753	3.38945	0.070206	0.271397
hsa-miR-5683	1.22427	1.97162	3.36385	0.0729775	0.279876
hsa-miR-323a-3p	0.592074	4.28882	3.31779	0.0731628	0.279876
hsa-miR-132-3p	0.523099	7.23557	3.3134	0.0733487	0.279876
hsa-miR-6727-3p	1.89239	-0.593009	3.22206	0.0773287	0.286499
hsa-miR-4500	1.62404	-0.608257	3.24245	0.0764202	0.286499
hsa-miR-4789-5p	1.60553	-0.867259	5.6886	0.0809445	0.286499
hsa-miR-4689	1.49292	-0.878037	5.79184	0.0809445	0.286499
hsa-miR-1537-3p	1.48206	-0.878968	5.85221	0.0809444	0.286499
hsa-miR-1914-5p	1.47633	-0.879511	6.09234	0.0809444	0.286499
hsa-miR-1260a	1.46035	-0.881027	6.08081	0.0809444	0.286499
hsa-miR-523-3p	1.45855	-0.881245	6.02044	0.0809445	0.286499
hsa-miR-4762-3p	1.43948	-0.883002	5.81958	0.0809444	0.286499
hsa-miR-3616-5p	1.43218	-0.883711	6.01187	0.0809444	0.286499
hsa-miR-4788	1.43153	-0.883768	5.7768	0.0809444	0.286499
hsa-miR-4804-5p	1.42425	-0.884452	5.76553	0.0809444	0.286499
hsa-miR-1915-3p	1.41339	-0.885466	5.54055	0.0809444	0.286499
hsa-miR-217-3p	1.41339	-0.885466	5.54055	0.0809444	0.286499
hsa-miR-4687-5p	1.40319	-0.886425	5.76232	0.0809444	0.286499
hsa-miR-6864-5p	1.3961	-0.887087	5.99903	0.0809444	0.286499
hsa-miR-8072	1.39506	-0.887187	6.00761	0.0809444	0.286499
hsa-miR-1301-5p	1.39021	-0.887649	5.51955	0.0809444	0.286499
hsa-miR-524-5p	1.38144	-0.888458	5.98979	0.0809444	0.286499
hsa-miR-4482-3p	1.3753	-0.889037	5.74603	0.0809444	0.286499
hsa-miR-4649-5p	1.35769	-0.890683	5.98751	0.0809444	0.286499
hsa-miR-6774-5p	1.34596	-0.891779	5.72661	0.0809444	0.286499
hsa-miR-1267	1.3401	-0.892256	5.66132	0.0809444	0.286499
hsa-miR-4640-3p	1.29225	-0.89673	5.66741	0.0809444	0.286499
hsa-miR-520g-3p	1.28302	-0.89756	5.6499	0.0809444	0.286499
hsa-miR-4804-3p	1.26685	-0.899066	5.9091	0.0809444	0.286499
hsa-miR-6744-5p	1.18468	-0.906505	5.2972	0.0809444	0.286499
hsa-miR-6838-3p	1.18468	-0.906505	5.2972	0.0809444	0.286499
hsa-miR-874-5p	1.03141	1.44912	3.17034	0.0796875	0.286499
hsa-miR-410-3p	0.706378	3.92873	3.20245	0.078214	0.286499
hsa-miR-3613-5p	0.545184	7.13751	3.24125	0.076473	0.286499
hsa-miR-185-5p	0.496811	6.72675	3.18442	0.0790377	0.286499
hsa-miR-100-5p	0.447256	11.9537	3.24327	0.0763839	0.286499
hsa-miR-5571-5p	1.63337	-0.0955235	3.09316	0.0833561	0.294495
hsa-miR-487a-5p	1.1153	1.11159	3.07982	0.0840093	0.295719
hsa-miR-5001-3p	1.53088	0.250492	3.0628	0.0848502	0.296881
hsa-miR-376b-5p	1.19613	1.41396	3.06069	0.0849551	0.296881
hsa-miR-218-1-3p	0.692338	2.87557	2.97588	0.0892943	0.310918
hsa-miR-758-3p	1.08148	1.38652	2.94637	0.0908609	0.315235
hsa-miR-150-5p	0.644997	9.49204	3.00222	0.0913659	0.316418
hsa-miR-888-5p	1.65425	-0.646038	2.91695	0.0924536	0.31847
hsa-miR-132-5p	0.557688	4.9292	2.905	0.0931096	0.320158
hsa-miR-483-3p	0.887202	2.29379	2.80177	0.0989947	0.335019
hsa-miR-185-3p	0.855627	1.80198	2.7848	0.100001	0.33681
hsa-miR-380-3p	0.977332	1.46154	2.76144	0.101406	0.340194
hsa-miR-6859-5p	1.66897	-0.179945	2.73429	0.103066	0.344564
hsa-miR-541-5p	1.41095	-0.741906	2.7143	0.104308	0.346913
hsa-miR-129-2-3p	0.787038	2.74209	2.71019	0.104565	0.347169
hsa-let-7c-5p	0.895845	10.8162	2.81892	0.106881	0.353036
hsa-miR-380-5p	1.31523	0.503697	2.66242	0.107609	0.353623
hsa-miR-515-5p	1.59267	-0.570084	2.63009	0.109725	0.358746
hsa-miR-708-5p	0.543309	4.82277	2.6239	0.110136	0.359001
hsa-miR-5003-3p	1.35761	-0.749182	2.60931	0.111111	0.360829
hsa-miR-4632-3p	1.56281	-0.261548	2.58118	0.113017	0.366404
hsa-miR-500b-3p	1.54402	-0.482382	2.56903	0.113852	0.367872
hsa-miR-758-5p	1.23532	0.603985	2.56144	0.114377	0.368951
hsa-miR-370-5p	1.14955	0.584932	2.46331	0.121417	0.385854
hsa-miR-212-5p	0.58746	3.26893	2.45682	0.1219	0.386752
hsa-miR-4785	1.41055	-0.643822	2.44587	0.122719	0.387804
hsa-miR-342-5p	0.603776	3.87169	2.43918	0.123222	0.387804
hsa-miR-4423-3p	1.53751	-0.584566	2.38515	0.127376	0.397587
hsa-miR-496	1.04989	0.708875	2.37712	0.128007	0.398911
hsa-miR-5581-3p	1.60844	-0.109413	2.35894	0.129829	0.401992
hsa-miR-4659a-3p	1.49684	-0.0305715	2.33258	0.131572	0.405786
hsa-miR-4659b-5p	1.49684	-0.0305715	2.33258	0.131572	0.405786
hsa-miR-299-3p	0.715195	3.04731	2.31327	0.133365	0.40965
hsa-miR-6738-3p	1.41403	-0.52892	1.89374	0.173531	0.412472
hsa-miR-5588-5p	1.38419	-0.223609	2.01766	0.160286	0.412472
hsa-miR-4798-5p	1.33593	-0.436891	1.9829	0.163878	0.412472
hsa-miR-2115-5p	1.33013	-0.0436551	1.89564	0.173318	0.412472
hsa-miR-7152-5p	1.25494	-0.767741	2.17379	0.145235	0.412472
hsa-miR-6775-3p	1.24946	-0.899417	4.65911	0.154164	0.412472
hsa-miR-668-5p	1.22267	-0.901709	4.64597	0.154164	0.412472
hsa-miR-4528	1.22267	-0.901709	4.64597	0.154164	0.412472
hsa-miR-4424	1.20615	-0.764136	1.99757	0.162351	0.412472
hsa-miR-6872-5p	1.18238	-0.905139	4.8258	0.154164	0.412472
hsa-miR-96-3p	1.18006	-0.905312	4.8177	0.154164	0.412472
hsa-miR-6503-3p	1.17631	0.0734054	1.93749	0.168714	0.412472
hsa-miR-1224-3p	1.17376	-0.905886	4.6182	0.154164	0.412472
hsa-miR-5197-5p	1.17376	-0.905886	4.6182	0.154164	0.412472
hsa-miR-6892-3p	1.17376	-0.905886	4.6182	0.154164	0.412472
hsa-miR-7973	1.16674	-0.906458	4.81401	0.154164	0.412472
hsa-miR-4767	1.14887	-0.907996	4.80907	0.154164	0.412472
hsa-miR-4453	1.14219	-0.908568	4.5976	0.154164	0.412472
hsa-miR-6873-3p	1.12583	-0.909931	4.79089	0.154164	0.412472
hsa-miR-1245b-3p	1.1196	0.354303	2.00553	0.161529	0.412472
hsa-miR-3667-3p	1.11747	-0.910657	4.79037	0.154164	0.412472
hsa-miR-4700-5p	1.11699	-0.910668	4.78293	0.154164	0.412472
hsa-miR-432-3p	1.11095	-0.911207	4.57506	0.154164	0.412472
hsa-miR-6780b-5p	1.11095	-0.911207	4.57506	0.154164	0.412472
hsa-miR-6825-5p	1.10672	-0.911551	4.78027	0.154164	0.412472
hsa-miR-3912-5p	1.0871	-0.788818	1.92317	0.170273	0.412472
hsa-miR-6763-5p	1.07789	-0.913978	4.54879	0.154164	0.412472
hsa-miR-650	1.07789	-0.913978	4.54879	0.154164	0.412472
hsa-miR-12131	1.07638	-0.913789	4.69216	0.154164	0.412472
hsa-miR-548x-5p	1.07122	-0.914534	4.54319	0.154164	0.412472
hsa-miR-3136-3p	1.07122	-0.914534	4.54319	0.154164	0.412472
hsa-miR-7160-5p	1.07122	-0.914534	4.54319	0.154164	0.412472
hsa-miR-548ap-3p	1.0657	-0.914993	4.7524	0.154164	0.412472
hsa-miR-5087	1.06017	-0.915452	4.53368	0.154164	0.412472
hsa-miR-3167	1.06017	-0.915452	4.53368	0.154164	0.412472
hsa-miR-5195-5p	1.06017	-0.915452	4.53368	0.154164	0.412472
hsa-miR-6875-5p	1.04737	-0.91633	4.70003	0.154164	0.412472
hsa-miR-892a	1.04737	-0.91633	4.70003	0.154164	0.412472
hsa-miR-541-3p	1.03856	-0.917026	4.68682	0.154164	0.412472
hsa-miR-548p	1.03856	-0.917026	4.68682	0.154164	0.412472
hsa-miR-128-1-5p	1.0349	0.774653	2.08005	0.154064	0.412472
hsa-miR-4740-5p	1.02822	-0.91795	4.69348	0.154164	0.412472
hsa-miR-675-5p	1.02363	1.10183	2.27744	0.136143	0.412472
hsa-miR-520b-5p	1.02269	-0.918369	4.68184	0.154164	0.412472
hsa-miR-519a-2-5p	1.02269	-0.918369	4.68184	0.154164	0.412472
hsa-miR-6764-5p	0.999122	-0.920381	4.67886	0.154164	0.412472
hsa-miR-6735-5p	0.986881	-0.921356	4.66448	0.154164	0.412472
hsa-miR-4700-3p	0.981302	-0.921815	4.66099	0.154164	0.412472
hsa-miR-92b-5p	0.963137	0.918318	2.09319	0.15279	0.412472
hsa-miR-144-5p	0.949453	6.86463	2.17776	0.153885	0.412472
hsa-miR-4520-5p	0.919355	-0.926794	4.38585	0.154164	0.412472
hsa-miR-6781-5p	0.919355	-0.926794	4.38585	0.154164	0.412472
hsa-miR-6855-5p	0.919355	-0.926794	4.38585	0.154164	0.412472
hsa-miR-6895-3p	0.919355	-0.926794	4.38585	0.154164	0.412472
hsa-miR-550a-3p	0.917838	1.91195	2.06585	0.156185	0.412472
hsa-miR-550b-2-5p	0.913084	1.42619	1.88815	0.174159	0.412472
hsa-miR-4715-5p	0.910333	-0.927493	4.59708	0.154164	0.412472
hsa-miR-216b-3p	0.910333	-0.927493	4.59708	0.154164	0.412472
hsa-miR-4640-5p	0.910333	-0.927493	4.59708	0.154164	0.412472
hsa-miR-1293	0.901288	-0.928191	4.36311	0.154164	0.412472
hsa-miR-5700	0.901288	-0.928191	4.36311	0.154164	0.412472
hsa-miR-337-5p	0.833647	2.93854	2.12066	0.153966	0.412472
hsa-miR-99a-3p	0.814808	2.0377	1.97032	0.165202	0.412472
hsa-miR-379-3p	0.559049	3.19208	2.12697	0.14957	0.412472
hsa-miR-125b-5p	0.426395	12.8391	2.25556	0.138007	0.412472
hsa-miR-452-5p	0.423701	5.87941	2.12858	0.149418	0.412472
hsa-miR-16-5p	0.373474	12.1084	1.96902	0.165339	0.412472
hsa-miR-451b	1.09198	5.43166	1.91741	0.179775	0.421368
hsa-miR-150-3p	0.699109	2.53648	1.82673	0.181353	0.424551
hsa-miR-1233-3p	1.22092	-0.688145	1.81995	0.182027	0.425613
hsa-miR-376a-2-5p	1.07923	0.604743	1.81659	0.182426	0.425956
hsa-miR-4649-3p	1.21399	-0.688401	1.80425	0.183898	0.426711
hsa-miR-487b-5p	1.2375	-0.0684601	1.79609	0.184879	0.427104
hsa-miR-4422	1.07183	-0.790612	1.77679	0.187224	0.430973
hsa-miR-140-3p	0.337923	10.9554	1.7741	0.187555	0.431219
hsa-miR-3199	0.96898	0.840907	1.75475	0.189947	0.43568
hsa-miR-549a-5p	1.33549	-0.260115	1.73725	0.192141	0.440191
hsa-miR-6848-5p	1.26476	-0.680681	1.69201	0.197956	0.452436
hsa-miR-193b-3p	0.403106	6.26909	1.68049	0.19947	0.454283
hsa-miR-181a-5p	0.305237	10.8849	1.67572	0.200101	0.45497
hsa-miR-431-3p	1.04803	0.500813	1.65706	0.202593	0.458705
hsa-miR-501-5p	0.495264	2.91395	1.65523	0.202839	0.458705
hsa-miR-365a-5p	1.16138	0.04701	1.6245	0.20703	0.466543
hsa-miR-3909	0.672553	1.79972	1.60985	0.209064	0.468935
hsa-miR-3913-5p	0.713325	2.15464	1.60444	0.209822	0.469545
hsa-miR-3913-3p	0.713325	2.15464	1.60444	0.209822	0.469545
hsa-miR-3615	0.427232	3.62421	1.59524	0.211117	0.471894
hsa-miR-3926	1.26968	-0.530631	1.58751	0.212213	0.473248
hsa-miR-4526	1.22924	-0.806888	2.2109	0.218858	0.483041
hsa-miR-3202	1.17219	-0.813867	2.17026	0.218858	0.483041
hsa-miR-5010-3p	0.781939	1.02517	1.53425	0.219956	0.484908
hsa-miR-6793-5p	0.990644	-0.799552	1.52543	0.221272	0.486697
hsa-miR-329-5p	1.04897	0.356224	1.5103	0.223549	0.491146
hsa-miR-542-5p	0.829076	1.09628	1.50413	0.224487	0.492646
hsa-miR-412-3p	0.994669	-0.799092	1.47933	0.228303	0.499082
hsa-miR-433-5p	0.924211	0.402726	1.4789	0.228371	0.499082
hsa-miR-4797-5p	1.00519	-0.801843	1.47296	0.229297	0.500354
hsa-miR-4707-5p	1.20407	-0.501857	1.46022	0.231298	0.501944
hsa-miR-3606-3p	1.18081	-0.142856	1.43766	0.234897	0.507977
hsa-miR-6852-5p	1.09013	-0.173611	1.43857	0.234751	0.507977
hsa-miR-4667-5p	1.22005	-0.603385	1.42838	0.236397	0.510077
hsa-miR-3125	1.11774	-0.673164	1.3676	0.24652	0.528374
hsa-miR-204-5p	0.431519	4.41673	1.34737	0.250009	0.534071
hsa-miR-15a-5p	0.449442	8.06712	1.36308	0.2503	0.534103
hsa-miR-136-5p	0.723519	3.9671	1.37296	0.252505	0.536595
hsa-miR-544a	0.980828	-0.764877	1.32246	0.25439	0.539844
hsa-miR-4676-3p	0.964804	-0.734991	1.30907	0.256784	0.544325
hsa-miR-188-5p	0.647866	2.16143	1.29945	0.258521	0.546208
hsa-miR-188-3p	1.1027	-0.473928	1.29608	0.259135	0.546904
hsa-miR-1843	0.455256	2.69355	1.28401	0.261342	0.549206
hsa-miR-342-3p	0.295743	8.4816	1.284	0.261344	0.549206
hsa-miR-3180-3p	1.22637	-0.726034	1.72467	0.262296	0.549368
hsa-miR-4762-5p	1.07524	-0.746559	1.51117	0.262296	0.549368
hsa-miR-802	1.28463	1.22094	1.23325	0.277843	0.551518
hsa-miR-6746-3p	1.14958	-0.536711	1.20168	0.277055	0.551518
hsa-miR-942-3p	1.09391	-0.444157	1.23073	0.271377	0.551518
hsa-miR-410-5p	1.08536	-0.19069	1.20758	0.27589	0.551518
hsa-miR-6749-3p	1.06995	-0.530417	1.19157	0.285821	0.551518
hsa-miR-3154	1.06907	-0.580335	1.16181	0.285097	0.551518
hsa-miR-4781-5p	1.05231	-0.465887	1.20135	0.277121	0.551518
hsa-miR-1287-3p	1.0158	-0.616179	1.23929	0.269731	0.551518
hsa-miR-5196-3p	1.00042	-0.291652	1.11546	0.29483	0.551518
hsa-miR-122-3p	0.836118	0.718701	1.06212	0.306742	0.551518
hsa-miR-122b-5p	0.836118	0.718701	1.06212	0.306742	0.551518
hsa-miR-668-3p	0.822294	0.582906	1.25929	0.265937	0.551518
hsa-miR-6786-3p	0.788402	-0.825199	1.19282	0.278816	0.551518
hsa-miR-11399	0.735777	-0.935725	3.00071	0.313642	0.551518
hsa-miR-6741-3p	0.735777	-0.935725	3.00071	0.313642	0.551518
hsa-miR-7843-3p	0.735777	-0.935725	3.00071	0.313642	0.551518
hsa-miR-6792-5p	0.735777	-0.935725	3.00071	0.313642	0.551518
hsa-miR-3682-5p	0.735777	-0.935725	3.00071	0.313642	0.551518
hsa-miR-4780	0.735777	-0.935725	3.00071	0.313642	0.551518
hsa-miR-3923	0.735777	-0.935725	3.00071	0.313642	0.551518
hsa-miR-8088	0.735777	-0.935725	3.00071	0.313642	0.551518
hsa-miR-519e-3p	0.720933	-0.936881	2.99847	0.313642	0.551518
hsa-miR-6889-5p	0.720933	-0.936881	2.99847	0.313642	0.551518
hsa-miR-1258	0.718003	-0.833312	1.04171	0.311231	0.551518
hsa-miR-1537-5p	0.693446	-0.938989	2.99166	0.313642	0.551518
hsa-miR-3183	0.693446	-0.938989	2.99166	0.313642	0.551518
hsa-miR-4782-5p	0.693446	-0.938989	2.99166	0.313642	0.551518
hsa-miR-6809-3p	0.693446	-0.938989	2.99166	0.313642	0.551518
hsa-miR-3692-5p	0.693446	-0.938989	2.99166	0.313642	0.551518
hsa-miR-4669	0.693446	-0.938989	2.99166	0.313642	0.551518
hsa-miR-486-5p	0.677232	8.74108	1.12069	0.30104	0.551518
hsa-miR-486-3p	0.67718	8.74105	1.12055	0.301071	0.551518
hsa-miR-6729-5p	0.675448	-0.940345	2.98533	0.313642	0.551518
hsa-miR-4496	0.675448	-0.940345	2.98533	0.313642	0.551518
hsa-miR-4714-3p	0.675448	-0.940345	2.98533	0.313642	0.551518
hsa-miR-4657	0.675448	-0.940345	2.98533	0.313642	0.551518
hsa-miR-4288	0.675448	-0.940345	2.98533	0.313642	0.551518
hsa-miR-4478	0.675448	-0.940345	2.98533	0.313642	0.551518
hsa-miR-448	0.675448	-0.940345	2.98533	0.313642	0.551518
hsa-miR-6757-5p	0.671682	-0.940626	2.98382	0.313642	0.551518
hsa-miR-4510	0.671682	-0.940626	2.98382	0.313642	0.551518
hsa-miR-6728-5p	0.664987	-0.941124	2.98096	0.313642	0.551518
hsa-miR-6731-5p	0.664987	-0.941124	2.98096	0.313642	0.551518
hsa-miR-4753-3p	0.664987	-0.941124	2.98096	0.313642	0.551518
hsa-miR-3922-5p	0.664987	-0.941124	2.98096	0.313642	0.551518
hsa-miR-4715-3p	0.664987	-0.941124	2.98096	0.313642	0.551518
hsa-miR-3186-5p	0.664987	-0.941124	2.98096	0.313642	0.551518
hsa-miR-1199-5p	0.664987	-0.941124	2.98096	0.313642	0.551518
hsa-miR-5002-3p	0.664987	-0.941124	2.98096	0.313642	0.551518
hsa-miR-3691-3p	0.664987	-0.941124	2.98096	0.313642	0.551518
hsa-miR-5689	0.664987	-0.941124	2.98096	0.313642	0.551518
hsa-miR-6873-5p	0.664987	-0.941124	2.98096	0.313642	0.551518
hsa-miR-3148	0.664987	-0.941124	2.98096	0.313642	0.551518
hsa-miR-6846-3p	0.664987	-0.941124	2.98096	0.313642	0.551518
hsa-miR-6851-5p	0.664987	-0.941124	2.98096	0.313642	0.551518
hsa-miR-2114-3p	0.664987	-0.941124	2.98096	0.313642	0.551518
hsa-miR-7107-3p	0.657453	-0.94168	2.9775	0.313642	0.551518
hsa-miR-6776-3p	0.657453	-0.94168	2.9775	0.313642	0.551518
hsa-miR-4524b-3p	0.657453	-0.94168	2.9775	0.313642	0.551518
hsa-miR-4524a-5p	0.657453	-0.94168	2.9775	0.313642	0.551518
hsa-miR-4743-3p	0.657453	-0.94168	2.9775	0.313642	0.551518
hsa-miR-6792-3p	0.657453	-0.94168	2.9775	0.313642	0.551518
hsa-miR-3193	0.657453	-0.94168	2.9775	0.313642	0.551518
hsa-miR-5692b	0.657453	-0.94168	2.9775	0.313642	0.551518
hsa-miR-4790-5p	0.657453	-0.94168	2.9775	0.313642	0.551518
hsa-miR-4448	0.657453	-0.94168	2.9775	0.313642	0.551518
hsa-miR-4798-3p	0.657453	-0.94168	2.9775	0.313642	0.551518
hsa-miR-4643	0.657453	-0.94168	2.9775	0.313642	0.551518
hsa-miR-7848-3p	0.657453	-0.94168	2.9775	0.313642	0.551518
hsa-miR-4674	0.657453	-0.94168	2.9775	0.313642	0.551518
hsa-miR-6089	0.657453	-0.94168	2.9775	0.313642	0.551518
hsa-miR-3675-5p	0.638219	-0.943082	2.96746	0.313642	0.551518
hsa-miR-3085-5p	0.638219	-0.943082	2.96746	0.313642	0.551518
hsa-miR-6128	0.638219	-0.943082	2.96746	0.313642	0.551518
hsa-miR-6751-3p	0.638219	-0.943082	2.96746	0.313642	0.551518
hsa-miR-5188	0.638219	-0.943082	2.96746	0.313642	0.551518
hsa-miR-5001-5p	0.638219	-0.943082	2.96746	0.313642	0.551518
hsa-miR-3921	0.638219	-0.943082	2.96746	0.313642	0.551518
hsa-miR-6891-3p	0.638219	-0.943082	2.96746	0.313642	0.551518
hsa-miR-3934-3p	0.638219	-0.943082	2.96746	0.313642	0.551518
hsa-miR-1913	0.638219	-0.943082	2.96746	0.313642	0.551518
hsa-miR-6854-5p	0.638219	-0.943082	2.96746	0.313642	0.551518
hsa-miR-4421	0.634316	-0.943364	2.9652	0.313642	0.551518
hsa-miR-3620-5p	0.634316	-0.943364	2.9652	0.313642	0.551518
hsa-miR-611	0.634316	-0.943364	2.9652	0.313642	0.551518
hsa-miR-6754-5p	0.634316	-0.943364	2.9652	0.313642	0.551518
hsa-miR-6769a-5p	0.634316	-0.943364	2.9652	0.313642	0.551518
hsa-miR-1539	0.634316	-0.943364	2.9652	0.313642	0.551518
hsa-miR-1909-5p	0.634316	-0.943364	2.9652	0.313642	0.551518
hsa-miR-5088-3p	0.634316	-0.943364	2.9652	0.313642	0.551518
hsa-miR-3682-3p	0.634316	-0.943364	2.9652	0.313642	0.551518
hsa-miR-6825-3p	0.634316	-0.943364	2.9652	0.313642	0.551518
hsa-miR-586	0.634316	-0.943364	2.9652	0.313642	0.551518
hsa-miR-6837-5p	0.634316	-0.943364	2.9652	0.313642	0.551518
hsa-miR-4467	0.634316	-0.943364	2.9652	0.313642	0.551518
hsa-miR-7160-3p	0.634316	-0.943364	2.9652	0.313642	0.551518
hsa-miR-4476	0.634316	-0.943364	2.9652	0.313642	0.551518
hsa-miR-1468-3p	0.634316	-0.943364	2.9652	0.313642	0.551518
hsa-miR-4711-5p	0.627838	-0.943828	2.9613	0.313642	0.551518
hsa-miR-6881-3p	0.627838	-0.943828	2.9613	0.313642	0.551518
hsa-miR-3177-5p	0.627838	-0.943828	2.9613	0.313642	0.551518
hsa-miR-6884-3p	0.627838	-0.943828	2.9613	0.313642	0.551518
hsa-miR-6782-3p	0.627838	-0.943828	2.9613	0.313642	0.551518
hsa-miR-5687	0.627838	-0.943828	2.9613	0.313642	0.551518
hsa-miR-3911	0.627838	-0.943828	2.9613	0.313642	0.551518
hsa-miR-6730-5p	0.543706	-0.949577	2.89192	0.313642	0.551518
hsa-miR-4654	0.543706	-0.949577	2.89192	0.313642	0.551518
hsa-miR-1295b-3p	0.543706	-0.949577	2.89192	0.313642	0.551518
hsa-miR-3162-3p	0.543706	-0.949577	2.89192	0.313642	0.551518
hsa-miR-1251-5p	0.543706	-0.949577	2.89192	0.313642	0.551518
hsa-miR-1193	0.543706	-0.949577	2.89192	0.313642	0.551518
hsa-miR-4520-3p	0.543706	-0.949577	2.89192	0.313642	0.551518
hsa-miR-4520-2-3p	0.543706	-0.949577	2.89192	0.313642	0.551518
hsa-miR-4726-5p	0.543706	-0.949577	2.89192	0.313642	0.551518
hsa-miR-6784-3p	0.543706	-0.949577	2.89192	0.313642	0.551518
hsa-miR-4317	0.543706	-0.949577	2.89192	0.313642	0.551518
hsa-miR-6886-3p	0.543706	-0.949577	2.89192	0.313642	0.551518
hsa-miR-466	0.543706	-0.949577	2.89192	0.313642	0.551518
hsa-miR-198	0.543706	-0.949577	2.89192	0.313642	0.551518
hsa-miR-598-5p	0.543706	-0.949577	2.89192	0.313642	0.551518
hsa-miR-12117	0.543706	-0.949577	2.89192	0.313642	0.551518
hsa-miR-4768-5p	0.543706	-0.949577	2.89192	0.313642	0.551518
hsa-miR-506-5p	0.543706	-0.949577	2.89192	0.313642	0.551518
hsa-miR-718	0.543706	-0.949577	2.89192	0.313642	0.551518
hsa-miR-4420	0.532736	-0.950285	2.88021	0.313642	0.551518
hsa-miR-12133	0.532736	-0.950285	2.88021	0.313642	0.551518
hsa-miR-3612	0.532736	-0.950285	2.88021	0.313642	0.551518
hsa-miR-6767-5p	0.532736	-0.950285	2.88021	0.313642	0.551518
hsa-miR-3182	0.532736	-0.950285	2.88021	0.313642	0.551518
hsa-miR-1910-5p	0.532736	-0.950285	2.88021	0.313642	0.551518
hsa-miR-518f-5p	0.532736	-0.950285	2.88021	0.313642	0.551518
hsa-miR-520d-5p	0.532736	-0.950285	2.88021	0.313642	0.551518
hsa-miR-518e-3p	0.532736	-0.950285	2.88021	0.313642	0.551518
hsa-miR-4434	0.532736	-0.950285	2.88021	0.313642	0.551518
hsa-miR-449b-3p	0.532736	-0.950285	2.88021	0.313642	0.551518
hsa-miR-449c-3p	0.532736	-0.950285	2.88021	0.313642	0.551518
hsa-miR-4658	0.532736	-0.950285	2.88021	0.313642	0.551518
hsa-miR-661	0.532736	-0.950285	2.88021	0.313642	0.551518
hsa-miR-6849-5p	0.532736	-0.950285	2.88021	0.313642	0.551518
hsa-miR-4291	0.532736	-0.950285	2.88021	0.313642	0.551518
hsa-miR-767-3p	0.532736	-0.950285	2.88021	0.313642	0.551518
hsa-let-7b-5p	0.477634	12.3635	1.24838	0.274241	0.551518
hsa-miR-92a-1-5p	0.463211	3.12409	1.07803	0.303009	0.551518
hsa-miR-16-2-3p	0.320404	6.22749	1.14471	0.28864	0.551518
hsa-miR-6885-3p	0.91787	-0.699205	1.02721	0.314595	0.552691
hsa-miR-6724-5p	0.695816	1.32541	1.0081	0.319105	0.560103
hsa-miR-100-3p	0.565063	1.506	1.00004	0.321032	0.562973
hsa-miR-4717-3p	1.035	-0.398407	0.990022	0.323448	0.566475
hsa-miR-877-3p	0.962096	-0.385936	0.971959	0.327869	0.572362
hsa-miR-376c-5p	0.674113	0.846072	0.969372	0.328509	0.57296
hsa-miR-4477b	1.0737	-0.826695	1.75963	0.342977	0.584836
hsa-miR-4511	1.01045	-0.833525	1.74916	0.342977	0.584836
hsa-miR-5684	0.932066	-0.837002	1.56305	0.342977	0.584836
hsa-miR-3136-5p	0.885863	-0.420088	0.905314	0.344906	0.584836
hsa-miR-6780b-3p	0.862372	-0.848722	1.42246	0.342977	0.584836
hsa-miR-4732-5p	0.806988	-0.854363	1.26421	0.342977	0.584836
hsa-miR-450b-3p	0.793782	-0.855701	1.29031	0.342977	0.584836
hsa-miR-3681-5p	0.774912	-0.828959	1.03413	0.342977	0.584836
hsa-miR-3178	0.765711	-0.829164	1.01669	0.342977	0.584836
hsa-miR-301b-5p	0.742176	-0.831141	0.942128	0.342977	0.584836
hsa-miR-627-5p	0.703839	0.447764	0.931115	0.338171	0.584836
hsa-miR-585-3p	0.614832	1.51947	0.908837	0.343976	0.584836
hsa-miR-103a-2-5p	0.501699	1.97167	0.912757	0.342944	0.584836
hsa-miR-548d-3p	0.848535	-0.690052	0.891306	0.34864	0.585315
hsa-miR-6791-3p	0.807921	0.054737	0.883515	0.350741	0.58833
hsa-miR-518b	0.887928	-0.286154	0.880338	0.351603	0.589263
hsa-miR-371a-3p	0.863534	-0.439949	0.874927	0.353077	0.590708
hsa-miR-371b-5p	0.863534	-0.439949	0.874927	0.353077	0.590708
hsa-miR-130a-3p	0.292085	6.82868	0.83472	0.364308	0.603736
hsa-miR-29b-1-5p	0.405357	3.15166	0.818344	0.369025	0.609983
hsa-miR-155-5p	0.377943	9.86559	0.825787	0.371072	0.612841
hsa-miR-6842-3p	0.644773	0.571325	0.792964	0.376509	0.618642
hsa-miR-412-5p	0.628269	1.65917	0.797791	0.376177	0.618642
hsa-let-7a-5p	0.27172	15.1462	0.793546	0.377644	0.61964
hsa-miR-3920	0.758947	-0.758466	0.776309	0.381538	0.624776
hsa-miR-129-5p	0.289338	6.11009	0.776416	0.381505	0.624776
hsa-miR-361-3p	0.241471	7.55467	0.76709	0.384363	0.627132
hsa-miR-1255a	0.775795	-0.215831	0.742228	0.392134	0.636187
hsa-miR-1247-3p	0.72479	0.188459	0.740691	0.392622	0.636443
hsa-miR-1299	0.674219	1.21721	0.742328	0.393291	0.636992
hsa-miR-219a-5p	0.695874	0.107922	0.720546	0.399099	0.643697
hsa-miR-520a-5p	0.651246	-0.804177	0.714788	0.400978	0.64511
hsa-miR-95-3p	0.216959	7.4216	0.709278	0.40279	0.646407
hsa-miR-330-5p	0.429193	1.868	0.692881	0.408252	0.651378
hsa-miR-503-3p	0.677259	-0.767404	0.68401	0.411253	0.655084
hsa-miR-3180	0.838819	-0.543857	0.679418	0.412819	0.657037
hsa-miR-345-5p	0.235112	5.20092	0.675882	0.414032	0.65788
hsa-miR-6888-3p	0.731701	-0.645205	0.667726	0.416848	0.660723
hsa-miR-4717-5p	0.821932	-0.340404	0.666004	0.417446	0.660767
hsa-miR-4688	0.805987	-0.487875	0.658398	0.420105	0.662618
hsa-miR-708-3p	0.366622	2.86558	0.648041	0.423766	0.666214
hsa-miR-126-5p	0.245442	10.0614	0.642234	0.42584	0.668385
hsa-miR-4661-5p	0.722158	-0.18659	0.634637	0.428577	0.671588
hsa-miR-452-3p	0.266554	3.89197	0.620615	0.433699	0.677413
hsa-miR-363-3p	0.232459	7.81895	0.602497	0.440459	0.685517
hsa-miR-3141	0.874348	-0.186493	0.602639	0.441638	0.686137
hsa-miR-2355-3p	0.345673	2.32704	0.598891	0.441823	0.686137
hsa-miR-2355-5p	0.594533	0.292373	0.590658	0.444965	0.688321
hsa-miR-1185-5p	0.518088	1.42374	0.591137	0.444781	0.688321
hsa-miR-18b-5p	0.446233	1.55578	0.587669	0.446114	0.688994
hsa-miR-181b-5p	0.195207	8.71328	0.588222	0.445901	0.688994
hsa-miR-548ay-3p	0.633048	0.192795	0.581345	0.44856	0.691398
hsa-miR-3157-5p	0.62926	0.0175053	0.578101	0.449823	0.691398
hsa-miR-125b-1-3p	0.248586	4.55365	0.578208	0.449781	0.691398
hsa-miR-339-5p	0.218775	5.11119	0.555831	0.458648	0.701338
hsa-miR-548n	0.635965	-0.101688	0.516858	0.474777	0.721706
hsa-miR-4637	0.502762	-0.797196	0.511932	0.476881	0.724334
hsa-miR-498-5p	0.678998	-0.605073	0.50493	0.479899	0.728344
hsa-miR-98-5p	0.16776	9.81953	0.484733	0.488783	0.739799
hsa-miR-4491	0.637661	-0.208077	0.481559	0.490204	0.740195
hsa-miR-18b-3p	0.626771	-0.240906	0.461964	0.499135	0.748897
hsa-miR-140-5p	0.207764	7.5384	0.456598	0.501629	0.751859
hsa-miR-6733-5p	0.599554	-0.658092	0.454688	0.502522	0.752613
hsa-miR-1249-3p	0.354126	1.83268	0.447398	0.505956	0.757167
hsa-miR-152-3p	0.160856	9.95583	0.444699	0.507238	0.758497
hsa-miR-1246	0.866696	1.47295	0.449806	0.50926	0.760932
hsa-miR-365b-5p	0.541558	0.991491	0.436484	0.512093	0.761677
hsa-miR-501-3p	0.196471	4.79733	0.436818	0.511012	0.761677
hsa-miR-585-5p	0.565462	-0.0325975	0.431025	0.513818	0.763601
hsa-miR-3176	0.777529	-0.699723	0.711049	0.518838	0.767459
hsa-miR-549a-3p	0.623631	-0.313397	0.419267	0.519597	0.767459
hsa-miR-106b-3p	0.185785	7.02519	0.420863	0.518805	0.767459
hsa-miR-5090	0.628548	-0.48263	0.41342	0.522514	0.769999
hsa-miR-12129	0.877388	-0.848319	1.19079	0.532649	0.771961
hsa-miR-11401	0.801558	-0.85543	1.07412	0.532649	0.771961
hsa-miR-6869-5p	0.731614	-0.862	0.999817	0.532649	0.771961
hsa-miR-4724-5p	0.715019	-0.863554	0.923442	0.532649	0.771961
hsa-miR-3619-3p	0.693973	-0.865521	0.905017	0.532649	0.771961
hsa-miR-4639-3p	0.642878	-0.866022	0.767894	0.532649	0.771961
hsa-miR-3155b	0.621646	-0.844543	0.658653	0.532649	0.771961
hsa-miR-6812-3p	0.602959	-0.869691	0.759505	0.532649	0.771961
hsa-miR-1910-3p	0.581916	-0.848967	0.589413	0.532649	0.771961
hsa-miR-1180-5p	0.551988	-0.850638	0.589027	0.532649	0.771961
hsa-miR-6766-3p	0.551474	-0.874371	0.676546	0.532649	0.771961
hsa-miR-1245a	0.542047	0.0476611	0.40506	0.526736	0.771961
hsa-miR-1245b-5p	0.542047	0.0476611	0.40506	0.526736	0.771961
hsa-miR-4433b-3p	0.492463	-0.853802	0.47972	0.532649	0.771961
hsa-miR-4433a-5p	0.492463	-0.853802	0.47972	0.532649	0.771961
hsa-miR-4507	0.482722	-0.858235	0.469731	0.532649	0.771961
hsa-miR-7155-3p	0.482169	-0.849047	0.479882	0.532649	0.771961
hsa-miR-7110-3p	0.458425	-0.856983	0.433336	0.532649	0.771961
hsa-miR-6732-3p	0.435291	-0.86182	0.42805	0.532649	0.771961
hsa-miR-4645-5p	0.709669	-0.796832	0.683569	0.534951	0.7736
hsa-miR-3655	0.510169	-0.784237	0.403279	0.534951	0.7736
hsa-miR-2277-3p	0.502755	0.00850894	0.382459	0.538464	0.776887
hsa-miR-12125	0.583946	-0.467252	0.380169	0.539679	0.778057
hsa-miR-548at-5p	0.558381	-0.29666	0.378117	0.540772	0.779051
hsa-miR-105-5p	0.57136	-0.00423022	0.375652	0.542091	0.779786
hsa-miR-3939	0.40831	-0.861488	0.375737	0.542045	0.779786
hsa-miR-301b-3p	0.470438	0.354585	0.374036	0.542958	0.77987
hsa-miR-1283	0.597504	-0.434871	0.372242	0.543924	0.780125
hsa-miR-6810-3p	0.500279	-0.766917	0.372206	0.543944	0.780125
hsa-miR-6769b-3p	0.533312	-0.724807	0.367242	0.546634	0.782819
hsa-miR-7155-5p	0.537067	-0.75814	0.363926	0.548445	0.78483
hsa-miR-455-3p	0.171273	6.87064	0.351258	0.55547	0.794293
hsa-miR-106a-3p	0.363397	1.68002	0.349712	0.55634	0.794947
hsa-miR-454-5p	0.33133	1.37465	0.342478	0.56044	0.797264
hsa-miR-1229-3p	0.560012	-0.498141	0.340537	0.561551	0.797564
hsa-miR-224-3p	0.238996	3.35974	0.340178	0.561756	0.797564
hsa-miR-6513-3p	0.447098	0.361907	0.337014	0.563577	0.799368
hsa-miR-142-5p	0.22815	10.163	0.338689	0.564748	0.80044
hsa-miR-1249-5p	0.454967	-0.77036	0.333194	0.56579	0.801329
hsa-miR-26a-2-3p	0.166824	4.55424	0.319561	0.573829	0.809741
hsa-miR-29a-3p	0.13454	12.1968	0.282869	0.596651	0.835224
hsa-miR-4677-5p	0.486975	-0.467661	0.276753	0.600638	0.83898
hsa-miR-1275	0.468664	0.0155914	0.276889	0.600549	0.83898
hsa-miR-381-5p	0.427003	0.0709569	0.262104	0.610424	0.850186
hsa-miR-190b-5p	0.310278	1.31162	0.256349	0.614363	0.85165
hsa-miR-10395-3p	0.263838	4.60604	0.259278	0.614565	0.85165
hsa-miR-1284	0.447087	-0.241866	0.244142	0.622906	0.860612
hsa-miR-582-3p	0.158804	4.29046	0.24364	0.623263	0.860612
hsa-miR-130a-5p	0.373015	0.522679	0.234764	0.629652	0.866952
hsa-miR-887-3p	0.18562	3.27683	0.232671	0.631181	0.868436
hsa-miR-4524b-5p	0.328834	1.22423	0.225678	0.636349	0.873282
hsa-miR-4524a-3p	0.328834	1.22423	0.225678	0.636349	0.873282
hsa-miR-181a-2-3p	0.1492	5.61467	0.222218	0.638942	0.874748
hsa-miR-219a-1-3p	0.409679	-0.239202	0.217402	0.642595	0.878501
hsa-miR-7-2-3p	0.421393	-0.180382	0.21526	0.644235	0.879497
hsa-miR-3529-5p	0.421393	-0.180382	0.21526	0.644235	0.879497
hsa-miR-1265	0.435058	-0.214292	0.202214	0.654445	0.890359
hsa-miR-877-5p	0.229525	2.56189	0.2021	0.654601	0.890359
hsa-miR-4645-3p	0.441093	-0.407903	0.200488	0.655825	0.890906
hsa-miR-1273h-3p	0.388885	-0.700323	0.198736	0.657233	0.890937
hsa-miR-20b-5p	0.156957	4.82049	0.196659	0.658913	0.892586
hsa-miR-937-3p	0.399549	-0.0416063	0.188513	0.665604	0.899754
hsa-miR-1270	0.275893	0.908423	0.185764	0.6679	0.901195
hsa-miR-139-3p	0.197273	2.81515	0.185561	0.668071	0.901195
hsa-miR-4772-3p	0.263487	1.18073	0.182644	0.670531	0.903541
hsa-miR-10395-5p	0.246975	7.89867	0.179549	0.675772	0.903849
hsa-miR-330-3p	0.141099	4.10425	0.171842	0.679853	0.903849
hsa-miR-296-5p	0.228647	1.6752	0.165821	0.685199	0.909043
hsa-miR-6761-5p	0.516662	-0.736469	0.326096	0.68828	0.91125
hsa-miR-511-3p	0.242535	1.67901	0.162443	0.688248	0.91125
hsa-miR-4485-3p	0.312547	1.1071	0.158484	0.692154	0.915124
hsa-miR-193a-5p	0.201804	6.32663	0.157999	0.69433	0.917372
hsa-miR-5091	0.359508	-0.566955	0.15311	0.696868	0.920095
hsa-miR-3143	0.362821	-0.434721	0.142957	0.706598	0.928492
hsa-miR-3200-5p	0.362401	-0.41629	0.142378	0.707164	0.928604
hsa-miR-7113-5p	0.367048	-0.403845	0.138196	0.711297	0.932614
hsa-miR-760	0.232178	1.4099	0.132942	0.716591	0.937269
hsa-miR-1538	0.310105	-0.733861	0.126214	0.723548	0.944333
hsa-miR-484	0.0913287	7.34819	0.126368	0.723385	0.944333
hsa-miR-5696	0.308838	0.0471752	0.12431	0.725554	0.946311
hsa-miR-1237-3p	0.313065	-0.41669	0.121811	0.728214	0.9475
hsa-miR-627-3p	0.237202	0.701096	0.119905	0.730262	0.9475
hsa-miR-340-5p	0.0918459	8.66238	0.121495	0.728552	0.9475
hsa-miR-6868-3p	0.337219	-0.426326	0.115153	0.735452	0.951202
hsa-miR-3144-3p	0.333258	-0.513078	0.113583	0.737194	0.951202
hsa-miR-532-3p	0.125124	3.16199	0.114277	0.736422	0.951202
hsa-miR-29b-3p	0.102941	10.1383	0.114174	0.736536	0.951202
hsa-miR-6729-3p	0.523888	-0.810964	0.370066	0.743236	0.954529
hsa-miR-7111-3p	0.464808	-0.798751	0.303144	0.743236	0.954529
hsa-miR-3916	0.41084	-0.804829	0.240059	0.743236	0.954529
hsa-miR-769-3p	0.223093	0.639969	0.108839	0.742537	0.954529
hsa-miR-19a-5p	0.237466	-0.823135	0.105745	0.746092	0.956923
hsa-miR-6793-3p	0.298686	-0.193047	0.099401	0.753566	0.958662
hsa-miR-4795-3p	0.296788	-0.363964	0.0936603	0.760558	0.958662
hsa-miR-5000-3p	0.293935	-0.492258	0.09858	0.754552	0.958662
hsa-miR-494-5p	0.292804	-0.715882	0.0975879	0.75575	0.958662
hsa-miR-545-3p	0.292111	-0.285181	0.101863	0.750635	0.958662
hsa-miR-4727-3p	0.275034	-0.393484	0.0924501	0.762062	0.958662
hsa-miR-4772-5p	0.270087	0.213238	0.104127	0.747974	0.958662
hsa-miR-4676-5p	0.261523	-0.790152	0.0947186	0.759252	0.958662
hsa-miR-616-5p	0.240103	0.498256	0.102391	0.750011	0.958662
hsa-miR-34b-3p	0.213349	0.714841	0.0960494	0.75762	0.958662
hsa-miR-1292-5p	0.191559	1.03177	0.0946659	0.759317	0.958662
hsa-miR-34a-5p	0.0951371	7.45548	0.100003	0.752845	0.958662
hsa-miR-500a-3p	0.0836574	6.09314	0.0938213	0.760359	0.958662
hsa-let-7f-5p	0.0723286	14.6284	0.093584	0.760653	0.958662
hsa-miR-4488	0.37151	2.19932	0.0842745	0.774256	0.961274
hsa-miR-4775	0.211181	0.434067	0.0813614	0.776373	0.961624
hsa-miR-423-5p	0.106816	8.14846	0.0808316	0.777674	0.961624
hsa-miR-3184-3p	0.106816	8.14846	0.0808316	0.777674	0.961624
hsa-miR-744-5p	0.0824555	5.31137	0.0788957	0.779697	0.962921
hsa-miR-6820-5p	0.283888	-0.560178	0.075239	0.784731	0.967869
hsa-miR-664a-5p	0.167006	3.8219	0.0750268	0.786406	0.969314
hsa-miR-3194-3p	0.252878	-0.445492	0.072507	0.788579	0.970133
hsa-miR-3177-3p	0.228089	-0.0713212	0.0699078	0.792312	0.972865
hsa-miR-152-5p	0.200062	0.48692	0.0701036	0.792029	0.972865
hsa-miR-4659a-5p	0.522777	-0.692551	0.288392	0.81447	0.97323
hsa-miR-4659b-3p	0.522777	-0.692551	0.288392	0.81447	0.97323
hsa-miR-6751-5p	0.432359	-0.887381	0.321523	0.816827	0.97323
hsa-miR-1302	0.425681	-0.887948	0.303159	0.816827	0.97323
hsa-miR-1252-5p	0.425681	-0.887948	0.303159	0.816827	0.97323
hsa-miR-4757-3p	0.407482	-0.889473	0.285606	0.816827	0.97323
hsa-miR-138-2-3p	0.398204	-0.700819	0.179514	0.81447	0.97323
hsa-miR-10400-3p	0.395012	-0.886518	0.272541	0.816827	0.97323
hsa-miR-6799-3p	0.269921	-0.721512	0.0611403	0.805487	0.97323
hsa-miR-2278	0.266185	-0.896989	0.153788	0.816827	0.97323
hsa-miR-6842-5p	0.240431	-0.869458	0.109167	0.816827	0.97323
hsa-miR-6726-3p	0.217752	0.396799	0.0599841	0.807442	0.97323
hsa-miR-548e-5p	0.214821	-0.18349	0.0619493	0.80423	0.97323
hsa-miR-5009-5p	0.21078	-0.642294	0.059195	0.808543	0.97323
hsa-miR-9983-3p	0.209356	0.168112	0.062464	0.803436	0.97323
hsa-miR-4685-3p	0.206506	-0.14351	0.0628062	0.80291	0.97323
hsa-miR-6810-5p	0.202847	-0.90597	0.108853	0.816827	0.97323
hsa-miR-6871-5p	0.202562	-0.881332	0.0931738	0.816827	0.97323
hsa-miR-6777-3p	0.198647	-0.881019	0.08747	0.816827	0.97323
hsa-miR-4745-3p	0.190399	-0.797492	0.0561569	0.813426	0.97323
hsa-miR-656-5p	0.189057	-0.66073	0.0639192	0.801208	0.97323
hsa-miR-6752-3p	0.164075	-0.883539	0.064805	0.816827	0.97323
hsa-miR-182-3p	0.162558	-0.883599	0.0681936	0.816827	0.97323
hsa-miR-34a-3p	0.151881	1.79931	0.0680801	0.794983	0.97323
hsa-miR-23b-5p	0.145114	3.26585	0.0698546	0.793176	0.97323
hsa-miR-10399-5p	0.124667	2.40845	0.0563003	0.813193	0.97323
hsa-miR-643	0.203082	-0.248361	0.0527663	0.819043	0.974066
hsa-miR-513a-5p	0.214661	0.081113	0.0500476	0.823738	0.978443
hsa-miR-3691-5p	0.201942	-0.410218	0.0491412	0.825263	0.978447
hsa-miR-3613-3p	0.128181	1.59489	0.0492698	0.825039	0.978447
hsa-miR-1301-3p	0.0676226	4.69512	0.0465382	0.82988	0.982109
hsa-miR-3126-3p	0.114869	-0.888402	0.0457195	0.83136	0.983257
hsa-miR-25-3p	0.0509009	10.4914	0.043227	0.835952	0.987478
hsa-miR-449a	0.175027	-0.657362	0.0422328	0.837823	0.989082
hsa-miR-122-5p	0.279704	5.44261	0.0415505	0.840319	0.990031
hsa-miR-122b-3p	0.279704	5.44261	0.0415505	0.840319	0.990031
hsa-miR-320c	0.10502	5.25233	0.0412156	0.840679	0.990031
hsa-let-7e-5p	0.0755068	10.8023	0.0414784	0.839828	0.990031
hsa-miR-1291	0.112804	5.34478	0.0408818	0.841455	0.99034
hsa-miR-659-5p	0.170604	-0.17995	0.0387626	0.844538	0.992756
hsa-miR-3187-3p	0.173429	-0.10303	0.0379786	0.846097	0.993984
hsa-miR-184	0.171124	-0.116656	0.0364197	0.84925	0.99708
hsa-miR-10398-3p	0.550249	-0.652203	0.324295	0.92081	1
hsa-miR-4707-3p	0.473656	-0.617473	0.229244	0.987917	1
hsa-miR-6739-3p	0.381945	-0.778661	0.177752	0.893516	1
hsa-miR-889-5p	0.33811	-0.66387	0.110775	0.895644	1
hsa-miR-1225-3p	0.326689	-0.753352	0.125444	0.893516	1
hsa-miR-4708-3p	0.310861	-0.76363	0.110587	0.893516	1
hsa-miR-6821-5p	0.255799	-0.625401	0.0725861	0.92081	1
hsa-miR-3938	0.245451	-0.846187	0.0708221	0.993024	1
hsa-miR-4665-5p	0.245451	-0.846187	0.0708221	0.993024	1
hsa-miR-4667-3p	0.167242	-0.708598	0.0289342	0.990134	1
hsa-miR-488-5p	0.163533	-0.237499	0.03357	0.855198	1
hsa-miR-7702	0.149024	-0.489497	0.0272266	0.869455	1
hsa-miR-1294	0.145946	0.0575409	0.0304621	0.861992	1
hsa-miR-2116-3p	0.144507	0.497931	0.0322117	0.858125	1
hsa-miR-579-5p	0.141092	-0.688917	0.0196828	0.895644	1
hsa-miR-4797-3p	0.138697	-0.751972	0.0141259	0.905761	1
hsa-miR-4485-5p	0.137708	-0.119491	0.022923	0.880129	1
hsa-miR-6734-3p	0.135887	-0.664815	0.0214832	0.883927	1
hsa-miR-3678-5p	0.134726	-0.832173	0.0209283	0.993024	1
hsa-miR-3140-3p	0.134609	-0.129926	0.0255196	0.873577	1
hsa-miR-3158-3p	0.130089	0.305434	0.0263094	0.871653	1
hsa-miR-3158-5p	0.130089	0.305434	0.0263094	0.871653	1
hsa-miR-4789-3p	0.129833	-0.749299	0.0208125	0.893516	1
hsa-miR-138-1-3p	0.126233	-0.241386	0.0189564	0.89092	1
hsa-miR-1228-5p	0.115972	-0.260496	0.0171313	0.896272	1
hsa-miR-584-3p	0.109616	-0.694007	0.0122358	0.990135	1
hsa-miR-6737-3p	0.0987972	-0.806923	0.0222782	0.881814	1
hsa-miR-6859-3p	0.0881371	-0.814396	0.019188	0.89026	1
hsa-miR-6514-5p	0.0845775	-0.329464	0.00998333	0.92072	1
hsa-miR-4638-5p	0.0759101	-0.832015	0.00545779	0.993024	1
hsa-miR-5002-5p	0.0740276	-0.357928	0.00620365	0.937464	1
hsa-miR-1976	0.0720397	0.528064	0.00852763	0.926709	1
hsa-miR-6818-3p	0.0663724	-0.338845	0.00493074	0.944236	1
hsa-miR-4677-3p	0.0623085	1.38877	0.0101498	0.920064	1
hsa-miR-323a-5p	0.0582521	-0.511444	0.00599007	0.938548	1
hsa-miR-548j-5p	0.0558266	0.75087	0.00639133	0.936527	1
hsa-miR-214-3p	0.055538	9.68229	0.0305455	0.861865	1
hsa-miR-3120-5p	0.0548218	9.68162	0.0297602	0.863634	1
hsa-miR-130b-5p	0.054017	3.83583	0.00994738	0.921232	1
hsa-miR-191-3p	0.0504842	1.56975	0.00803901	0.928834	1
hsa-miR-1180-3p	0.0474716	3.80495	0.0183783	0.892585	1
hsa-miR-22-5p	0.0461102	7.23585	0.0286746	0.866061	1
hsa-miR-944	0.0458456	0.414586	0.00343659	0.953434	1
hsa-miR-6837-3p	0.0443812	-0.745775	0.00545792	0.941336	1
hsa-miR-642a-3p	0.04298	1.17296	0.00404989	0.949454	1
hsa-miR-642b-5p	0.04298	1.17296	0.00404989	0.949454	1
hsa-miR-6501-5p	0.0411129	-0.0266893	0.00221816	0.962581	1
hsa-miR-3941	0.0400527	-0.624516	0.000325775	0.985655	1
hsa-miR-3064-3p	0.0397284	-0.34708	0.00163785	0.967843	1
hsa-miR-1296-5p	0.037519	2.99266	0.00714986	0.932875	1
hsa-let-7f-2-3p	0.0354803	2.45532	0.00622395	0.937362	1
hsa-miR-320d	0.0353779	4.96044	0.00839871	0.92731	1
hsa-miR-193a-3p	0.0337667	3.45029	0.00759782	0.93081	1
hsa-miR-548ax	0.0332345	-0.602368	0.00290205	0.957204	1
hsa-let-7d-5p	0.0322449	10.5899	0.0107458	0.917794	1
hsa-miR-4746-5p	0.0298668	-0.683711	0.000461963	0.982918	1
hsa-miR-6853-3p	0.0288859	-0.411461	0.00109471	0.973708	1
hsa-miR-576-5p	0.027256	2.89415	0.00531954	0.942083	1
hsa-miR-4326	0.0208331	1.04755	0.000897171	0.976197	1
hsa-let-7b-3p	0.0199987	5.78549	0.00407142	0.94932	1
hsa-miR-890	0.0192684	-0.914641	0.0281155	0.867361	1
hsa-miR-497-5p	0.0177586	7.7492	0.00330324	0.954345	1
hsa-miR-4787-3p	0.013012	0.0742271	0.000287418	0.986526	1
hsa-miR-4668-3p	0.0117238	-0.639743	0.000245404	0.98755	1
hsa-let-7d-3p	0.00908491	6.62442	0.000674791	0.979365	1
hsa-miR-125a-3p	0.00858115	3.43329	0.000547616	0.981402	1
hsa-miR-1277-5p	0.00825916	-0.656567	7.59063e-05	0.993075	1
hsa-miR-502-3p	0.00652208	6.13046	0.000603817	0.980472	1
hsa-miR-6826-3p	0.00613373	-0.818858	0.00532147	0.942072	1
hsa-miR-671-3p	0.00541829	2.36544	0.00014054	0.990578	1
hsa-miR-1296-3p	0.00442442	-0.915788	0.0331314	0.856137	1
hsa-miR-148b-3p	0.00402566	9.69088	0.000210229	0.988476	1
hsa-miR-3620-3p	0.000556469	-0.0437458	8.40163e-06	0.997696	1
