# Supplementary material for: Down-regulation of MIR-378A-3P expression associated with inflammation: The effects of restoring its levels
Source: PLoS One. 2025 Aug 11;20(8):e0329685. doi: 10.1371/journal.pone.0329685 (PMC12338774; doi:10.1371/journal.pone.0329685)
Supplement: S2 File — (XLSX) [file pone.0329685.s006.xlsx]

## Sheet: mRNA DEGS
GENE	ID	baseMean	log2FoldChange	lfcSE	pvalue	padj
SERPINE1	5054	2648.39	4.57715	0.513937	5.98164e-22	1.32559e-17
ACKR1	2532	1120.62	1.8588	0.224582	2.88503e-17	3.19676e-13
CHI3L1	1116	1100.34	4.73443	0.647024	1.88735e-16	1.04564e-12
MAPK12	6300	124.046	1.42293	0.17812	1.80998e-16	1.04564e-12
SELP	6403	431.938	1.91724	0.242362	5.57456e-16	2.05896e-12
SEMA6B	10501	294.231	2.16261	0.273804	4.84377e-16	2.05896e-12
LRRC70	100130733	112.989	1.66289	0.212489	1.02228e-15	3.23639e-12
LINC01235	401492	86.0928	4.41775	0.621416	1.31275e-15	3.63648e-12
ADAM12	8038	467.311	4.04213	0.571436	3.2371e-15	7.97082e-12
ESAM	90952	505.49	1.36439	0.180255	4.20862e-15	9.32673e-12
LOC101929532	101929532	119.821	3.10127	0.424213	5.58003e-15	1.12417e-11
MEOX1	4222	234.972	1.81067	0.23935	8.35988e-15	1.54386e-11
CILP2	148113	106.859	4.55373	0.675681	1.35158e-14	2.30402e-11
IER3	8870	936.782	2.3838	0.323109	1.86143e-14	2.94651e-11
CTHRC1	115908	462.772	3.35325	0.478119	2.46274e-14	3.63845e-11
ADGRL4	64123	685.291	1.80448	0.248854	8.60925e-14	1.10271e-10
CDHR1	92211	402.48	-4.37083	0.672516	8.81463e-14	1.10271e-10
ARHGEF15	22899	297.657	1.62305	0.225025	9.95178e-14	1.10271e-10
PCAT19	100505495	146.069	1.33138	0.186388	9.25144e-14	1.10271e-10
CPXM1	56265	820.487	4.10487	0.625801	9.7004e-14	1.10271e-10
CD300E	342510	119.92	3.31081	0.499134	3.79523e-13	4.00505e-10
PECAM1	5175	4550	1.46805	0.210901	4.58174e-13	4.61527e-10
IL3RA	3563	271.248	1.34975	0.19558	5.36738e-13	5.17159e-10
ROBO4	54538	370.995	1.34233	0.195709	7.09547e-13	6.55178e-10
CCL14	6358	758.522	1.57632	0.228323	8.28834e-13	7.34712e-10
TMEM255B	348013	106.47	1.52869	0.222261	9.16395e-13	7.81086e-10
S100A3	6274	18.0015	1.85841	0.270235	1.22197e-12	1.00297e-09
ADAMTS18	170692	24.053	3.71951	0.592708	1.39389e-12	1.10322e-09
FAM20A	54757	199.97	1.97517	0.288751	1.50749e-12	1.15198e-09
RUNX1	861	694.064	2.03926	0.300586	2.10878e-12	1.55775e-09
NNMT	4837	2253.55	2.67955	0.407658	2.87458e-12	2.05495e-09
PRKCH	5583	503.326	0.986177	0.150087	3.64092e-12	2.52145e-09
EGFL6	25975	62.6685	3.83911	0.632897	3.87557e-12	2.60262e-09
FAP	2191	412.947	2.73767	0.42549	6.23272e-12	4.06245e-09
MCTP1	79772	326.903	1.63222	0.247185	6.83514e-12	4.32781e-09
NUDT16L2P	152195	69.5	-2.16818	0.330447	8.16082e-12	5.02367e-09
PDE4B	5142	563.267	1.64774	0.2507	8.51719e-12	5.10134e-09
LHX6	26468	127.314	1.47225	0.225568	8.76245e-12	5.11012e-09
CCNG1	900	1516.19	-0.696371	0.107578	9.08378e-12	5.16169e-09
LZTS1	11178	91.6342	1.92278	0.292803	9.72288e-12	5.34978e-09
MAOA	4128	3943.28	-2.33677	0.359899	9.8976e-12	5.34978e-09
IGHG2	3501	40827.4	4.11624	0.712869	1.18465e-11	6.10536e-09
SDR42E1	93517	67.4188	-1.66183	0.254678	1.17848e-11	6.10536e-09
INHBB	3625	160.012	2.34262	0.365041	1.59953e-11	8.05616e-09
HIF1A	AS2-100750247	908.887	1.35771	0.212647	1.75224e-11	8.62921e-09
PRND	23627	20.8758	3.76189	0.644676	1.83778e-11	8.85371e-09
ADCY4	196883	369.514	1.20602	0.190576	1.91838e-11	9.04534e-09
S100A8	6279	736.887	3.40453	0.571755	2.21412e-11	1.02223e-08
C1orf54	79630	231.826	1.1343	0.180993	2.63025e-11	1.18957e-08
ECSCR	641700	429.328	1.30151	0.207722	3.36417e-11	1.49107e-08
LY96	23643	145.94	1.65914	0.261415	3.70149e-11	1.60841e-08
LBP	3929	32.4231	4.09085	0.742613	5.4807e-11	2.30731e-08
SLC51A	200931	464.707	-3.57554	0.624612	5.51813e-11	2.30731e-08
CMAHP	8418	300.067	1.34844	0.217644	5.72931e-11	2.35124e-08
LINC01503	100506119	25.9112	2.32103	0.373377	5.95209e-11	2.39826e-08
VASH1	22846	577.204	0.922195	0.150223	6.37766e-11	2.52385e-08
ANGPT2	285	189.868	1.81136	0.289342	6.99133e-11	2.71816e-08
CLEC2B	9976	302.928	1.20638	0.197427	7.63644e-11	2.91778e-08
PAQR5	54852	200.981	-3.16611	0.5417	7.97501e-11	2.98474e-08
ARL4C	10123	562.409	1.45541	0.235741	8.08105e-11	2.98474e-08
CCDC178	374864	22.4438	2.06378	0.332749	9.11116e-11	3.20496e-08
FABP6	2172	11979.5	-4.38467	0.828498	8.91418e-11	3.20496e-08
GPIHBP1	338328	125.207	2.06403	0.332676	8.98909e-11	3.20496e-08
SPHK1	8877	170.171	1.76002	0.284443	1.07836e-10	3.73399e-08
PGF	5228	138.198	1.69228	0.27456	1.19659e-10	4.07964e-08
MDFI	4188	87.4505	2.38068	0.391559	1.24473e-10	4.141e-08
EGFL7	51162	751.229	1.09402	0.181879	1.25196e-10	4.141e-08
PLVAP	83483	1652.24	1.31857	0.218071	1.36344e-10	4.44342e-08
LINC00312	29931	136.261	2.69926	0.454068	1.4469e-10	4.64708e-08
SLC2A3	6515	1015.83	1.99681	0.325863	1.51711e-10	4.73532e-08
SHBG	6462	22.5758	-2.99637	0.515398	1.4961e-10	4.73532e-08
ADM5	199800	39.6366	1.81245	0.295986	1.62611e-10	4.95587e-08
STEAP1	26872	193.007	1.87392	0.306032	1.6325e-10	4.95587e-08
NAALADL1	10004	921.899	-2.67677	0.451898	1.73024e-10	5.18161e-08
GPR4	2828	83.8446	1.77806	0.291367	1.82931e-10	5.40524e-08
PYY	5697	121.466	-3.63893	0.664188	1.86647e-10	5.44248e-08
PODNL1	79883	50.0413	2.48734	0.416615	1.97143e-10	5.67387e-08
SLC9C1	285335	146.131	1.20706	0.202874	2.05275e-10	5.83217e-08
IGHV1	24-28467	160.878	3.30896	0.589681	2.0932e-10	5.87183e-08
EPYC	1833	32.4625	4.26496	0.825791	2.1979e-10	6.08847e-08
ASGR2	433	20.6818	2.29684	0.382461	2.2551e-10	6.16979e-08
TMEM88	92162	87.5699	1.19254	0.201534	2.4542e-10	6.55271e-08
CHSY3	337876	81.8416	1.9732	0.326055	2.44003e-10	6.55271e-08
ACAA2	10449	1114.73	-1.22148	0.206742	2.6914e-10	7.10048e-08
MMRN2	79812	817.465	1.04009	0.176919	2.85838e-10	7.28098e-08
VIT	5212	32.0182	-2.10601	0.350483	2.84329e-10	7.28098e-08
PLXND1	23129	1463.2	1.22022	0.206843	2.8354e-10	7.28098e-08
SLC3A1	6519	1093.42	-2.11561	0.35259	2.96528e-10	7.46745e-08
NAT8	9027	43.3702	-4.17885	0.814351	3.15369e-10	7.8527e-08
FSCN1	6624	465.287	1.53535	0.257345	3.27414e-10	8.06202e-08
DUSP4	1846	148.966	1.73081	0.288849	3.47099e-10	8.45281e-08
TMEM121	80757	23.1018	1.43669	0.243038	3.84083e-10	9.25181e-08
RAB13	5872	784.565	0.918431	0.157387	4.0479e-10	9.64576e-08
PGPEP1	54858	614.024	-1.00321	0.172594	4.30979e-10	1.01606e-07
MAPK11	5600	230.608	1.4711	0.249454	4.437e-10	1.03503e-07
C1QTNF6	114904	233.807	2.17251	0.367449	4.68046e-10	1.08045e-07
IGHG1	3500	56133.3	3.72596	0.712003	5.55677e-10	1.26952e-07
C11orf54	28970	452.309	-1.16056	0.201282	5.85627e-10	1.32429e-07
KANK3	256949	207.609	0.903826	0.156606	6.00201e-10	1.34354e-07
APLNR	187	524.694	1.88664	0.319676	6.12891e-10	1.35823e-07
PLAUR	5329	290.399	2.03099	0.346447	7.22691e-10	1.5857e-07
SLC22A5	6584	300.367	-2.22744	0.382805	7.53491e-10	1.63707e-07
EGR2	1959	317.802	2.21869	0.381298	7.62384e-10	1.64031e-07
ATP2B1	AS1-338758	42.963	0.922809	0.161258	7.81181e-10	1.66459e-07
FAM110D	79927	74.0394	1.50312	0.259036	8.13912e-10	1.70034e-07
IGHG3	3502	8963.56	3.73577	0.725096	8.20977e-10	1.70034e-07
SLC51B	123264	391.682	-3.15814	0.580717	8.13663e-10	1.70034e-07
SLC23A3	151295	160.902	-3.18676	0.588017	8.35503e-10	1.71441e-07
TMEM273	170371	305.724	0.826604	0.144476	8.73065e-10	1.76411e-07
MSX1	4487	44.2917	2.409	0.419554	8.75648e-10	1.76411e-07
FRMD1	79981	50.8859	-3.57848	0.686599	8.99221e-10	1.79528e-07
CCM2L	140706	102.462	0.979635	0.172394	9.36616e-10	1.85324e-07
G0S2	50486	237.215	1.74695	0.300535	1.00145e-09	1.91321e-07
ELK2AP	2003	401.429	3.73859	0.73104	9.87823e-10	1.91321e-07
SLC34A3	142680	33.2559	-3.07834	0.565892	9.96288e-10	1.91321e-07
TIMP1	7076	3183.94	2.09955	0.362112	9.88589e-10	1.91321e-07
PECR	55825	135.375	-1.5011	0.261081	1.10306e-09	2.08931e-07
CCL2	6347	875.45	2.05146	0.35467	1.11822e-09	2.09736e-07
KBTBD11	9920	505.938	-1.98371	0.342554	1.12624e-09	2.09736e-07
ELK3	2004	1117.47	1.06983	0.189688	1.16436e-09	2.15029e-07
TWIST1	7291	78.517	2.5259	0.447567	1.21895e-09	2.23249e-07
OSCAR	126014	38.3042	1.96317	0.339908	1.24283e-09	2.25756e-07
FCN1	2219	238.146	2.42415	0.427498	1.27792e-09	2.30244e-07
HADH	3033	1236.73	-1.42709	0.250327	1.28911e-09	2.30387e-07
ZER1	10444	934.991	-0.67199	0.118874	1.31866e-09	2.33782e-07
ENTPD5	957	784.772	-2.37961	0.419215	1.34032e-09	2.35738e-07
GBP1	2633	1056.59	1.36763	0.241258	1.39641e-09	2.43669e-07
USHBP1	83878	78.1745	0.909068	0.162518	1.65984e-09	2.87373e-07
VASH1	AS1-100506603	235.783	0.89614	0.16083	1.90152e-09	3.26663e-07
POSTN	10631	2832.99	1.91445	0.335724	1.91678e-09	3.26751e-07
IGF1	3479	1047.11	2.62444	0.476824	2.14742e-09	3.63275e-07
ABCG2	9429	1022.25	-3.04652	0.574671	2.27459e-09	3.81873e-07
MSC	9242	102.534	1.65391	0.292768	2.36871e-09	3.94685e-07
FAM167B	84734	62.4588	1.76431	0.311961	2.46509e-09	4.02576e-07
CD200	4345	320.142	1.1207	0.203362	2.47057e-09	4.02576e-07
SFRP4	6424	1369.88	3.38397	0.661453	2.43662e-09	4.02576e-07
TIE1	7075	589.631	1.18192	0.214456	2.58867e-09	4.1874e-07
SLC1A1	6505	894.956	-2.8002	0.520502	2.79716e-09	4.49188e-07
INPP5J	27124	235.147	-2.617	0.480027	2.90273e-09	4.62787e-07
MARCKS	4082	2663.25	0.538384	0.0984437	3.00637e-09	4.75886e-07
RASIP1	54922	286.832	1.12368	0.205261	3.03684e-09	4.77301e-07
CDKN2B	AS1-100048912	244.455	-3.33981	0.656451	3.15804e-09	4.92854e-07
TNFRSF8	943	39.0124	1.67337	0.298946	3.21307e-09	4.97935e-07
FNDC4	64838	125.274	1.76083	0.314348	3.32371e-09	5.11505e-07
MMP19	4327	692.492	2.28098	0.412038	3.44563e-09	5.23005e-07
ADAMTS9	56999	576.352	1.90559	0.34041	3.44296e-09	5.23005e-07
YBX2	51087	58.6218	-2.32417	0.42122	3.55939e-09	5.36596e-07
SCIN	85477	782.923	-3.33389	0.658738	3.66648e-09	5.49005e-07
FBXW7	55294	364.163	0.483833	0.0892528	3.72062e-09	5.53374e-07
FAM89A	375061	90.111	1.42443	0.258678	3.82811e-09	5.59627e-07
LILRA5	353514	71.7791	2.08001	0.374109	3.84797e-09	5.59627e-07
CLIC6	54102	90.9435	1.82467	0.327056	3.83138e-09	5.59627e-07
SHANK3	85358	623.373	1.28699	0.235533	3.86367e-09	5.59627e-07
BHLHE22	27319	120.966	1.81165	0.324917	3.89399e-09	5.60355e-07
SLC25A5	AS1-100303728	174.618	-1.48485	0.269409	4.10363e-09	5.86713e-07
VCAN	AS1-105379054	8.34989	2.75634	0.517739	4.18828e-09	5.94977e-07
WNK4	65266	52.2299	-2.28199	0.415116	4.24934e-09	5.99807e-07
KLC4	89953	651.085	-1.62281	0.293259	4.35364e-09	6.1064e-07
WNT2	7472	85.5993	3.55845	0.725638	4.38955e-09	6.11803e-07
SH2D3C	10044	294.225	1.09785	0.203251	4.49822e-09	6.23031e-07
ZNF385D	79750	176.477	1.69666	0.306407	4.55902e-09	6.2753e-07
IGDCC4	57722	170.695	1.8952	0.341812	4.62435e-09	6.32594e-07
ABCB1	5243	1351.16	-2.67888	0.502064	4.70991e-09	6.40345e-07
HOXA9	3205	104.153	-2.42229	0.445847	4.76223e-09	6.4351e-07
CRYL1	51084	872.141	-1.8394	0.332247	4.85278e-09	6.45016e-07
STXBP6	29091	234.216	-1.23945	0.229002	4.80333e-09	6.45016e-07
LINC01303	101927780	7.83211	3.11426	0.608215	4.86069e-09	6.45016e-07
INSYN2B	100131897	10.3903	2.07597	0.376306	4.89069e-09	6.45135e-07
TRPV4	59341	23.1343	1.83685	0.332142	5.01082e-09	6.5707e-07
NCOA7	135112	1060.51	0.956622	0.177694	5.12096e-09	6.65959e-07
MKRN1	23608	1310.6	-0.482048	0.089886	5.13871e-09	6.65959e-07
LPAR6	10161	512.55	0.680457	0.125854	5.20826e-09	6.71048e-07
SLC17A8	246213	148.701	-3.72302	0.779956	5.2879e-09	6.77371e-07
CCL3	6348	233.465	2.81704	0.537184	5.49652e-09	7.00048e-07
CYP2D6	1565	81.1787	-2.82352	0.538855	5.53064e-09	7.00368e-07
COL1A1	1277	47005.2	2.78657	0.530444	5.64162e-09	7.10364e-07
OSM	5008	29.3249	2.28953	0.421028	5.79136e-09	7.25098e-07
HOXA10	HOXA9-100534589	97.791	-2.40668	0.445781	5.88606e-09	7.32814e-07
PAQR8	85315	713.072	-1.72975	0.315052	6.01172e-09	7.44278e-07
CHN2	1124	556.506	-2.17016	0.397808	6.19334e-09	7.62503e-07
OTUD1	220213	317.21	0.658138	0.122596	6.28339e-09	7.69316e-07
SUCLG2	8801	1191.99	-1.15862	0.216948	6.51789e-09	7.93642e-07
TLCD4	148534	317.045	-1.69302	0.309732	6.69223e-09	8.10418e-07
IFITM2	10581	1724.24	1.21239	0.227165	7.01174e-09	8.3178e-07
PHLPP2	23035	722.654	-2.09657	0.385011	7.05546e-09	8.3178e-07
STEAP4	79689	1086.05	2.07995	0.381682	7.01205e-09	8.3178e-07
SLC25A5	292	3923.86	-1.50971	0.278608	7.0563e-09	8.3178e-07
BGN	633	2051.96	2.22238	0.410099	7.0462e-09	8.3178e-07
MYZAP	100820829	293.863	-1.59827	0.293893	7.11836e-09	8.34656e-07
SLC6A8	6535	997.321	-1.50791	0.279279	7.81465e-09	9.11476e-07
JSRP1	126306	62.8368	3.10077	0.616849	8.04828e-09	9.33811e-07
PHF7	51533	57.8523	-0.830192	0.156098	8.15288e-09	9.4102e-07
STMN3	50861	338.76	0.910011	0.171638	8.27849e-09	9.50568e-07
TMEM158	25907	67.0876	2.06354	0.380779	8.35597e-09	9.54519e-07
ERG	2078	363.146	1.20151	0.226946	8.72952e-09	9.92076e-07
PRCP	5547	1373.72	0.971217	0.184027	8.99711e-09	1.01211e-06
PKN3	29941	158.053	0.716194	0.1349	8.95248e-09	1.01211e-06
CLSTN3	9746	645.067	0.946304	0.179256	9.07977e-09	1.01625e-06
RAVER2	55225	526.184	-1.21358	0.22977	9.46751e-09	1.04656e-06
OTOP2	92736	23.5645	-3.45319	0.719511	9.47915e-09	1.04656e-06
SLC11A1	6556	142.102	2.6827	0.515928	9.49229e-09	1.04656e-06
EGR3	1960	693.829	2.50102	0.475123	1.0033e-08	1.1007e-06
S100A9	6280	1069.91	2.82097	0.551103	1.03509e-08	1.12604e-06
C3orf80	401097	28.9949	1.70346	0.316298	1.03656e-08	1.12604e-06
PTPRF	5792	2386.69	-1.77787	0.330474	1.10985e-08	1.19977e-06
PITPNC1	26207	298.91	0.999207	0.191073	1.14681e-08	1.23371e-06
NTS	4922	1014.12	-3.4099	0.713569	1.17015e-08	1.24775e-06
THBS1	7057	13426.3	2.10323	0.393209	1.17112e-08	1.24775e-06
RGS16	6004	328.417	1.64304	0.307163	1.19836e-08	1.26461e-06
ABAT	18	310.903	-1.56492	0.293395	1.19449e-08	1.26461e-06
LOC101928120	101928120	400.822	1.03229	0.197856	1.21154e-08	1.27246e-06
CYYR1	116159	472.83	1.06953	0.205457	1.28916e-08	1.3476e-06
UBTD1	80019	94.2	1.13842	0.218658	1.32064e-08	1.37402e-06
MIER2	54531	225.225	0.487469	0.0939663	1.33676e-08	1.38429e-06
GNA15	2769	90.4282	1.52492	0.287703	1.35388e-08	1.3955e-06
ACOX1	51	1236.08	-1.53616	0.289746	1.36391e-08	1.39933e-06
ALDOC	230	454.994	-1.76125	0.32997	1.37676e-08	1.40601e-06
PHLPP1	23239	213.18	-0.791313	0.151693	1.43521e-08	1.45898e-06
COL6A6	131873	69.7427	3.47608	0.741822	1.50127e-08	1.51225e-06
GPAT3	84803	289.192	-2.04394	0.384843	1.49993e-08	1.51225e-06
FLVCR1	28982	429.358	-2.20872	0.418791	1.53907e-08	1.54332e-06
PEPD	5184	1592.53	-1.81689	0.341693	1.55508e-08	1.55235e-06
UQCRC2	7385	2552.99	-0.803838	0.154667	1.57545e-08	1.55865e-06
CD93	22918	2169.31	1.54413	0.292622	1.5699e-08	1.55865e-06
PRRX1	5396	583.887	2.13761	0.404609	1.59432e-08	1.5703e-06
NEDD4L	23327	538.456	-1.43516	0.273827	1.62339e-08	1.59186e-06
EPHX2	2053	787.463	-1.98632	0.374875	1.65963e-08	1.62022e-06
FZD9	8326	6.87647	-1.75917	0.332243	1.7194e-08	1.67121e-06
BCL6B	255877	243.471	1.3732	0.264	1.816e-08	1.7574e-06
LYPD8	646627	128.119	-3.36686	0.715527	1.8355e-08	1.76854e-06
CXCL3	2921	100.65	2.96254	0.60114	1.86402e-08	1.78825e-06
PTK7	5754	403.989	1.60286	0.305037	1.88672e-08	1.80222e-06
ENG	2022	1488.46	1.21468	0.235904	1.91547e-08	1.82183e-06
PEX11A	8800	149.889	-1.33624	0.258256	1.9805e-08	1.87563e-06
PP7080	25845	590.825	-2.01452	0.382984	1.99279e-08	1.87924e-06
PCDH17	27253	273.366	1.73878	0.330662	2.05556e-08	1.92208e-06
CD2AP	23607	1187.56	-1.67531	0.319028	2.04991e-08	1.92208e-06
A2M	2	14707.7	1.13742	0.222144	2.07771e-08	1.93462e-06
FJX1	24147	46.6681	1.67546	0.319311	2.09473e-08	1.93692e-06
TMEM106C	79022	902.042	-1.34818	0.260946	2.09766e-08	1.93692e-06
PDPN	10630	567.053	1.7821	0.339221	2.1458e-08	1.97315e-06
EPS8L2	64787	976.442	-2.42195	0.471146	2.19004e-08	2.00551e-06
FKBP1A	2280	1935.67	0.632786	0.123513	2.22625e-08	2.02297e-06
NMRAL2P	344887	13.6102	-3.32883	0.710532	2.22735e-08	2.02297e-06
TDP2	51567	1678.62	-1.99662	0.381165	2.25293e-08	2.03785e-06
VSIG10	54621	505.147	-2.07609	0.397481	2.30116e-08	2.07301e-06
CCN1	3491	8159.94	2.11756	0.406416	2.36508e-08	2.12196e-06
HOXB9	3219	97.9426	-2.6765	0.533509	2.41498e-08	2.15799e-06
MXRA5	25878	1660.31	2.24426	0.433657	2.43635e-08	2.16835e-06
DGAT1	8694	2363.7	-2.35743	0.45874	2.4677e-08	2.18747e-06
LMCD1	29995	549.353	1.99542	0.382297	2.47968e-08	2.18933e-06
CPO	130749	818.641	-3.26295	0.695192	2.55136e-08	2.24368e-06
ALDH3A2	224	1092.17	-0.956665	0.188876	2.76633e-08	2.42311e-06
RNF157	114804	182.539	-1.27635	0.250782	2.81721e-08	2.45796e-06
RAMP3	10268	438.671	1.29971	0.255237	2.86885e-08	2.4932e-06
SBSN	374897	18.0127	4.27692	1.10913	3.01613e-08	2.61095e-06
PLK3	1263	239.723	1.66776	0.322448	3.05374e-08	2.63323e-06
PDK2	5164	567.287	-1.00038	0.198505	3.08656e-08	2.65122e-06
CEMIP	57214	115.568	2.27165	0.4442	3.18968e-08	2.72921e-06
CYB561D1	284613	200.888	-0.601588	0.119355	3.27591e-08	2.78549e-06
A2M	AS1-144571	872.129	1.64308	0.318895	3.30778e-08	2.78549e-06
CLEC14A	161198	525.625	1.02946	0.204906	3.3183e-08	2.78549e-06
SLC22A23	63027	508.363	-1.66021	0.322066	3.31388e-08	2.78549e-06
DIPK2B	79742	448.982	1.14308	0.227236	3.31746e-08	2.78549e-06
PTPN3	5774	267.855	-2.19122	0.427521	3.34914e-08	2.80076e-06
MYCT1	80177	314.926	1.02776	0.204726	3.3858e-08	2.82077e-06
KCNJ15	3772	37.8277	2.72699	0.553972	3.40051e-08	2.82242e-06
SLC46A3	283537	967.702	-1.77301	0.343567	3.4319e-08	2.83784e-06
CXCL8	3576	443.535	3.08845	0.653426	3.47582e-08	2.86348e-06
CASP6	839	541.806	-0.809209	0.160563	3.51643e-08	2.88621e-06
CLEC4D	338339	12.5763	2.98858	0.625494	3.54992e-08	2.90294e-06
DPYS	1807	17.2836	2.90323	0.60203	3.57939e-08	2.91628e-06
HADHB	3032	2388.73	-1.03327	0.20635	3.61108e-08	2.93132e-06
FGR	2268	257.137	1.46202	0.287123	3.63729e-08	2.94182e-06
MFSD2A	84879	431.456	-2.4523	0.488007	3.67774e-08	2.95894e-06
DISC1	27185	107.597	0.9743	0.194592	3.68516e-08	2.95894e-06
EPCAM	DT-101927043	12.8254	-2.53569	0.508122	3.71129e-08	2.96916e-06
RCAN1	1827	1396.95	1.30968	0.259752	3.75832e-08	2.99598e-06
SLC35A3	23443	637.388	-1.37179	0.271583	3.92545e-08	3.11799e-06
SLC7A9	11136	906.221	-3.42455	0.761652	3.94531e-08	3.12257e-06
ALDH1A1	216	4563.43	-1.02227	0.205022	4.02794e-08	3.17662e-06
STEAP1B	AS1-100506178	17.7032	2.13374	0.418489	4.07758e-08	3.20437e-06
COMP	1311	575.86	3.60417	0.825725	4.18935e-08	3.28057e-06
CRYBA2	1412	6.39862	-3.45811	0.775866	4.25174e-08	3.3177e-06
SULT1A2	6799	235.042	-2.89713	0.605567	4.34282e-08	3.37689e-06
GDPD1	284161	46.1287	-1.32788	0.264932	4.4855e-08	3.47564e-06
TDRD7	23424	377.734	-0.624296	0.125297	4.51451e-08	3.48592e-06
CSMD2	114784	47.5179	1.8421	0.360703	4.54422e-08	3.49668e-06
NA	653602	114.527	-1.85229	0.362968	4.63171e-08	3.53943e-06
NOTCH4	4855	437.344	1.35147	0.269601	4.62237e-08	3.53943e-06
STK24	8428	1348.86	-0.668095	0.134177	4.78274e-08	3.64227e-06
MCEMP1	199675	15.3613	3.75206	0.888406	4.83099e-08	3.66642e-06
CS	1431	1253.51	-0.582418	0.117577	4.96169e-08	3.7501e-06
DMRT3	58524	9.66377	3.33404	0.741155	4.97509e-08	3.7501e-06
IMMT	10989	1012.54	-0.551786	0.111655	5.06632e-08	3.80592e-06
AQP9	366	90.535	2.6032	0.531973	5.14218e-08	3.84853e-06
LRRFIP2	9209	682.529	-0.48594	0.098561	5.15777e-08	3.84853e-06
CMBL	134147	1123.48	-2.28701	0.456539	5.22193e-08	3.87568e-06
NAPEPLD	222236	371.276	-0.904541	0.182879	5.2306e-08	3.87568e-06
CHCHD3	54927	474.179	-0.400586	0.080715	5.24662e-08	3.87568e-06
SSH3	54961	307.844	-0.73547	0.14816	5.27454e-08	3.88336e-06
OAT	4942	5462.11	-1.91937	0.378414	5.34959e-08	3.89975e-06
FCAR	2204	33.8847	3.09612	0.669041	5.31682e-08	3.89975e-06
TDO2	6999	204.605	2.17932	0.432961	5.34655e-08	3.89975e-06
KBTBD11	AS1-101928058	8.8653	-2.89934	0.612258	5.40308e-08	3.92582e-06
PATJ	10207	377.807	-1.30259	0.262322	5.46994e-08	3.96142e-06
FPR1	2357	211.026	2.45166	0.496115	5.5169e-08	3.98241e-06
DISP2	85455	155.639	-2.60036	0.532976	5.5417e-08	3.98732e-06
PDZK1P1	100034743	8.94388	-2.64373	0.544748	5.70275e-08	4.07673e-06
GOT1	2805	500.133	-1.11206	0.22603	5.69782e-08	4.07673e-06
C9orf129	445577	26.5703	-1.48386	0.296388	5.74657e-08	4.09485e-06
GUCD1	83606	1297.88	-0.935489	0.190115	5.80879e-08	4.12592e-06
CARD8	22900	657.492	0.787961	0.159479	5.83021e-08	4.1279e-06
LMO7	4008	734.12	-2.13169	0.424209	5.86459e-08	4.13902e-06
ATP5F1B	506	6860.98	-0.851416	0.172693	5.89556e-08	4.14767e-06
CLCN1	1180	40.9845	-2.30537	0.463561	6.0576e-08	4.24818e-06
NHEJ1	79840	189.042	-0.907493	0.1848	6.2213e-08	4.34922e-06
RBP7	116362	128.46	1.66719	0.331639	6.29201e-08	4.38482e-06
RNASE2	6036	14.6632	2.72072	0.567597	6.34428e-08	4.40739e-06
CIBAR2	339145	16.1832	3.20833	0.710825	6.51239e-08	4.51003e-06
PRR29	92340	293.72	0.938588	0.191736	6.57484e-08	4.5381e-06
HAAO	23498	190.575	-1.73819	0.345831	6.59387e-08	4.5381e-06
TMEM65	157378	260.885	0.671478	0.136778	6.78043e-08	4.65205e-06
PKHD1L1	93035	122.723	-1.46491	0.29496	6.82734e-08	4.66977e-06
SLCO3A1	28232	315.447	0.988405	0.202983	7.28409e-08	4.96685e-06
EMCN	51705	515.11	1.12988	0.232199	7.5204e-08	5.11226e-06
DLK1	8788	8.0126	3.81039	0.942488	7.72207e-08	5.2333e-06
RETSAT	54884	1589.65	-1.85319	0.371552	8.14436e-08	5.48593e-06
ADAMTS16	170690	277.133	2.92018	0.63033	8.14378e-08	5.48593e-06
GNA11	2767	2446.43	-1.53889	0.311241	8.33919e-08	5.58323e-06
NA	105369216	14.649	3.34332	0.765333	8.32098e-08	5.58323e-06
LRRC8C	84230	402.517	0.995445	0.205691	8.41677e-08	5.6182e-06
HADHA	3030	3362.1	-1.09915	0.227179	8.49539e-08	5.65365e-06
RTN4RL2	349667	20.8242	2.06082	0.416105	8.85782e-08	5.87719e-06
SMTNL2	342527	45.9019	1.67822	0.338668	8.98558e-08	5.91659e-06
CNNM4	26504	336.053	-1.56339	0.316844	8.99729e-08	5.91659e-06
MIR6848	102465511	99.4971	-2.46714	0.510454	8.95098e-08	5.91659e-06
VWF	7450	3600.35	1.4075	0.287805	9.15894e-08	5.98938e-06
CES2	8824	4942	-2.58568	0.541198	9.16204e-08	5.98938e-06
EBF3	253738	140.009	1.90993	0.385018	9.20903e-08	6.00239e-06
FAM241A	132720	341.057	0.984469	0.204238	9.28346e-08	6.03316e-06
CCDC85B	11007	336.679	1.14403	0.237333	9.49603e-08	6.15326e-06
P3H1	64175	394.717	1.18734	0.246161	9.67653e-08	6.25194e-06
COX10	1352	201.993	-0.806303	0.166884	9.83938e-08	6.33868e-06
CDH24	64403	111.332	0.881092	0.18284	9.93189e-08	6.37069e-06
SOD2	6648	4018.46	1.78577	0.361168	9.94657e-08	6.37069e-06
SPAG4	6676	69.5791	1.88559	0.381351	9.9926e-08	6.38173e-06
TREM1	54210	57.8434	2.34515	0.483467	1.0182e-07	6.484e-06
CDHR3	222256	301.727	-2.1136	0.430242	1.02389e-07	6.50153e-06
FXYD5	53827	564.513	1.40674	0.289246	1.0429e-07	6.60331e-06
HRH2	3274	91.2459	1.52297	0.311666	1.08226e-07	6.82964e-06
GNG11	2791	937.94	1.01116	0.211249	1.0848e-07	6.82964e-06
DAZL	1618	11.4312	2.90093	0.633769	1.08986e-07	6.84202e-06
FGF19	9965	5.38161	-3.5646	0.860915	1.09724e-07	6.84954e-06
CNOT1	23019	2157.17	-0.557197	0.116365	1.09573e-07	6.84954e-06
NUDT12	83594	261.12	-1.04026	0.217581	1.11125e-07	6.91752e-06
CLEC1A	51267	99.6593	1.18029	0.246515	1.14316e-07	7.09627e-06
ARHGEF3	50650	463.856	0.783162	0.163099	1.14864e-07	7.11031e-06
CLCN2	1181	152.237	-1.82095	0.370611	1.16008e-07	7.16114e-06
SLC9A3	6550	1116.56	-2.23292	0.459845	1.16884e-07	7.19519e-06
ACADS	35	759.547	-1.7116	0.349452	1.20588e-07	7.40263e-06
SLC27A4	10999	550.504	-1.60607	0.329036	1.21055e-07	7.41078e-06
DHDH	27294	85.9786	-2.92696	0.645895	1.24431e-07	7.55638e-06
SUCLG1	8802	1398.82	-1.20769	0.252841	1.2388e-07	7.55638e-06
COL3A1	1281	68167.3	2.29921	0.476763	1.24456e-07	7.55638e-06
ABHD14A	ACY1-100526760	814.918	-2.14801	0.441917	1.26221e-07	7.64259e-06
ACSL5	51703	4141.21	-2.48216	0.522952	1.297e-07	7.82216e-06
ABRA	137735	7.22966	2.73377	0.590678	1.29893e-07	7.82216e-06
ACSS2	55902	897.381	-1.55384	0.320437	1.33887e-07	8.02111e-06
ABHD6	57406	301.846	-1.5329	0.316436	1.33921e-07	8.02111e-06
ADCYAP1	116	184.613	2.61936	0.560005	1.34429e-07	8.02989e-06
IL11	3589	10.3963	3.23352	0.748512	1.35426e-07	8.06768e-06
VMA21	203547	384.599	0.372973	0.0775727	1.35853e-07	8.07143e-06
COX4I2	84701	38.7172	1.47818	0.306268	1.36656e-07	8.09744e-06
TRIM36	55521	151.685	-2.43811	0.513331	1.38613e-07	8.19147e-06
RALGPS1	9649	329.657	-1.60446	0.330727	1.39231e-07	8.20614e-06
GPT	2875	204.993	-2.54356	0.540775	1.39766e-07	8.21579e-06
ADAMTS2	9509	680.304	2.23501	0.464102	1.40333e-07	8.2273e-06
ACSS1	84532	936.795	-0.957501	0.202321	1.43258e-07	8.37664e-06
ABCD3	5825	867.814	-1.27429	0.267804	1.45403e-07	8.46479e-06
B3GNT7	93010	292.016	-2.1485	0.444836	1.4553e-07	8.46479e-06
MYORG	57462	718.241	-1.75014	0.360043	1.46046e-07	8.47259e-06
ZNF664	144348	1862.88	-1.04273	0.220781	1.46977e-07	8.50433e-06
SERPINH1	871	2611.63	1.47267	0.306264	1.47773e-07	8.50596e-06
PTGR3	284273	530.909	-0.660429	0.139123	1.47685e-07	8.50596e-06
COL18A1	80781	2987.97	1.17866	0.249306	1.52489e-07	8.75468e-06
CDKN2B	1030	462.383	-2.155	0.447345	1.53156e-07	8.77026e-06
PDE7B	27115	171.537	1.06894	0.226786	1.54214e-07	8.80808e-06
ACO2	50	2263.6	-1.13754	0.24109	1.54859e-07	8.82218e-06
FMO5	2330	560.43	-2.33484	0.490408	1.56368e-07	8.83524e-06
NEO1	4756	937.66	-0.885764	0.187569	1.57082e-07	8.83524e-06
LYSMD4	145748	120.648	-0.695793	0.146799	1.55488e-07	8.83524e-06
CDH5	1003	970.8	1.11011	0.235568	1.56945e-07	8.83524e-06
NOD1	10392	281.397	0.835941	0.176688	1.55913e-07	8.83524e-06
CERS6	AS1-100861402	557.28	-1.28971	0.271819	1.58045e-07	8.86695e-06
PKP2	5318	350.679	-1.58372	0.328705	1.59718e-07	8.93815e-06
NHSL1	57224	530.939	-1.97328	0.408066	1.62057e-07	9.04622e-06
FER1L4	80307	123.879	2.08162	0.432007	1.63352e-07	9.09559e-06
PIM3	415116	748.298	0.868663	0.184217	1.64228e-07	9.12143e-06
SLC10A2	6555	1676.28	-3.73491	0.965754	1.67308e-07	9.18395e-06
SLC27A2	11001	214.403	-2.75655	0.604785	1.67426e-07	9.18395e-06
SULT1A1	6817	427.651	-2.40044	0.508278	1.67136e-07	9.18395e-06
FAM83G	644815	80.307	-1.83683	0.379749	1.6612e-07	9.18395e-06
BHLHE40	8553	1574.72	1.2708	0.268762	1.67047e-07	9.18395e-06
TTC22	55001	219.075	-2.41035	0.511065	1.69102e-07	9.2302e-06
ELOVL3	83401	5.60604	2.69938	0.588629	1.68915e-07	9.2302e-06
SLC25A20	788	476.121	-1.17016	0.248776	1.6988e-07	9.24991e-06
PYGL	5836	431.57	1.35845	0.286168	1.70582e-07	9.26538e-06
FCN3	8547	20.5519	2.14513	0.448085	1.77546e-07	9.62002e-06
OCLN	100506658	66.1775	-2.81105	0.622804	1.78174e-07	9.63053e-06
SLC9A5	6553	16.9438	1.44803	0.304141	1.7925e-07	9.66509e-06
AGTRAP	57085	217.965	0.919765	0.196313	1.83057e-07	9.80644e-06
CHST1	8534	54.3062	1.61339	0.336454	1.82444e-07	9.80644e-06
SLC37A4	2542	516.872	-2.06767	0.431126	1.83199e-07	9.80644e-06
ACOT11	26027	398.784	-2.366	0.502046	1.85096e-07	9.86149e-06
SMOX	54498	113.763	0.918582	0.196154	1.85117e-07	9.86149e-06
ZBTB46	140685	144.169	0.675628	0.143776	1.86892e-07	9.93219e-06
PANK1	53354	199.33	-1.82256	0.379073	1.89806e-07	1.00389e-05
TSHR	7253	10.5861	2.18829	0.459493	1.89657e-07	1.00389e-05
ZNF503	AS1-253264	14.3432	-2.45474	0.52545	1.90806e-07	1.00586e-05
LRRC32	2615	620.311	1.15367	0.246706	1.9113e-07	1.00586e-05
ADAMTS6	11174	60.5211	1.55518	0.325819	1.91541e-07	1.00586e-05
OSGIN1	29948	132.539	-1.83415	0.381699	1.92329e-07	1.00761e-05
C1orf56	54964	271.716	0.852744	0.182191	1.95622e-07	1.02245e-05
SAA1	6288	224.283	2.82355	0.630022	1.97885e-07	1.02671e-05
HAPLN3	145864	267.293	1.874	0.390561	1.98291e-07	1.02671e-05
MMP2	4313	9893.91	1.95489	0.40779	1.98006e-07	1.02671e-05
TAT	6898	10.2575	-3.21461	0.758724	1.97004e-07	1.02671e-05
AK3	50808	1297.26	-0.577411	0.123828	2.04944e-07	1.05869e-05
TNFAIP6	7130	184.877	2.1822	0.459999	2.07633e-07	1.07008e-05
ACY1	95	782.504	-2.25999	0.478629	2.08115e-07	1.07008e-05
SLC43A3	29015	447.46	1.04196	0.224203	2.10219e-07	1.0784e-05
CYP2J2	1573	442.472	-2.65079	0.581441	2.1109e-07	1.08036e-05
CBR1	AS1-100133286	265.471	-1.92499	0.403091	2.17538e-07	1.1108e-05
TM7SF3	51768	679.503	-0.449424	0.096719	2.21796e-07	1.12763e-05
ABR	29	1448.03	-0.60306	0.129651	2.21853e-07	1.12763e-05
PRECSIT	283487	30.972	1.26128	0.270469	2.2452e-07	1.13858e-05
GPR176	11245	207.535	1.22541	0.263333	2.26318e-07	1.14508e-05
MYOM3	127294	109.806	-2.83641	0.638679	2.27366e-07	1.14515e-05
ATG9B	285973	75.4492	1.15712	0.249367	2.27023e-07	1.14515e-05
KDM8	79831	151.496	-2.00116	0.42079	2.3022e-07	1.15428e-05
KLHL3	26249	129.901	1.03335	0.223268	2.29931e-07	1.15428e-05
FTSJ1	24140	269.709	0.520259	0.112409	2.32098e-07	1.16107e-05
SLC25A34	284723	156.808	-2.26157	0.482528	2.42633e-07	1.18466e-05
MTMR9LP	339483	177.669	1.00435	0.217388	2.39683e-07	1.18466e-05
VIM	7431	17153.2	1.10549	0.239221	2.41051e-07	1.18466e-05
H19	283120	78.505	2.14378	0.454237	2.41544e-07	1.18466e-05
ICAM2	3384	400.479	0.880771	0.190164	2.40986e-07	1.18466e-05
MFSD6	54842	672.923	-0.699287	0.150522	2.41915e-07	1.18466e-05
CLDN5	7122	674.472	1.17549	0.253856	2.40847e-07	1.18466e-05
TPPP	11076	609.402	-1.567	0.331681	2.42695e-07	1.18466e-05
CCN4	8840	396.812	1.73987	0.366224	2.41924e-07	1.18466e-05
MOB3B	79817	492.074	-1.37022	0.293078	2.42347e-07	1.18466e-05
DLG3	1741	529.927	-0.859278	0.185282	2.37721e-07	1.18466e-05
SLC52A3	113278	197.013	-2.43115	0.525772	2.45534e-07	1.19589e-05
SCP2	6342	2182.39	-1.12718	0.244049	2.46476e-07	1.19784e-05
RMND5A	64795	829.973	-0.657101	0.141852	2.53097e-07	1.22733e-05
PALMD	54873	478.033	1.24584	0.269062	2.57498e-07	1.23697e-05
RAPGEF3	10411	336.206	1.08277	0.235138	2.58183e-07	1.23697e-05
S1PR5	53637	8.09764	1.95746	0.413366	2.57846e-07	1.23697e-05
PRKG2	5593	222.166	-1.85937	0.392248	2.58434e-07	1.23697e-05
MACIR	90355	164.159	-1.20116	0.259888	2.56314e-07	1.23697e-05
ARSI	340075	55.5278	1.14656	0.248562	2.56299e-07	1.23697e-05
IFI16	3428	1733.97	1.1576	0.251001	2.592e-07	1.23796e-05
ARAP3	64411	267.049	0.898215	0.194737	2.60376e-07	1.2409e-05
ZBTB7B	51043	979.765	-1.53092	0.32576	2.62351e-07	1.24496e-05
CYP4F12	66002	474.136	-2.44356	0.530778	2.62288e-07	1.24496e-05
S100A12	6283	52.6192	3.02903	0.70681	2.64309e-07	1.25157e-05
HECTD3	79654	839.8	-1.26288	0.272991	2.67462e-07	1.2638e-05
DHRS7	51635	1034.85	-1.31533	0.283598	2.69005e-07	1.2657e-05
CSGALNACT1	55790	391.201	1.08694	0.236479	2.68847e-07	1.2657e-05
GPD1L	23171	843.873	-1.02747	0.223657	2.69855e-07	1.267e-05
MIR23AHG	284454	147.07	1.66748	0.353855	2.77844e-07	1.29402e-05
IL1R1	3554	2304.32	1.5506	0.330505	2.77526e-07	1.29402e-05
PELATON	100506115	30.0733	2.24199	0.480902	2.77946e-07	1.29402e-05
CBR1	873	1592.08	-1.86609	0.39496	2.77027e-07	1.29402e-05
GPR68	8111	99.9812	1.04539	0.228042	2.82306e-07	1.31157e-05
OGDH	4967	2189.86	-1.01302	0.221031	2.84066e-07	1.31699e-05
NT5DC1	221294	408.821	-0.642705	0.139629	2.87469e-07	1.32998e-05
TM4SF1	4071	1672.53	1.30602	0.282727	2.89939e-07	1.33861e-05
LITAF	9516	1526.03	0.875446	0.190954	3.00319e-07	1.37224e-05
SMPD3	55512	721.172	-2.54365	0.561623	2.9932e-07	1.37224e-05
CLEC11A	6320	200.77	1.4387	0.309563	2.99736e-07	1.37224e-05
LRATD1	151354	339.002	-2.0128	0.428712	3.00152e-07	1.37224e-05
ZNF3	7551	410.259	-0.528361	0.115447	2.97902e-07	1.37224e-05
CERS6	253782	966.961	-1.27299	0.276675	3.03679e-07	1.38474e-05
ZNF469	84627	115.56	1.8608	0.396002	3.11058e-07	1.41547e-05
PHYH	5264	568.692	-1.0833	0.237392	3.12928e-07	1.41595e-05
PTCH1	5727	275.026	-1.07792	0.236235	3.1308e-07	1.41595e-05
CRAT	1384	714.028	-1.06331	0.233051	3.12608e-07	1.41595e-05
CHRDL2	25884	744.954	2.39578	0.523153	3.16312e-07	1.42475e-05
EGFR	AS1-100507500	42.7156	-2.2276	0.480399	3.16048e-07	1.42475e-05
NR3C2	4306	496.817	-1.28314	0.279324	3.1768e-07	1.42802e-05
CH25H	9023	109.04	1.43878	0.310594	3.21213e-07	1.44097e-05
PALS1	64398	542.876	-1.05977	0.232687	3.24239e-07	1.45079e-05
TOM1L1	10040	340.398	-1.41681	0.306391	3.24711e-07	1.45079e-05
PPP3CA	5530	747.057	0.542527	0.11905	3.29086e-07	1.46738e-05
IQCK	124152	124.592	0.591304	0.129589	3.32467e-07	1.47948e-05
TPRG1L	127262	1010.28	-0.733232	0.160289	3.36529e-07	1.49203e-05
FABP4	2167	1196.62	2.18339	0.471098	3.36634e-07	1.49203e-05
CYP3A7	CYP3A51P-100861540	26.3	-2.77421	0.63341	3.38225e-07	1.49609e-05
NXT1	29107	154.185	0.742733	0.162528	3.4314e-07	1.5148e-05
PRRX2	51450	36.811	2.04111	0.438262	3.47979e-07	1.53311e-05
PTP4A3	11156	825.885	1.40869	0.305873	3.50067e-07	1.53925e-05
SH3TC1	54436	276.949	1.39945	0.304237	3.55064e-07	1.55813e-05
CMTM4	146223	518.112	-1.43621	0.311787	3.60281e-07	1.57432e-05
TMEM37	140738	511.15	-2.17215	0.469999	3.60884e-07	1.57432e-05
PTK6	5753	186.976	-2.59278	0.58113	3.5989e-07	1.57432e-05
IL1B	3553	111.958	2.43498	0.537285	3.62198e-07	1.57695e-05
DDO	8528	44.2699	-1.22268	0.268689	3.63303e-07	1.57866e-05
MIR3936HG	553103	27.2953	-1.70092	0.365465	3.67617e-07	1.59428e-05
KIF16B	55614	418.576	-1.1037	0.243724	3.69752e-07	1.60041e-05
PPP1CC	5501	2461.4	-0.679851	0.149383	3.71874e-07	1.60645e-05
SDHA	6389	1522.89	-1.03799	0.229776	3.83575e-07	1.65377e-05
STING1	340061	614.184	0.938389	0.207654	3.90334e-07	1.67965e-05
PPIP5K1	9677	190.638	-0.940045	0.208081	3.92362e-07	1.6851e-05
GLRA4	441509	7.40626	-2.80712	0.649501	3.9487e-07	1.6926e-05
VASN	114990	247.044	1.23081	0.271917	4.08677e-07	1.7484e-05
PDE10A	10846	123.833	1.12483	0.249773	4.18572e-07	1.78728e-05
A1BG	1	34.6835	1.35433	0.297796	4.25435e-07	1.81309e-05
TMEM91	641649	75.5488	1.09059	0.242614	4.28245e-07	1.82156e-05
DOC2B	8447	311.261	1.17005	0.259939	4.34769e-07	1.84577e-05
ALPL	249	171.546	1.78476	0.38655	4.4492e-07	1.88525e-05
ADORA1	134	33.3632	1.57025	0.342598	4.59513e-07	1.94332e-05
STRADB	55437	249.533	-1.62906	0.354675	4.61254e-07	1.94332e-05
LHFPL3	375612	10.2667	-2.22649	0.489372	4.6094e-07	1.94332e-05
BEND7	222389	262.499	-1.40117	0.308618	4.65499e-07	1.95748e-05
TMEM236	653567	487.66	-2.84734	0.669443	4.69541e-07	1.97074e-05
PXMP2	5827	217.074	-1.73361	0.376777	4.70745e-07	1.97206e-05
PLAU	5328	412.441	1.4204	0.312754	4.72995e-07	1.97325e-05
ANO3	63982	87.7317	-2.66747	0.612396	4.73175e-07	1.97325e-05
LINC01485	101928154	2.80197	3.17475	0.788522	4.737e-07	1.97325e-05
MFAP2	4237	153.747	1.6546	0.360536	4.77098e-07	1.97995e-05
NOTCH3	4854	1171.55	1.36257	0.301137	4.76437e-07	1.97995e-05
NEU4	129807	67.2858	-2.79644	0.653769	4.82223e-07	1.99749e-05
DPEP1	1800	2974.83	-3.08016	0.753306	4.85617e-07	2.00779e-05
LGR4	55366	700.263	-1.4117	0.311458	4.87481e-07	2.01174e-05
TDRD5	163589	3.75789	-2.10651	0.4614	4.91048e-07	2.0227e-05
VCAM1	7412	779.033	1.14244	0.255908	5.04362e-07	2.05841e-05
STRIP1	85369	430.414	-0.350671	0.0766292	5.03345e-07	2.05841e-05
DSG2	1829	1187.3	-2.16452	0.476073	5.02106e-07	2.05841e-05
LILRA1	11024	33.6661	1.52481	0.334831	5.01433e-07	2.05841e-05
MAP7	9053	299.213	-1.84111	0.401164	5.04015e-07	2.05841e-05
LRRC66	339977	215.182	-2.62335	0.601419	5.07183e-07	2.06612e-05
PKLR	5313	76.3187	-2.38976	0.534821	5.10856e-07	2.07726e-05
DYRK3	8444	95.6508	1.62241	0.355532	5.23119e-07	2.12323e-05
HOOK1	51361	318.878	-2.40691	0.54028	5.24661e-07	2.12559e-05
IGSF9	57549	140.763	-3.06779	0.75302	5.28772e-07	2.13834e-05
HSD17B11	51170	1997.06	-1.64721	0.360921	5.30584e-07	2.14176e-05
DSC2	1824	706.594	-2.15406	0.475166	5.37213e-07	2.16458e-05
CHST11	50515	361.184	1.21677	0.272729	5.40348e-07	2.17326e-05
NOP9	161424	1014.51	-1.01927	0.229572	5.44378e-07	2.1855e-05
LINC00839	84856	22.1212	1.69322	0.371126	5.48019e-07	2.19614e-05
KHK	3795	1012.5	-2.46014	0.556657	5.52864e-07	2.21156e-05
PRAF2	11230	224.895	0.896877	0.201733	5.541e-07	2.21251e-05
CAMK2N1	55450	908.647	-1.325	0.29584	5.59821e-07	2.22908e-05
RAMP2	10266	355.96	1.0026	0.226184	5.63266e-07	2.22908e-05
STAP2	55620	423.361	-2.39131	0.537958	5.60653e-07	2.22908e-05
C2orf88	84281	643.566	-1.61346	0.354985	5.62634e-07	2.22908e-05
SRI	AS1-102723885	66.3809	-1.82905	0.400785	5.63281e-07	2.22908e-05
DLST	1743	1264.01	-0.531029	0.119663	5.711e-07	2.256e-05
MARVELD2	153562	55.8155	-2.64582	0.613694	5.9126e-07	2.33148e-05
NBR1	4077	2273.94	-0.52903	0.119468	5.963e-07	2.34301e-05
TBCD	6904	688.897	0.526006	0.118784	5.95704e-07	2.34301e-05
SLFN11	91607	532.123	1.08518	0.245581	6.02322e-07	2.36249e-05
FOXO4	4303	422.814	-0.640578	0.144307	6.06274e-07	2.37379e-05
IGLV3	21-28796	1029.74	2.68388	0.626792	6.10983e-07	2.38801e-05
NBPF4	148545	4.48778	-2.89127	0.696141	6.16418e-07	2.40501e-05
CST7	8530	109.769	1.39983	0.312903	6.23632e-07	2.42888e-05
CYP3A7	1551	27.2721	-2.86411	0.687599	6.29281e-07	2.44658e-05
VAX2	25806	9.72584	1.6378	0.362542	6.44774e-07	2.50242e-05
PFKFB2	5208	456.676	-1.62981	0.361005	6.49403e-07	2.51159e-05
BEST2	54831	9.30841	-3.29039	0.857471	6.48936e-07	2.51159e-05
LCN12	286256	7.22645	-1.86905	0.412825	6.55626e-07	2.53124e-05
MFSD9	84804	214.369	-0.988094	0.224643	6.57294e-07	2.53327e-05
NDUFA4L2	56901	143.036	1.37351	0.308383	6.60109e-07	2.5397e-05
ST3GAL5	8869	237.376	0.966607	0.219789	6.63054e-07	2.54661e-05
DYNLT4	343521	23.0026	1.60958	0.357261	6.66572e-07	2.55569e-05
SH2B3	10019	587.917	0.72246	0.163412	6.69684e-07	2.56319e-05
CUBN	8029	1051.71	-2.85419	0.687721	6.81618e-07	2.60437e-05
FLI1	2313	573.182	0.944354	0.215201	6.97639e-07	2.65676e-05
CIDEB	27141	669.987	-1.41286	0.31742	6.98547e-07	2.65676e-05
TTC39C	125488	206.062	0.796191	0.180691	6.98927e-07	2.65676e-05
SYTL5	94122	30.0083	-2.20661	0.495516	7.0707e-07	2.68311e-05
SRGN	5552	2563.68	1.27541	0.289361	7.25841e-07	2.74347e-05
SELENOI	85465	579.483	-1.3888	0.313091	7.26912e-07	2.74347e-05
PPARA	5465	798.8	-1.27696	0.289732	7.27928e-07	2.74347e-05
CAST	831	3108.74	-0.603551	0.137354	7.24884e-07	2.74347e-05
ERBB2	2064	1171.6	-1.45727	0.32734	7.30652e-07	2.74906e-05
FADS6	283985	123.202	-3.30651	0.873933	7.32433e-07	2.75109e-05
PKIB	5570	168.975	-2.29271	0.519268	7.37252e-07	2.76451e-05
ACOX2	8309	279.774	-1.02322	0.234191	7.44366e-07	2.78647e-05
TLCD4	RWDD3-100527978	81.1157	-0.628219	0.143227	7.62151e-07	2.84542e-05
PPM1A	5494	1338.71	-0.706122	0.160791	7.62681e-07	2.84542e-05
DNASE1	1773	532.768	-2.20093	0.496693	7.78969e-07	2.9013e-05
PTX3	5806	317.378	2.67667	0.634069	7.83028e-07	2.91152e-05
DNAH2	146754	13.8215	1.72128	0.38449	7.9971e-07	2.96857e-05
HP	3240	29.7409	2.96437	0.735548	8.02207e-07	2.96976e-05
CCDC120	90060	123.157	-1.22144	0.279327	8.0271e-07	2.96976e-05
ODF2L	57489	276.953	0.736587	0.168299	8.12226e-07	2.98925e-05
LINC00526	147525	46.9755	-1.18288	0.271142	8.13375e-07	2.98925e-05
FKBP1A	SDCBP2-100528031	749.409	-2.21444	0.50132	8.11217e-07	2.98925e-05
CDH9	1007	5.73187	-2.64374	0.624989	8.13059e-07	2.98925e-05
ANKRD9	122416	484.558	-1.61908	0.363094	8.17549e-07	2.99962e-05
FZD5	7855	510.877	-1.53001	0.344641	8.28167e-07	3.03355e-05
MAGI3	260425	383.054	-1.04202	0.239885	8.31754e-07	3.03872e-05
PHKB	5257	1029.43	-0.450315	0.103091	8.34578e-07	3.03872e-05
PEX26	55670	547.902	-1.17588	0.269984	8.35063e-07	3.03872e-05
OSMR	9180	984.321	1.43141	0.324199	8.32501e-07	3.03872e-05
PDXP	57026	331.302	-1.5155	0.341868	8.39889e-07	3.05128e-05
ABCC2	1244	335.655	-2.76026	0.665283	8.52463e-07	3.09189e-05
GOLPH3L	55204	416.705	-0.567227	0.130324	8.54957e-07	3.09587e-05
IGFBP4	3487	11535.3	1.00841	0.232604	8.63976e-07	3.12342e-05
DNLZ	728489	70.0097	0.701793	0.160881	8.66976e-07	3.12916e-05
PMM1	5372	332.509	-0.851827	0.196216	8.9947e-07	3.24116e-05
A1BG	AS1-503538	32.9824	1.09429	0.252867	9.02477e-07	3.24672e-05
GGT1	2678	201.568	-1.92087	0.43221	9.16881e-07	3.29319e-05
ZNF57	126295	81.6414	-1.43595	0.326904	9.21663e-07	3.30501e-05
GTDC1	79712	195.065	0.591808	0.136444	9.27e-07	3.31878e-05
KIAA1522	57648	855.713	-1.78099	0.400727	9.29444e-07	3.32216e-05
RAB11FIP1	80223	1346.28	-1.67263	0.377405	9.45979e-07	3.37582e-05
GCLC	2729	603.113	-0.647081	0.149206	9.55972e-07	3.406e-05
TPRN	286262	310.519	-1.8407	0.414875	9.61323e-07	3.41956e-05
ALDH2	217	2995.14	-0.935131	0.216722	9.63757e-07	3.42273e-05
SGK2	10110	109.112	-2.49805	0.586387	9.69485e-07	3.43207e-05
AGPAT2	10555	1103.26	-1.88205	0.424497	9.68292e-07	3.43207e-05
HSD11B2	3291	580.615	-2.63915	0.630697	9.74792e-07	3.44535e-05
TCF15	6939	17.3452	1.40987	0.322459	9.77847e-07	3.45065e-05
CLEC5A	23601	16.4584	2.63241	0.62887	9.83411e-07	3.46477e-05
NLRP1	22861	441.531	1.09794	0.255033	9.95905e-07	3.50321e-05
DRAM1	55332	416.571	0.961971	0.223648	1.01147e-06	3.55233e-05
NCOA4	8031	3218.54	-0.673037	0.15561	1.01434e-06	3.55676e-05
GPRIN1	114787	79.4876	-1.67617	0.379826	1.02545e-06	3.59006e-05
C11orf96	387763	1554.61	1.52257	0.347204	1.03498e-06	3.61745e-05
FKBP10	60681	1171.29	1.3474	0.310256	1.03654e-06	3.61745e-05
AGAP2	AS1-100130776	91.9732	0.978006	0.227975	1.05688e-06	3.68118e-05
CC2D1A	54862	475.412	-0.926309	0.215719	1.05813e-06	3.68118e-05
PCK2	5106	1746.4	-2.40298	0.561466	1.06301e-06	3.69236e-05
AQP3	360	563.638	-1.82311	0.413957	1.10021e-06	3.81561e-05
MAVS	57506	1142	-0.448075	0.104004	1.10519e-06	3.82689e-05
DCAF11	80344	1053.11	-1.03493	0.241992	1.11151e-06	3.84277e-05
ZP2	7783	3.38363	-3.09728	0.808849	1.11461e-06	3.8475e-05
ATF3	467	1866.19	1.93724	0.440951	1.12249e-06	3.86867e-05
MC1R	4157	71.2671	1.04214	0.244004	1.13943e-06	3.88475e-05
SCARF1	8578	187.991	0.704869	0.16394	1.13693e-06	3.88475e-05
RNF157	AS1-100507218	25.3436	-1.28151	0.297693	1.13892e-06	3.88475e-05
B3GNT8	374907	147.202	-1.84487	0.419688	1.1368e-06	3.88475e-05
NDUFS1	4719	943.634	-0.877714	0.204917	1.13638e-06	3.88475e-05
IPO11	LRRC70-101180901	199.121	0.519533	0.121188	1.1319e-06	3.88475e-05
GBA2	57704	1069.11	-0.862415	0.201194	1.13078e-06	3.88475e-05
ZDHHC6	64429	650.853	-1.11088	0.260104	1.15923e-06	3.93411e-05
THY1	7070	2793.93	1.42147	0.3279	1.15846e-06	3.93411e-05
EFL1	79631	281.474	-0.639651	0.149022	1.15723e-06	3.93411e-05
PPP2R5D	5528	825.072	-0.595773	0.139021	1.16778e-06	3.95707e-05
DOP1B	9980	311.46	-1.10633	0.259373	1.18461e-06	4.00469e-05
FRK	2444	77.145	-2.14878	0.494984	1.18545e-06	4.00469e-05
CLDN8	9073	5.13464	-3.53625	1.06885	1.19185e-06	4.02018e-05
PLEKHG6	55200	311.826	-2.74591	0.676445	1.21746e-06	4.0941e-05
TKTL1	8277	4.51404	2.01698	0.462319	1.21705e-06	4.0941e-05
FZD10	AS1-440119	24.4376	1.21685	0.284727	1.22536e-06	4.11442e-05
HAGLR	401022	213.931	-1.51932	0.349847	1.2323e-06	4.13147e-05
GNG10	2790	264.062	0.58442	0.136845	1.23919e-06	4.14831e-05
TMEM25	84866	339.114	-1.11528	0.262226	1.25306e-06	4.18208e-05
MTHFD1L	25902	201.734	0.948418	0.223037	1.25296e-06	4.18208e-05
MARCHF8	220972	740.922	-0.752211	0.17599	1.25773e-06	4.19135e-05
MGAT4B	11282	1457.57	-1.72183	0.394287	1.26207e-06	4.1995e-05
EPB41L4B	54566	597.468	-2.36797	0.557215	1.26399e-06	4.19961e-05
CERS5	91012	408.218	0.529991	0.124367	1.26815e-06	4.20712e-05
MFRP	83552	375.347	1.22002	0.286105	1.27924e-06	4.22492e-05
C1QTNF5	114902	375.347	1.22002	0.286105	1.27924e-06	4.22492e-05
VCAN	1462	2562.49	1.83864	0.420979	1.27566e-06	4.22492e-05
ST3GAL1	6482	539.632	0.988543	0.233027	1.29307e-06	4.26424e-05
FABP2	2169	3984.82	-3.07052	0.807317	1.29535e-06	4.26543e-05
CLMAT3	101927096	22.662	2.11966	0.490081	1.29998e-06	4.27432e-05
GLIS3	169792	149.501	1.40024	0.325538	1.30597e-06	4.28765e-05
DNMBP	23268	613.82	-1.15585	0.272284	1.3247e-06	4.33354e-05
CMAS	55907	581.681	-0.892445	0.21025	1.32777e-06	4.33354e-05
PITPNA	5306	1236.71	-0.713962	0.167459	1.32593e-06	4.33354e-05
GCG	2641	569.151	-3.19317	0.865942	1.32298e-06	4.33354e-05
NR1H4	9971	364.504	-2.90758	0.741745	1.34278e-06	4.37609e-05
MLXIPL	51085	298.021	-2.31054	0.542932	1.34849e-06	4.38823e-05
AFAP1L1	134265	221.065	0.953287	0.225146	1.35114e-06	4.3904e-05
IGKV2	18-28926	34.0164	2.5001	0.599584	1.35789e-06	4.40589e-05
TST	7263	596.265	-1.85624	0.426609	1.36008e-06	4.40654e-05
COL1A2	1278	45252.5	2.07176	0.479423	1.37707e-06	4.45507e-05
GALNT7	51809	648.132	-1.30388	0.306053	1.4052e-06	4.53944e-05
GUCA2B	2981	354.538	-3.16801	0.858831	1.4107e-06	4.55057e-05
HCN3	57657	82.2135	-1.26962	0.29885	1.42951e-06	4.59788e-05
DOLPP1	57171	230.564	-1.49173	0.346825	1.42908e-06	4.59788e-05
PLEKHA7	144100	371.988	-1.68349	0.388687	1.43938e-06	4.62291e-05
SELENBP1	8991	1242.37	-1.1605	0.274634	1.4421e-06	4.62496e-05
ZZEF1	23140	1616.09	-1.07568	0.255154	1.44847e-06	4.63197e-05
BPHL	670	231.793	-1.55072	0.359795	1.44826e-06	4.63197e-05
ABO	28	162.797	-2.6259	0.643935	1.47866e-06	4.7217e-05
MALL	7851	74.3666	-2.22264	0.521486	1.48189e-06	4.72522e-05
PDGFRB	5159	2202.97	1.39425	0.326611	1.486e-06	4.73151e-05
TNNC2	7125	33.77	-2.06866	0.481363	1.51593e-06	4.81987e-05
STEAP1B	256227	9.82285	1.39242	0.32669	1.52466e-06	4.84069e-05
PTPRR	5801	98.72	-1.83011	0.423387	1.52903e-06	4.84762e-05
CMTM3	123920	417.424	0.863445	0.20499	1.54697e-06	4.89749e-05
CPT1A	1374	1998.02	-1.01035	0.240671	1.55293e-06	4.90934e-05
IGHV1	12-28471	32.5529	2.83509	0.721998	1.56214e-06	4.92458e-05
CORO2A	7464	558.835	-2.15409	0.504592	1.5622e-06	4.92458e-05
TUBAL3	79861	154.837	-2.77047	0.698154	1.57873e-06	4.96478e-05
THSD1	55901	91.8211	0.984332	0.234647	1.57943e-06	4.96478e-05
TFDP2	7029	753.279	-0.644311	0.1527	1.58605e-06	4.97348e-05
TMEM41A	90407	309.518	-1.26396	0.299362	1.58668e-06	4.97348e-05
ATP1A1	AS1-84852	2242.48	-1.70349	0.395402	1.59096e-06	4.97983e-05
SDCCAG8	10806	297.316	0.415524	0.0977829	1.59659e-06	4.99042e-05
SUSD2	56241	431.857	-2.05521	0.479926	1.62531e-06	5.07302e-05
EML3	256364	562.494	0.718794	0.170788	1.67062e-06	5.20712e-05
GSKIP	51527	512.479	-1.17344	0.280056	1.68815e-06	5.25438e-05
MINDY1	55793	289.358	-0.632838	0.150574	1.69625e-06	5.26975e-05
AIG1	51390	485.284	-0.823279	0.196242	1.69785e-06	5.26975e-05
GIPC2	54810	482.229	-1.84065	0.428567	1.70471e-06	5.28364e-05
CYB5A	1528	989.11	-1.33108	0.315428	1.70783e-06	5.28593e-05
RGCC	28984	364.728	1.646	0.384486	1.73192e-06	5.35301e-05
ABLIM3	22885	418.821	0.931621	0.223289	1.76527e-06	5.4485e-05
CDA	978	127.092	-1.99636	0.468143	1.81491e-06	5.57873e-05
SLC16A6	9120	34.9566	1.63881	0.383938	1.81502e-06	5.57873e-05
CD164	8763	4881.33	-0.783769	0.18732	1.81415e-06	5.57873e-05
TMBIM6	7009	8569.83	-0.882862	0.211695	1.82089e-06	5.58902e-05
HEPH	9843	2601.92	-1.09189	0.262441	1.83417e-06	5.622e-05
ADGRF5	221395	796.155	1.19701	0.286907	1.84865e-06	5.65753e-05
TPST1	8460	323.559	1.23348	0.295182	1.85087e-06	5.65753e-05
RDM1P5	100131347	17.1395	1.39786	0.33164	1.86121e-06	5.6735e-05
SIX2	10736	9.07545	2.47139	0.603061	1.85878e-06	5.6735e-05
C1S	716	11021.7	1.02489	0.246726	1.86567e-06	5.67926e-05
TNFSF14	8740	99.3445	1.86431	0.436543	1.8684e-06	5.67977e-05
SC5D	6309	608.029	-0.870787	0.209113	1.88081e-06	5.70967e-05
CEBPA	DT-80054	34.911	-1.37452	0.326799	1.88731e-06	5.72158e-05
RARRES2	5919	1645.68	1.0704	0.257848	1.89534e-06	5.73808e-05
SRI	6717	1231.34	-1.17687	0.282782	1.9031e-06	5.75368e-05
CRYBG2	55057	78.7923	-2.69913	0.681985	1.91863e-06	5.78384e-05
SNX15	29907	229.714	-0.429124	0.102225	1.9209e-06	5.78384e-05
FAHD1	81889	342.454	-1.11492	0.26856	1.92049e-06	5.78384e-05
PRR16	51334	55.2699	1.38208	0.329181	1.96004e-06	5.88935e-05
DNAJC25	GNG10-552891	264.194	0.571599	0.137278	1.96126e-06	5.88935e-05
PDZK1	5174	182.854	-2.82624	0.731797	1.97055e-06	5.90924e-05
CASZ1	54897	567.546	-1.15263	0.277863	1.98318e-06	5.92307e-05
ATP1A1	476	11900.3	-1.7499	0.411183	1.98289e-06	5.92307e-05
CLUH	23277	769.349	-0.725581	0.174083	1.97784e-06	5.92307e-05
GHITM	27069	2755.77	-0.724504	0.173888	1.99074e-06	5.93765e-05
C1orf115	79762	1259.32	-1.73852	0.408848	2.00648e-06	5.95643e-05
SAA2	SAA4-100528017	26.2631	2.60349	0.650257	2.00778e-06	5.95643e-05
GRTP1	79774	181.472	-1.86909	0.439552	2.00484e-06	5.95643e-05
CHDH	55349	213.864	-2.2242	0.53181	1.99986e-06	5.95643e-05
PLCB3	5331	1422.04	-1.82425	0.428999	2.01717e-06	5.9692e-05
IGKV3D	15-28875	422.6	2.35366	0.569844	2.01748e-06	5.9692e-05
CXCL2	2920	499.986	2.14372	0.509972	2.02542e-06	5.98472e-05
GPR35	2859	244.292	-2.23176	0.534428	2.0282e-06	5.98493e-05
HSPA12B	116835	228.82	1.04599	0.253299	2.06671e-06	6.09047e-05
COL17A1	1308	755.86	-2.67359	0.676566	2.0697e-06	6.09119e-05
IFITM3	10410	4206.12	1.09449	0.264958	2.07614e-06	6.0953e-05
OBP2B	29989	34.2678	-2.47972	0.610358	2.0766e-06	6.0953e-05
IKBIP	121457	229.6	1.01307	0.245438	2.08166e-06	6.10206e-05
B3GALT5	10317	175.857	-2.66781	0.67508	2.09453e-06	6.13169e-05
SLC22A18	5002	398.278	-2.13837	0.509957	2.11757e-06	6.18281e-05
FRMPD3	84443	19.5144	1.41169	0.337191	2.1165e-06	6.18281e-05
P2RY2	5029	123.156	-2.15305	0.514371	2.14401e-06	6.25176e-05
SPARC	6678	23289.4	1.75478	0.414431	2.15933e-06	6.28817e-05
NLRP6	171389	367.704	-2.66003	0.674388	2.18375e-06	6.35094e-05
DNAH3	55567	11.1461	-1.89007	0.447077	2.19333e-06	6.37044e-05
SDHD	6392	1167.31	-0.69767	0.168374	2.19676e-06	6.37204e-05
EIF4E3	317649	934.755	-0.745429	0.180015	2.20129e-06	6.37683e-05
MLLT3	4300	265.976	-0.408737	0.0977515	2.23202e-06	6.45742e-05
TMEM53	79639	75.7598	-1.2688	0.306491	2.23839e-06	6.46739e-05
USH1G	124590	5.72869	-2.74999	0.709588	2.24947e-06	6.49095e-05
LAMC2	3918	380.558	-1.97466	0.46908	2.26698e-06	6.53296e-05
ATP1B1	481	2704.84	-1.4973	0.357583	2.27771e-06	6.54333e-05
RCN1	5954	922.687	0.785707	0.19029	2.27537e-06	6.54333e-05
CEP170B	283638	633.675	-0.947879	0.230694	2.27943e-06	6.54333e-05
USP37	57695	484.834	-1.28322	0.310133	2.28656e-06	6.55529e-05
TPTE2P5	100616668	42.8127	-0.975504	0.237701	2.30712e-06	6.60285e-05
SNAI1	6615	59.8271	1.55666	0.371054	2.30911e-06	6.60285e-05
IGHV1	2-28474	431.19	2.51744	0.627726	2.32476e-06	6.63904e-05
TMEM184A	202915	462.92	-1.29813	0.313832	2.3294e-06	6.64374e-05
MINAR1	23251	17.1417	1.40659	0.33803	2.33374e-06	6.64757e-05
CPLX1	10815	49.869	1.43731	0.345174	2.37296e-06	6.75061e-05
GK5	256356	404.25	-0.983863	0.240282	2.39218e-06	6.79656e-05
ETFDH	2110	505.949	-1.13074	0.275828	2.39538e-06	6.79694e-05
GLUD1	2746	1617.97	-0.682836	0.165644	2.40001e-06	6.80135e-05
GNAI2	2771	3490.91	0.504927	0.122625	2.40334e-06	6.80209e-05
CYP2B6	1555	160.463	-3.25769	0.963806	2.42151e-06	6.84477e-05
PCCA	5095	390.554	-0.674745	0.163797	2.42847e-06	6.8557e-05
ZNF768	79724	468.397	-0.555212	0.135138	2.47752e-06	6.98529e-05
GREB1L	80000	21.4934	-1.77689	0.42336	2.49811e-06	7.02546e-05
ZMYND8	23613	489.681	-0.462275	0.11219	2.49498e-06	7.02546e-05
TCEAL9	51186	580.583	0.787964	0.192034	2.52491e-06	7.09184e-05
VPS4B	9525	756.796	-0.511863	0.124767	2.5565e-06	7.17148e-05
LOC100128770	100128770	24.775	-2.59976	0.66084	2.56297e-06	7.18054e-05
PLEKHA4	57664	501.266	1.10229	0.270211	2.5697e-06	7.1903e-05
BRINP3	339479	76.2377	-2.20412	0.534913	2.57315e-06	7.19086e-05
SDS	10993	21.5026	1.81506	0.433479	2.59446e-06	7.24128e-05
FAM234A	83986	1085.39	-0.738924	0.180384	2.64729e-06	7.37205e-05
LRRC15	131578	88.8718	2.41335	0.59933	2.64797e-06	7.37205e-05
MIR936	100126326	4.59322	-2.82528	0.750533	2.68239e-06	7.45853e-05
RAG1	5896	27.8424	-1.16972	0.287008	2.69536e-06	7.47978e-05
FAM47E	100129583	33.1293	-1.10733	0.272211	2.69679e-06	7.47978e-05
MST1R	4486	256.193	-2.03871	0.491105	2.70544e-06	7.48505e-05
MYO6	4646	770.604	-1.14276	0.2807	2.70376e-06	7.48505e-05
ABCD1	215	321.741	-1.23764	0.303149	2.74849e-06	7.59468e-05
TKFC	26007	935.18	-1.79937	0.431359	2.75686e-06	7.60832e-05
CRACD	57482	431.437	-1.7106	0.410432	2.7668e-06	7.62624e-05
FYN	2534	831.417	0.621839	0.15229	2.7985e-06	7.70404e-05
NRN1	51299	298.156	0.994255	0.245331	2.83122e-06	7.76518e-05
PLEKHG1	57480	419.646	0.918023	0.226189	2.82737e-06	7.76518e-05
PTGR1	22949	960.157	-1.65965	0.399164	2.82772e-06	7.76518e-05
SLC26A9	115019	4.31072	3.137	0.907543	2.84186e-06	7.78472e-05
HSD3B1	3283	65.7809	-3.15158	0.916563	2.85284e-06	7.80515e-05
LINC00501	100820709	2.46643	-2.91073	0.79298	2.88456e-06	7.87408e-05
UGT2B4	7363	8.37746	-2.7117	0.709057	2.88514e-06	7.87408e-05
ELFN1	392617	28.6612	1.32412	0.323944	2.90242e-06	7.91151e-05
GPBP1L1	60313	1411.23	-0.529598	0.130104	2.91589e-06	7.93846e-05
MFN2	9927	1971.34	-0.68908	0.16913	2.92393e-06	7.94522e-05
TPMT	7172	417.931	-1.10114	0.272094	2.92913e-06	7.94522e-05
HOXA6	3203	14.8552	-1.24675	0.306434	2.92891e-06	7.94522e-05
RAB3IP	117177	206.727	-1.32622	0.324826	2.96209e-06	7.98574e-05
KIF26A	26153	143.207	0.927457	0.229198	2.95727e-06	7.98574e-05
DHRS11	79154	853.529	-2.36964	0.589979	2.94872e-06	7.98574e-05
LINC01426	100506385	11.3301	2.11484	0.514736	2.96195e-06	7.98574e-05
CDK20	23552	109.715	-0.876946	0.216383	2.95358e-06	7.98574e-05
NECTIN3	25945	381.546	-1.03535	0.256254	2.97022e-06	7.98823e-05
KBTBD11	OT1-104266957	16.7809	-2.58751	0.663923	2.96668e-06	7.98823e-05
LINC02367	101930452	16.3283	1.4697	0.35757	3.01766e-06	8.10597e-05
SHMT1	6470	351.88	-1.18045	0.2917	3.0468e-06	8.17436e-05
GRAMD1A	57655	542.749	0.835264	0.206495	3.11731e-06	8.35342e-05
SREBF2	6721	1509.65	-0.549578	0.135608	3.13944e-06	8.40255e-05
SEMA4G	57715	372.053	-2.18739	0.537408	3.14518e-06	8.40776e-05
PLCD1	5333	190.649	-0.409801	0.0999074	3.16539e-06	8.45159e-05
EDNRA	1909	242.528	1.21422	0.300382	3.17428e-06	8.46513e-05
DIRAS3	9077	43.9536	1.06045	0.263533	3.17967e-06	8.46932e-05
VIPR1	7433	293.831	-2.31	0.574517	3.18373e-06	8.46995e-05
MARVELD3	91862	315.704	-2.71408	0.717005	3.24258e-06	8.61617e-05
CATSPERE	257044	10.7826	1.14093	0.283435	3.24693e-06	8.61738e-05
TNFRSF4	7293	55.5102	1.82265	0.441667	3.25638e-06	8.63214e-05
GPR160	26996	485.514	-2.07236	0.507016	3.3255e-06	8.79433e-05
TMEM139	135932	150.76	-2.42535	0.613332	3.32449e-06	8.79433e-05
RIPK2	8767	225.845	0.728637	0.180431	3.36009e-06	8.8752e-05
ITPRIP	85450	651.236	1.23472	0.30645	3.39539e-06	8.95776e-05
ICAM1	3383	939.754	1.62994	0.39699	3.40735e-06	8.97863e-05
TTC38	55020	661.406	-1.56769	0.382713	3.41795e-06	8.99586e-05
LOC101928596	101928596	47.1909	-2.14507	0.528841	3.46675e-06	9.10273e-05
CDH15	1013	2.50433	2.68136	0.708073	3.46677e-06	9.10273e-05
C1QTNF1	114897	535.122	1.00021	0.250117	3.50948e-06	9.20397e-05
GCHFR	2644	183.329	-1.78141	0.433795	3.51844e-06	9.21656e-05
CTAGE1	64693	25.7955	-1.70955	0.416639	3.53415e-06	9.24678e-05
IQSEC3	440073	64.0649	1.09607	0.274069	3.53915e-06	9.24894e-05
TRIM3	10612	257.882	-0.815108	0.202996	3.54711e-06	9.25884e-05
TM6SF2	53345	349.889	-2.62293	0.687276	3.57819e-06	9.32898e-05
STX11	8676	139.47	1.18718	0.296321	3.59394e-06	9.35903e-05
IGSF3	3321	477.018	-1.15925	0.289719	3.60754e-06	9.38342e-05
DNAAF1	123872	28.8075	1.38113	0.34164	3.64246e-06	9.46313e-05
CSF3	1440	204.712	2.67999	0.710813	3.65899e-06	9.48384e-05
NPY6R	4888	113.801	-2.5403	0.657819	3.65664e-06	9.48384e-05
BEST4	266675	73.662	-2.42583	0.618072	3.66745e-06	9.49466e-05
PCCB	5096	375.653	-0.722077	0.179774	3.67328e-06	9.49867e-05
IGF2BP2	10644	179.199	-1.59708	0.391376	3.68758e-06	9.52453e-05
LAMC3	10319	32.978	2.66761	0.706955	3.72274e-06	9.59299e-05
POF1B	79983	599.435	-2.65224	0.700908	3.72263e-06	9.59299e-05
LILRB3	11025	92.8609	1.57237	0.385968	3.73314e-06	9.6086e-05
PPP1R16A	84988	417.132	-1.50738	0.371121	3.74775e-06	9.63501e-05
EPHA10	284656	82.6687	-2.44719	0.626613	3.76805e-06	9.67599e-05
SMIM5	643008	141.608	-1.81962	0.445315	3.78656e-06	9.70334e-05
DMAC2	55101	410.708	-0.578163	0.144239	3.78746e-06	9.70334e-05
PAFAH2	5051	350.811	-1.18497	0.296894	3.81076e-06	9.75016e-05
IQCA1	79781	23.7161	1.37192	0.340536	3.81453e-06	9.75016e-05
CNNM3	26505	398.839	-0.545533	0.136182	3.82444e-06	9.76423e-05
HEBP1	50865	817.407	-1.3029	0.324781	3.8425e-06	9.77654e-05
TPM4	7171	5829.14	0.792547	0.19822	3.84135e-06	9.77654e-05
LOC105373244	105373244	13.2677	-2.34606	0.593903	3.83871e-06	9.77654e-05
C5AR1	728	298.222	1.79725	0.440286	3.85205e-06	9.7896e-05
DYRK2	8445	748.332	-0.853159	0.213883	3.85922e-06	9.79658e-05
CTSK	1513	2155.23	1.61969	0.397871	3.86915e-06	9.81056e-05
C1orf162	128346	253.653	1.33296	0.331959	3.8839e-06	9.82548e-05
L2HGDH	79944	87.1356	-0.990706	0.249301	3.88081e-06	9.82548e-05
CHGA	1113	811.777	-2.56476	0.670285	3.90181e-06	9.85952e-05
LMTK2	22853	455.294	-1.03301	0.260257	3.94401e-06	9.95481e-05
SDHB	6390	881.645	-0.740495	0.185266	3.95113e-06	9.96143e-05
HCCS	3052	275.016	-0.572679	0.143265	3.96268e-06	9.97169e-05
XPNPEP2	7512	1747.58	-2.38523	0.608173	3.9642e-06	9.97169e-05
NPL	80896	203.739	1.45718	0.361091	3.98893e-06	0.000100225
AQP1	358	4799.95	0.854666	0.214963	4.0594e-06	0.00010188
ACSF2	80221	333.737	-1.40348	0.349246	4.07403e-06	0.000102132
ACAN	176	55.9966	2.21358	0.555224	4.08136e-06	0.0001022
DPH5	DT-102606465	50.5267	0.851152	0.214232	4.11299e-06	0.000102876
ALDH6A1	4329	426.438	-0.997	0.251866	4.12184e-06	0.000102981
LPCAT3	10162	767.452	-1.25814	0.315849	4.13776e-06	0.000103146
C2CD2	25966	438.4	0.593859	0.148926	4.13432e-06	0.000103146
APOE	348	1748.39	1.75458	0.432002	4.1523e-06	0.000103392
GDPD2	54857	109.968	-2.58648	0.682025	4.1572e-06	0.000103398
HIF1A	3091	2155.08	0.979481	0.247613	4.17857e-06	0.000103813
RPP14	11102	322.135	-0.497109	0.124591	4.18489e-06	0.000103854
FAM151A	338094	280.951	-2.45597	0.635011	4.19762e-06	0.000104053
LEAP2	116842	57.8758	-2.30153	0.58366	4.20246e-06	0.000104057
SSUH2	51066	49.1787	-1.91825	0.473801	4.2234e-06	0.000104458
PKD1L1	168507	31.4568	0.93254	0.23572	4.22825e-06	0.000104462
TNIK	23043	462.036	-1.22352	0.308365	4.28614e-06	0.000105774
FCGR1A	2209	34.2998	2.16195	0.541876	4.29439e-06	0.00010586
ZNF526	116115	103.446	-0.448109	0.112002	4.32746e-06	0.000106556
AKR1C3	8644	901.764	-1.94967	0.482942	4.33641e-06	0.000106658
ZNF213	7760	132.576	-0.612372	0.154056	4.36343e-06	0.000107204
GALNT8	26290	41.4341	-2.34596	0.599827	4.37636e-06	0.000107284
CROT	54677	346.46	-1.14992	0.291045	4.37603e-06	0.000107284
CREM	1390	390.947	0.829931	0.209637	4.39918e-06	0.000107724
IGKV1D	43-28891	74.3437	2.17445	0.546697	4.4176e-06	0.000108056
CLIC5	53405	704.359	-1.69163	0.418606	4.43281e-06	0.000108308
KLRG1	10219	41.9558	0.914896	0.231933	4.45449e-06	0.000108718
POFUT1	23509	802.719	-0.624994	0.157538	4.5084e-06	0.000109913
NOVA2	4858	79.912	0.994122	0.252706	4.54039e-06	0.000110339
SDCBP2	27111	695.978	-2.38593	0.614818	4.53608e-06	0.000110339
SELENOP	6414	15357.5	-1.59908	0.39724	4.54082e-06	0.000110339
PDHA1	5160	973.551	-0.644218	0.162554	4.58999e-06	0.000111412
PARD6B	84612	56.7741	-1.65845	0.411794	4.61895e-06	0.00011187
LOX	4015	625.264	1.78975	0.443833	4.6174e-06	0.00011187
CTPS2	56474	276.644	-0.46004	0.115621	4.62905e-06	0.000111992
GSR	2936	864.199	-1.20781	0.306354	4.67747e-06	0.00011304
DAPK2	23604	245.485	-1.73706	0.431253	4.68807e-06	0.000113165
TMEM45A	55076	277.7	1.60419	0.399325	4.69288e-06	0.000113165
STRA6	64220	22.525	2.45849	0.641824	4.70748e-06	0.000113394
CRISP2	7180	1.39759	-2.57946	0.686965	4.73306e-06	0.000113886
SPRY1	10252	1310.12	1.29314	0.327083	4.77321e-06	0.000114728
NEUROD1	4760	18.5331	-2.90371	0.831722	4.79115e-06	0.00011491
C8G	733	48.756	-2.22982	0.566816	4.78597e-06	0.00011491
GRAMD2B	65983	391.614	-0.949548	0.242156	4.81916e-06	0.000115457
FGF7	2252	504.236	1.58112	0.394661	4.83283e-06	0.000115601
NFE2L1	4779	4141.09	-0.540711	0.136894	4.83563e-06	0.000115601
TMEM229A	730130	44.8623	-2.38986	0.619413	4.8474e-06	0.000115758
TRPV3	162514	84.583	-1.86456	0.464616	4.88836e-06	0.00011661
STYK1	55359	74.6548	-2.0112	0.504151	4.93993e-06	0.000117461
DSP	1832	1366.14	-2.22126	0.565441	4.92995e-06	0.000117461
TRPM6	140803	234.683	-2.37374	0.61486	4.93944e-06	0.000117461
CHSY1	22856	750.631	1.19561	0.304932	5.04645e-06	0.000119785
ZDHHC3	51304	982.042	-0.772604	0.196521	5.04847e-06	0.000119785
ARPIN	AP3S2-100526783	699.051	-0.436309	0.109848	5.06054e-06	0.000119943
GUCA2A	2980	2050.91	-2.95799	0.8676	5.12577e-06	0.000120942
C1orf226	400793	138.481	-0.845974	0.21594	5.12293e-06	0.000120942
SPIRE2	84501	122	-1.71872	0.429382	5.12513e-06	0.000120942
DSG2	AS1-100652770	52.9869	-2.11777	0.535899	5.12641e-06	0.000120942
ZNF91	7644	256.534	-1.05861	0.271258	5.12999e-06	0.000120942
SOAT2	8435	54.9488	-2.43216	0.637542	5.18154e-06	0.000122028
INHBA	3624	69.4988	2.16035	0.549174	5.20699e-06	0.000122367
HGF	3082	195.558	1.20256	0.307252	5.20616e-06	0.000122367
ASGR1	432	24.1529	1.35091	0.342709	5.22909e-06	0.000122756
IARS2	55699	1171.87	-0.323316	0.0784921	5.23709e-06	0.000122806
PI16	221476	233.805	-1.80266	0.451013	5.24228e-06	0.000122806
SLC35D1	23169	495.848	-1.07488	0.27583	5.259e-06	0.000123067
CHP1	11261	1299.65	-1.15878	0.296854	5.28436e-06	0.00012353
GSDMC	56169	4.88841	2.94448	0.863919	5.32054e-06	0.000124245
SELE	6401	572.024	2.46589	0.651229	5.33475e-06	0.000124446
HMGCS2	3158	418.052	-2.84632	0.812496	5.34597e-06	0.000124576
TSPAN4	7106	581.729	0.816879	0.208909	5.35772e-06	0.000124588
IRAK3	11213	371.299	1.30141	0.331562	5.35679e-06	0.000124588
IGHV1	69-28461	97.4495	2.41202	0.632823	5.42221e-06	0.000125955
MIR1229	100302156	44.8487	-1.70422	0.427887	5.49456e-06	0.000127503
LHFPL3	AS2-723809	22.4819	-2.55168	0.685324	5.50411e-06	0.000127591
CCDC68	80323	252.15	-1.68134	0.422366	5.51046e-06	0.000127604
NA	100130899	47.945	-2.60613	0.707247	5.52969e-06	0.000127916
CCDC152	100129792	11993.1	-1.52462	0.385057	5.56491e-06	0.000128596
CFI	3426	681.566	1.07264	0.276345	5.57766e-06	0.000128757
NMNAT1	64802	184.239	-0.708609	0.181202	5.61184e-06	0.000129411
CPZ	8532	273.629	1.94844	0.491879	5.66535e-06	0.000130467
PTGDS	5730	2228.47	1.92976	0.486845	5.6694e-06	0.000130467
MPST	4357	700.604	-1.48884	0.377222	5.69814e-06	0.000130992
CDC42BPG	55561	180.082	-2.24701	0.580109	5.71865e-06	0.000131327
EVA1C	59271	174.78	0.981923	0.253503	5.7528e-06	0.000131975
ACE	1636	3467.07	-2.2183	0.571572	5.79064e-06	0.000132568
NT5DC2	64943	524.785	0.864795	0.222685	5.78717e-06	0.000132568
GRAMD1C	54762	219.048	-1.89208	0.477578	5.80347e-06	0.000132725
FOXS1	2307	27.2341	1.60045	0.404299	5.81058e-06	0.000132751
ISYNA1	51477	270.526	0.799661	0.205512	5.82396e-06	0.000132919
ACADM	34	901.607	-0.690577	0.177004	5.8408e-06	0.000133167
PLBD1	AS1-101928290	52.458	-1.89291	0.478055	5.84684e-06	0.000133167
PARP4	143	925.964	-0.872127	0.224849	5.87164e-06	0.000133595
NDFIP2	54602	601.475	-1.30187	0.333821	5.89537e-06	0.00013386
TTLL6	284076	30.8028	-2.79542	0.795849	5.89029e-06	0.00013386
CCDC71L	168455	533.534	1.13197	0.292455	5.92405e-06	0.000134373
ABCC6	368	135.579	-2.12559	0.544181	5.93448e-06	0.000134472
IGLC3	3539	9809.91	2.40045	0.634269	6.0171e-06	0.000136205
PLEKHA6	22874	436.799	-1.32291	0.339364	6.03074e-06	0.000136375
CRABP2	1382	244.742	1.79753	0.454463	6.07902e-06	0.000137326
LINC00570	100874055	5.84376	-2.27362	0.591937	6.12505e-06	0.000138225
NAGS	162417	110.04	-2.20206	0.569266	6.1632e-06	0.000138945
MAP3K8	1326	513.044	1.35728	0.348267	6.21599e-06	0.000139956
SULT2B1	6820	46.9862	-2.44492	0.652166	6.22067e-06	0.000139956
FAM53A	152877	30.5628	0.72984	0.18809	6.27315e-06	0.00014085
GIMAP8	155038	482.192	0.566431	0.145779	6.26846e-06	0.00014085
BICC1	80114	332.582	1.42478	0.364596	6.29097e-06	0.000141107
SLC36A1	206358	532.166	-1.70821	0.433023	6.29912e-06	0.000141147
NDUFS2	4720	1066.43	-0.603452	0.155398	6.31606e-06	0.000141251
B3GNTL1	146712	130.501	0.875321	0.226824	6.32189e-06	0.000141251
MMUT	4594	586.896	-0.624058	0.160716	6.32288e-06	0.000141251
SLC28A1	9154	202.314	-2.76508	0.787511	6.3449e-06	0.000141597
TMED4	222068	1034.65	-0.743823	0.191922	6.35111e-06	0.000141597
CRADD	8738	125.641	-0.754559	0.194874	6.41047e-06	0.000142776
MTMR11	10903	601.64	-1.45002	0.371131	6.42519e-06	0.000142961
KCNH6	81033	63.4886	-2.93373	0.878484	6.43613e-06	0.00014306
PLXNB1	5364	807.019	-0.682459	0.176074	6.46468e-06	0.000143551
RIOK3	8780	1095.58	-1.07339	0.279407	6.4993e-06	0.000144175
WT1	7490	64.09	2.80554	0.809839	6.51821e-06	0.000144379
FHOD1	29109	250.265	0.62661	0.161699	6.52153e-06	0.000144379
RORC	6097	140.32	-2.15637	0.558031	6.59118e-06	0.000145776
NIPAL1	152519	93.374	-2.25044	0.588756	6.71404e-06	0.000148345
CA13	377677	167.104	-1.95466	0.49999	6.7436e-06	0.000148701
TRO	7216	149.718	0.862907	0.224477	6.73707e-06	0.000148701
SH3BP5L	80851	416.628	-0.487652	0.125754	6.77046e-06	0.000149145
IGHG4	3503	5188.62	2.66179	0.746649	6.9162e-06	0.000152204
SH3D21	79729	89.0017	-1.81601	0.463754	6.95574e-06	0.000152923
LINC00673	100499467	70.9077	-1.92115	0.492001	6.9745e-06	0.000153183
PRKAR1B	AS1-101926963	21.1724	1.44931	0.373165	6.99183e-06	0.000153412
F2RL1	2150	341.052	-2.45222	0.66175	6.99975e-06	0.000153434
PRAM1	84106	24.0433	1.11559	0.291752	7.03495e-06	0.000154053
NA	102724730	2.64048	-2.59573	0.720295	7.13831e-06	0.000156162
C2orf15	150590	9.51499	-1.49162	0.383948	7.15959e-06	0.000156473
SEPTIN4	5414	199.396	0.888515	0.232437	7.21505e-06	0.00015753
TEAD4	7004	117.812	1.00662	0.264072	7.25091e-06	0.000158001
MLYCD	23417	185.44	-0.618861	0.160803	7.24782e-06	0.000158001
ATAD3C	219293	63.5991	1.16279	0.304369	7.26827e-06	0.000158224
MIR1182	100302132	11.4869	1.20264	0.314524	7.33375e-06	0.000159493
UGT2B17	7367	2221	-2.76159	0.798848	7.36505e-06	0.000160016
TMCC3	57458	572.973	-0.973761	0.255732	7.40202e-06	0.000160662
AHCYL2	23382	633.159	-1.07051	0.281261	7.4329e-06	0.000161175
PREPL	9581	1221.84	-0.717336	0.186968	7.45633e-06	0.000161525
LINC00482	284185	13.1967	-1.77431	0.455331	7.4716e-06	0.000161697
HMGCR	3156	590.141	-0.959323	0.252065	7.48109e-06	0.000161745
TAT	AS1-100132529	3.06783	-2.39697	0.645264	7.50017e-06	0.000161848
TRIM32	22954	243.561	-0.530469	0.138001	7.50047e-06	0.000161848
GSTM4	2948	589.532	-1.21572	0.318344	7.5248e-06	0.000162215
NEURL1	9148	80.5987	-1.78649	0.458848	7.54919e-06	0.000162311
PDP2	57546	120.539	-0.813136	0.212764	7.53686e-06	0.000162311
SLC22A4	6583	90.7947	-1.84231	0.473571	7.55124e-06	0.000162311
ZNF219	51222	771.492	-0.760672	0.198757	7.5928e-06	0.000163047
CEACAM1	634	361.283	-1.95964	0.506064	7.61845e-06	0.000163401
AHR	196	1379.27	0.839849	0.220155	7.62403e-06	0.000163401
DNAJC5	80331	1020.37	-0.559759	0.145909	7.65404e-06	0.000163885
KCND1	3750	53.949	0.766822	0.200566	7.68209e-06	0.000164327
TACR1	6869	76.533	1.25325	0.328164	7.70642e-06	0.000164689
LDLRAD3	143458	128.67	0.919085	0.241791	7.71898e-06	0.000164798
FABP1	2168	5375.53	-2.70203	0.774317	7.75211e-06	0.000165346
DAB1	1600	83.867	-2.24942	0.596108	7.84655e-06	0.000167055
FAM131B	AS2-100507507	95.4077	0.700985	0.183274	7.84732e-06	0.000167055
RNF145	153830	868.227	0.574011	0.149929	7.87574e-06	0.000167339
TMEM164	84187	531.574	-1.0766	0.28398	7.8728e-06	0.000167339
CDS1	1040	383.5	-2.45172	0.668913	7.89835e-06	0.000167658
PANK3	79646	421.846	-1.3575	0.354246	7.90984e-06	0.000167742
SGPP2	130367	211.544	-1.83592	0.47365	7.93736e-06	0.000168164
CHST14	113189	172.988	0.63385	0.165725	7.95176e-06	0.000168309
KISS1	3814	2.61925	-2.8577	0.85834	7.98534e-06	0.000168845
PFKFB3	5209	790.641	1.10891	0.292684	8.00757e-06	0.000168845
SMIM2	AS1-101929212	19.8845	-1.94921	0.505061	8.00471e-06	0.000168845
RSPO3	84870	646.038	1.34195	0.350748	7.99858e-06	0.000168845
C1RL	51279	625.471	0.662944	0.173854	8.28136e-06	0.000174452
MYH14	79784	1939.82	-2.40858	0.65548	8.291e-06	0.000174489
CCL4	6351	193.566	1.89666	0.491929	8.32808e-06	0.000175103
MIA2	4253	611.479	-1.35631	0.355474	8.39635e-06	0.000176204
ETFA	2108	1253.57	-0.840572	0.221829	8.39102e-06	0.000176204
OSBPL2	9885	552.929	-0.3841	0.0983634	8.41791e-06	0.000176489
PIP5K1B	8395	249.354	-1.78032	0.461185	8.46138e-06	0.000177233
ME2	4200	802.993	-0.686007	0.180274	8.49155e-06	0.000177697
RTCB	51493	1043.03	-0.677374	0.17801	8.51379e-06	0.000177994
C6orf201	404220	88.4532	-0.693427	0.18232	8.53943e-06	0.000178362
SOX18	54345	163.656	1.23358	0.3259	8.62313e-06	0.000179941
SSBP4	170463	360.47	0.668015	0.17572	8.65319e-06	0.000180398
ZNF366	167465	148.809	0.865209	0.229111	8.69009e-06	0.00018094
LCNL1	401562	11.5172	1.94886	0.508253	8.69549e-06	0.00018094
GRTP1	AS1-100874068	15.8247	-2.00447	0.524725	8.78203e-06	0.000182569
SLC22A18AS	5003	71.3583	-1.95925	0.511853	8.83278e-06	0.000183452
SPHK2	56848	193.496	-0.932112	0.247784	8.90297e-06	0.000184737
H3	3B-3021	5020.94	0.459785	0.120321	8.97859e-06	0.000186132
TMEM132A	54972	194.349	1.35529	0.357025	9.00328e-06	0.000186367
MCCC1	56922	291.556	-0.425701	0.110751	9.00679e-06	0.000186367
FAAH	2166	195.993	-1.66408	0.433373	9.02851e-06	0.000186643
FH	2271	808.9	-0.700115	0.184846	9.05154e-06	0.000186944
SLC25A15	10166	257.625	-1.67643	0.436643	9.0636e-06	0.000187019
ZNF440	126070	146.376	-0.948366	0.252545	9.07402e-06	0.00018706
CAT	847	1462.51	-0.85634	0.22746	9.11765e-06	0.000187785
KCNV1	27012	5.22927	-2.33332	0.633796	9.18959e-06	0.000189091
RBM41	55285	299.196	-0.541149	0.142761	9.25432e-06	0.000190246
SORL1	6653	1037.17	-1.22723	0.326071	9.29425e-06	0.00019089
GFER	2671	294.713	-0.982926	0.262682	9.45601e-06	0.000194032
ANKRD36BP2	645784	100.638	1.67124	0.436852	9.49304e-06	0.000194453
MFSD4B	91749	66.9718	-0.771203	0.204745	9.49406e-06	0.000194453
SLC38A6	145389	97.124	0.721765	0.191324	9.50879e-06	0.000194575
GRIA4	2893	27.3985	-2.14167	0.57087	9.60788e-06	0.000196421
FBP1	2203	1112.72	-2.16097	0.577149	9.61673e-06	0.000196421
DDR1	780	819.876	-1.27206	0.338182	9.63965e-06	0.000196707
SLC9A2	6549	68.9862	-2.4504	0.681351	9.65643e-06	0.000196868
THRIL	102659353	109.941	-1.61371	0.42287	9.67539e-06	0.000197074
SCO1	6341	261.373	-0.672795	0.178382	9.69537e-06	0.0001973
LINC00582	100287814	7.86196	2.14791	0.573389	9.70883e-06	0.000197392
CEBPA	1050	349.101	-1.4165	0.37417	9.74325e-06	0.000197862
SLC35D2	11046	461.192	-1.23197	0.328402	9.7498e-06	0.000197862
RAPGEFL1	51195	357.728	-2.09955	0.558595	9.83e-06	0.000199307
SEC16B	89866	309.583	-1.67337	0.43871	9.87178e-06	0.000199929
NGEF	25791	202.953	-2.27702	0.617852	9.88773e-06	0.000199929
CERCAM	51148	710.003	1.32368	0.351645	9.88028e-06	0.000199929
CLCF1	23529	111.695	1.26651	0.337529	9.93001e-06	0.000200601
SENCR	100507392	11.0083	1.19171	0.318738	9.97773e-06	0.000201381
BCAR3	AS1-100129046	23.8028	-1.30344	0.346954	1.00107e-05	0.000201495
SEPHS2	22928	1213.4	-1.11382	0.298658	9.99464e-06	0.000201495
CYC1	1537	1007.77	-0.745938	0.198596	1.00063e-05	0.000201495
NAMPT	10135	1905.16	1.52203	0.401235	1.00856e-05	0.00020282
NA	84953	25.5529	-1.87979	0.494801	1.01137e-05	0.000203017
SCARF2	91179	152.024	1.11951	0.3004	1.0112e-05	0.000203017
ATP23	91419	73.1375	-0.589332	0.15664	1.02057e-05	0.000204492
SEPSECS	51091	265.642	-0.901401	0.241755	1.01989e-05	0.000204492
PHETA1	144717	303.577	-1.48332	0.392093	1.02432e-05	0.000205022
VPS35	55737	1537.11	-0.492961	0.130583	1.02506e-05	0.000205022
PHGR1	644844	3273.42	-2.71013	0.804851	1.03706e-05	0.000207234
EDN3	1908	299.625	-1.97128	0.52216	1.03933e-05	0.000207502
MYO1H	283446	168.994	0.84306	0.225957	1.04119e-05	0.000207673
HTRA4	203100	8.39598	2.65884	0.77934	1.04206e-05	0.000207673
B3GALT6	126792	172.648	0.590483	0.157335	1.05809e-05	0.000210227
SLC6A4	6532	464.461	-2.75866	0.833105	1.05867e-05	0.000210227
SRC	6714	763.592	-0.79825	0.213774	1.0562e-05	0.000210227
ANO10	55129	583.634	-1.06566	0.28714	1.05692e-05	0.000210227
IGKV1D	17-28900	105.834	2.03804	0.544032	1.08297e-05	0.000214858
S1PR1	1901	812.95	0.932335	0.251463	1.08799e-05	0.000215259
FAR2	55711	280.472	-0.895092	0.241138	1.08752e-05	0.000215259
NA	105371190	81.1314	2.22977	0.606709	1.08887e-05	0.000215259
SH2D6	284948	15.1199	-2.34798	0.649272	1.08693e-05	0.000215259
IL1R2	7850	83.3257	2.18752	0.592382	1.09081e-05	0.000215273
HPGD	3248	1623.49	-1.25627	0.337298	1.09089e-05	0.000215273
MCL1	4170	8934.06	1.03995	0.280984	1.0948e-05	0.000215481
METTL7B	196410	296.721	-1.71885	0.454089	1.09323e-05	0.000215481
XK	7504	246.148	-1.37988	0.368351	1.09486e-05	0.000215481
C4orf19	55286	171.402	-2.24129	0.611229	1.09902e-05	0.000216108
SLC9A3R1	9368	1571.18	-1.94354	0.516858	1.10998e-05	0.000218069
CASC18	101929110	1.60729	2.71276	0.813463	1.11454e-05	0.000218579
MIGA2	84895	473.26	-0.830473	0.223572	1.11454e-05	0.000218579
HNF1A	6927	162.08	-2.15547	0.583283	1.12466e-05	0.000219205
CLDN7	1366	1509.66	-2.46689	0.698303	1.11892e-05	0.000219205
PTPRH	5794	682.965	-2.2973	0.632391	1.12146e-05	0.000219205
TOP1MT	116447	171.374	0.655	0.175389	1.12186e-05	0.000219205
HDHD3	81932	437.466	-1.60006	0.424205	1.12108e-05	0.000219205
ASS1	445	1481.93	-1.20944	0.326121	1.12439e-05	0.000219205
ABCB7	22	278.795	-0.282124	0.0699078	1.12397e-05	0.000219205
RNF2	6045	210.626	0.412945	0.108638	1.12932e-05	0.00021992
CHMP4C	92421	128.91	-2.29798	0.633123	1.13059e-05	0.000219974
CARMIL1	55604	362.63	-1.50343	0.400175	1.13416e-05	0.00022044
CTSV	1515	8.73703	-1.12919	0.305513	1.13498e-05	0.00022044
COLQ	8292	62.9954	0.893549	0.241552	1.14054e-05	0.000221326
CLEC4E	26253	95.4567	1.88776	0.502117	1.146e-05	0.000222192
LRFN4	78999	97.1269	0.694342	0.186432	1.152e-05	0.00022316
C10orf99	387695	147.283	-2.82178	0.880793	1.15513e-05	0.000223571
RBKS	64080	123.914	-1.68058	0.446757	1.18004e-05	0.000228192
CAPN1	823	1496.13	-0.659851	0.177406	1.18658e-05	0.000229058
LST1	7940	171.408	1.16211	0.315163	1.1864e-05	0.000229058
TJP2	9414	1024.9	-0.855943	0.231906	1.19863e-05	0.000231183
GCNT4	51301	144.125	-1.7169	0.457002	1.20165e-05	0.000231563
RHOJ	57381	655.285	0.781043	0.211061	1.20746e-05	0.00023248
CLDN14	23562	3.22051	2.31564	0.643888	1.21157e-05	0.000233069
REM1	28954	80.407	1.0176	0.277046	1.2131e-05	0.00023316
DCST2	127579	306.317	-1.28202	0.346721	1.22082e-05	0.000234441
SCCPDH	51097	729.512	-0.612468	0.164945	1.22904e-05	0.000235612
NR1I2	8856	299.965	-2.52238	0.729394	1.22872e-05	0.000235612
ANKRD13D	338692	325.771	0.654553	0.176429	1.23149e-05	0.000235878
KIAA2013	90231	851.577	-0.788992	0.213618	1.23375e-05	0.000236106
RILPL2	196383	281.601	0.824194	0.223506	1.23525e-05	0.000236189
MKLN1	AS-100506881	29.0099	-0.999357	0.272446	1.23705e-05	0.000236331
PLAGL2	5326	317.943	-0.956284	0.260568	1.23912e-05	0.000236522
IRF6	3664	318.955	-2.10329	0.57138	1.24467e-05	0.000237173
TGFB3	7043	412.298	1.20115	0.326465	1.24421e-05	0.000237173
C1QTNF12	388581	52.6538	-2.14268	0.584622	1.25108e-05	0.000238189
DPP4	1803	1633.55	-2.04919	0.554495	1.25516e-05	0.000238555
SLC6A7	6534	20.205	-2.23566	0.6168	1.25464e-05	0.000238555
B3GNT9	84752	258.804	0.655614	0.177071	1.26634e-05	0.000240474
SAR1A	56681	1361.33	0.400878	0.105941	1.27874e-05	0.000242436
SPNS2	124976	594.663	0.584402	0.157749	1.27886e-05	0.000242436
CHRNA7	1139	16.8383	-2.00388	0.541522	1.28492e-05	0.000243377
GLYCTK	132158	348.494	-1.82985	0.490516	1.28726e-05	0.000243613
EPAS1	2034	3817.9	0.832816	0.226665	1.2907e-05	0.000244055
GLIPR1	11010	950.554	0.664141	0.179696	1.2952e-05	0.000244377
CCL15	6359	143.804	-2.51746	0.731469	1.29535e-05	0.000244377
LILRB2	10288	178.884	1.32995	0.360494	1.29571e-05	0.000244377
LOC105373989	105373989	6.84043	2.17377	0.5971	1.29736e-05	0.000244479
PRELID2	153768	214.04	-1.71166	0.459025	1.31779e-05	0.000248118
RETNLB	84666	32.5996	-2.83247	0.906769	1.32653e-05	0.000249552
BMP6	654	717.032	1.05874	0.290211	1.32873e-05	0.000249754
C3orf85	401081	190.57	-2.76977	0.866449	1.33242e-05	0.000250236
CAPN5	726	737.244	-1.41516	0.382955	1.33666e-05	0.00025082
RAP1GAP2	23108	250.292	-0.689336	0.187101	1.341e-05	0.000251421
IGKJ5	28946	436.962	2.05083	0.558357	1.34322e-05	0.000251624
PERP	64065	1145.01	-1.04502	0.2869	1.35515e-05	0.000253645
PSEN1	5663	1042.04	-0.751743	0.204776	1.36784e-05	0.000254728
COX11	1353	574.468	-0.590978	0.160295	1.36724e-05	0.000254728
MKNK2	2872	1643.24	-0.528334	0.142985	1.36299e-05	0.000254728
FPR2	2358	36.733	2.10624	0.577147	1.36524e-05	0.000254728
MIR3606	100500837	369.091	2.03797	0.555148	1.367e-05	0.000254728
NOS3	4846	215.28	1.06809	0.293357	1.36536e-05	0.000254728
DTX4	23220	418.363	-0.92611	0.25412	1.37341e-05	0.00025555
TNFRSF6B	8771	138.673	1.67576	0.451048	1.37601e-05	0.00025582
GAL3ST1	9514	64.0491	-2.01332	0.547817	1.37862e-05	0.00025609
LOC728715	728715	27.3361	1.24422	0.340278	1.38092e-05	0.000256182
CPPED1	55313	455.119	-0.533868	0.144658	1.38176e-05	0.000256182
IMPDH1	3614	353.642	0.707011	0.19243	1.38258e-05	0.000256182
HSPA6	3310	87.0219	2.18656	0.605204	1.385e-05	0.000256416
DERA	51071	452.849	-0.97855	0.269034	1.38771e-05	0.000256703
MIR6761	102465456	93.2649	-0.890316	0.244228	1.38954e-05	0.000256828
MEOX2	4223	154.353	1.21415	0.332864	1.40215e-05	0.000258942
TM4SF18	116441	165.956	0.853663	0.234062	1.40734e-05	0.000259685
NFS1	9054	276.244	-0.501119	0.135685	1.40921e-05	0.000259814
FDFT1	2222	1076.74	-0.713251	0.194501	1.415e-05	0.000260663
KDR	3791	496.568	1.02713	0.283015	1.4207e-05	0.000261497
SSTR1	6751	89.1937	-2.08254	0.571583	1.42436e-05	0.000261953
MIR6740	102465443	22.1532	-1.1818	0.324848	1.42806e-05	0.000262197
FGFR3	2261	170.731	-2.06579	0.566224	1.42694e-05	0.000262197
C1R	715	8805.71	1.0162	0.280337	1.4436e-05	0.000264832
LRRC28	123355	165.052	-0.880735	0.242267	1.4477e-05	0.000265363
IGKV2	40-28916	32.0876	1.98054	0.540183	1.45297e-05	0.00026611
ITGA3	3675	987.531	-0.946566	0.261153	1.4647e-05	0.000267881
SNHG22	103091864	26.2977	-2.17123	0.603079	1.46506e-05	0.000267881
TMEM35B	100506144	259.628	0.384636	0.102003	1.46764e-05	0.00026793
GRAMD4	23151	541.125	-0.779924	0.213829	1.46774e-05	0.00026793
NEURL3	93082	14.5563	-2.12081	0.586114	1.47357e-05	0.000268771
ACBD5	91452	548.499	-0.950141	0.262618	1.49823e-05	0.000273044
OXER1	165140	49.1587	-1.50728	0.410161	1.50355e-05	0.000273564
THSD7A	221981	183.555	1.40736	0.384534	1.50329e-05	0.000273564
LGALS3	3958	4844.29	-1.53948	0.41864	1.51074e-05	0.000274648
AFG3L2	10939	961.241	-0.612041	0.167311	1.51633e-05	0.000275437
GATM	2628	683.003	-0.998189	0.27656	1.52938e-05	0.000277581
CBLN4	140689	37.704	1.78844	0.486208	1.53793e-05	0.000278903
GLIS1	148979	9.32294	1.42407	0.389736	1.54869e-05	0.000280626
GRAMD2A	196996	46.826	-1.93054	0.528225	1.55809e-05	0.000281637
NOD2	64127	55.1597	1.20595	0.333426	1.55667e-05	0.000281637
LOC102723566	102723566	60.3292	0.798238	0.220017	1.55746e-05	0.000281637
EDN2	1907	91.0667	-2.65728	0.81905	1.55989e-05	0.000281734
ZSWIM5	57643	142.812	-1.20095	0.332289	1.5675e-05	0.000282761
MYO5B	4645	766.362	-2.27516	0.645124	1.56813e-05	0.000282761
MYO7B	4648	1120.09	-2.3402	0.671004	1.57773e-05	0.00028426
SLC39A4	55630	552.631	-2.02737	0.559118	1.58101e-05	0.000284621
NDUFA10	4705	825.878	-0.567398	0.155412	1.58269e-05	0.000284691
SLC25A3	5250	3872.09	-0.531365	0.145382	1.59115e-05	0.00028598
SLC12A2	6558	1192.5	-1.11848	0.310668	1.59521e-05	0.000286479
AREG	374	137.38	1.84033	0.502673	1.59837e-05	0.000286814
PPP1R26	AS1-100506599	12.1333	-1.10596	0.307363	1.60143e-05	0.000286899
MIR503HG	84848	13.7277	1.87239	0.512108	1.60083e-05	0.000286899
LINC00626	79100	3.79431	3.01751	1.15136	1.60553e-05	0.0002874
SRSF12	135295	22.2846	1.06603	0.296507	1.60689e-05	0.000287412
NA	101927853	36.0405	-2.38284	0.690007	1.61029e-05	0.000287675
EHHADH	1962	198.424	-1.19941	0.332599	1.61096e-05	0.000287675
SH3BGRL2	83699	800.223	-0.896131	0.248766	1.61819e-05	0.000288734
FOSL1	8061	97.9093	2.2964	0.655532	1.62089e-05	0.00028875
ZNF16	7564	117.494	-0.425533	0.114978	1.62026e-05	0.00028875
SOX7	83595	157.318	1.30055	0.35941	1.6286e-05	0.000289658
C9orf64	84267	250.744	-0.767072	0.21184	1.62762e-05	0.000289658
TMEM120A	83862	679.143	-1.2333	0.34188	1.63114e-05	0.000289877
C8orf58	541565	100.626	0.38173	0.101828	1.63325e-05	0.000290019
ARID5B	84159	1531.08	1.28738	0.35622	1.64205e-05	0.000291349
SFMBT2	57713	205.213	0.923455	0.256953	1.64829e-05	0.000292161
MIR3945HG	731424	12.5754	2.24255	0.636086	1.64927e-05	0.000292161
BPNT1	10380	436.729	-0.987064	0.275177	1.6587e-05	0.000293364
LRRC19	64922	391.834	-2.63082	0.811091	1.65754e-05	0.000293364
IGLV3	9-28804	223.778	2.45805	0.725323	1.66258e-05	0.000293816
CSF3R	1441	199.195	1.67013	0.45701	1.67655e-05	0.000296048
LGALS12	85329	19.6968	2.13866	0.599841	1.68526e-05	0.00029735
AP5M1	55745	651.449	-0.570723	0.157075	1.6899e-05	0.000297863
DCTD	1635	625.945	0.356632	0.0943593	1.69086e-05	0.000297863
GPA33	10223	1151.44	-2.50177	0.747202	1.69278e-05	0.000297964
NARS1	4677	1644.09	-0.377839	0.100883	1.69429e-05	0.000297994
RMDN3	55177	566.788	-0.859998	0.239262	1.6957e-05	0.000298005
HK3	3101	125.041	1.70171	0.466524	1.71467e-05	0.0003011
CD14	929	880.535	1.19073	0.331959	1.71623e-05	0.000301135
HOMER3	9454	216.807	0.879542	0.245183	1.7213e-05	0.000301786
PLPBP	11212	612.34	-0.578197	0.15943	1.72876e-05	0.000302854
PBLD	64081	810.794	-2.07257	0.579404	1.75083e-05	0.000306282
MTCH2	23788	937.029	-0.859046	0.239588	1.75109e-05	0.000306282
SPON2	10417	755.96	1.21186	0.338289	1.76131e-05	0.000307826
TEX41	401014	2.63106	2.48003	0.74076	1.76697e-05	0.000308572
OAZ2	4947	1083.11	0.450203	0.123006	1.76949e-05	0.00030877
ST14	6768	1549.07	-2.10744	0.592021	1.77464e-05	0.000309425
TIAM1	7074	179.446	0.777819	0.216418	1.78225e-05	0.000310506
LNX2	222484	329.569	-0.889872	0.248987	1.79548e-05	0.000312567
TRIB1	10221	1209.66	1.39962	0.388128	1.79736e-05	0.000312648
SMG5	23381	1006.28	-0.372474	0.099654	1.80586e-05	0.000313762
LETR1	400456	10.1805	1.19909	0.335568	1.8066e-05	0.000313762
GDPD5	81544	166.72	0.807051	0.225124	1.80912e-05	0.000313954
TLL1	7092	172.506	1.06196	0.298411	1.82778e-05	0.000316945
ANO7	50636	80.2856	-2.13869	0.604844	1.83313e-05	0.000317374
CYP7B1	9420	88.973	1.48529	0.411128	1.83252e-05	0.000317374
ARHGEF16	27237	282.711	-2.23702	0.641302	1.84296e-05	0.000318828
MACC1	346389	242.55	-2.23164	0.639546	1.85112e-05	0.00031999
ARID5A	10865	679.131	0.998389	0.280947	1.86328e-05	0.000321841
LINC00511	400619	19.7791	-2.26438	0.652793	1.8681e-05	0.000322422
ECEL1	9427	43.4014	1.73321	0.47913	1.88237e-05	0.000324632
HDAC7	51564	1082.33	0.687557	0.191524	1.90022e-05	0.000327455
GJA4	2701	223.61	1.05797	0.298317	1.90737e-05	0.000328431
COL5A2	1290	4465.94	1.47872	0.411012	1.91994e-05	0.00033034
DDAH1	23576	824.944	-1.02658	0.289701	1.92581e-05	0.000330837
IGLV1	36-28826	100.104	2.20276	0.631238	1.92496e-05	0.000330837
LEXM	163747	6.53944	-2.45312	0.736311	1.93656e-05	0.000332425
KIF13B	23303	743.744	-0.818454	0.229745	1.94635e-05	0.000333847
SHPK	23729	186.798	-0.984138	0.277963	1.95577e-05	0.000335204
PLSCR3	57048	303.332	0.634138	0.176812	1.96775e-05	0.000336996
HNRNPUL2	221092	2363.35	-0.263413	0.0667129	1.97019e-05	0.000337153
MPV17L	255027	41.1621	-0.964443	0.272604	1.98274e-05	0.000338867
PUM3	9933	276.919	0.455501	0.125555	1.98326e-05	0.000338867
ZBTB7A	51341	762.449	-0.471246	0.130233	1.98679e-05	0.000338948
IL17RB	55540	91.1345	-1.54419	0.42957	1.98622e-05	0.000338948
LDB2	9079	506.838	1.03318	0.29233	1.98899e-05	0.000338966
EPHB4	2050	600.172	0.601547	0.167708	1.98996e-05	0.000338966
GUCY2C	2984	583.959	-2.32548	0.682286	1.99499e-05	0.000339562
SRGAP2	23380	309.736	0.709137	0.198456	1.99722e-05	0.000339681
HIGD1A	25994	1203.62	-0.645507	0.180268	2.0005e-05	0.00033987
CLDN22	53842	42.7149	0.901894	0.254654	2.0014e-05	0.00033987
TMEM220	388335	225.872	-1.29042	0.363181	2.02672e-05	0.000343906
CYP4V2	285440	535.734	-0.752982	0.21139	2.02878e-05	0.000343993
ENPEP	2028	3471.66	-2.33413	0.687433	2.03431e-05	0.000344667
ATP5F1A	498	5357.99	-0.570803	0.159334	2.05159e-05	0.000347329
CDC14A	8556	206.269	-0.970067	0.275138	2.06609e-05	0.000349249
OSBP	5007	886.58	-0.546522	0.152465	2.06471e-05	0.000349249
LRP5	4041	992.256	-0.82674	0.233343	2.07446e-05	0.000350397
DQX1	165545	135.197	-2.2605	0.658976	2.08306e-05	0.000351583
PLEKHH1	57475	260.907	-1.53554	0.429198	2.09334e-05	0.000353048
SEMA6A	57556	675.745	-0.761322	0.214364	2.09564e-05	0.000353167
LRRC9	341883	1.75263	-2.61606	0.830363	2.10416e-05	0.000354334
SH3RF2	153769	175.812	-1.84234	0.515907	2.10577e-05	0.000354335
PIGS	94005	595.426	-0.729488	0.205208	2.1102e-05	0.000354811
CCDC186	55088	484.149	-0.807486	0.228021	2.11197e-05	0.00035484
ABCC6P2	730013	5.64013	-1.70256	0.475571	2.12205e-05	0.000356263
COL5A1	1289	4618.64	1.49961	0.420141	2.12495e-05	0.00035648
RASA3	22821	525.186	0.707614	0.198997	2.12803e-05	0.000356726
LINC01224	104472717	19.1319	-2.23653	0.651106	2.13069e-05	0.000356903
LOC100506730	100506730	32.909	-0.713917	0.200882	2.13591e-05	0.000357507
LUM	4060	11776.8	1.31363	0.371035	2.14122e-05	0.000358125
NUAK1	9891	419.284	1.20465	0.341805	2.1436e-05	0.000358254
IQGAP2	10788	703.597	-1.23956	0.351402	2.15511e-05	0.000359904
DNAJC22	79962	157.094	-2.32214	0.687167	2.16281e-05	0.000360918
TRPA1	8989	153.312	-1.62687	0.455299	2.16488e-05	0.000360992
EPOR	2057	48.4205	0.724271	0.204156	2.17201e-05	0.00036191
ESPN	83715	230.362	-2.39782	0.720988	2.17541e-05	0.000362203
ING2	3622	144.123	-0.907455	0.258065	2.18137e-05	0.000362923
EFNA1	1942	514.722	-1.41212	0.398253	2.21119e-05	0.000367333
HTR7P1	93164	45.9598	0.637075	0.179227	2.21065e-05	0.000367333
PIK3CB	5291	476.36	-0.574638	0.161408	2.22655e-05	0.000369607
KRT20	54474	4860.52	-2.64082	0.855506	2.2739e-05	0.00037693
LILRA2	11027	36.7529	1.51172	0.425879	2.27407e-05	0.00037693
C10orf55	414236	75.9781	1.26658	0.36037	2.28008e-05	0.000377472
FAM162B	221303	34.7026	1.1517	0.329019	2.28074e-05	0.000377472
FAM13A	10144	640.812	-0.66288	0.187133	2.28547e-05	0.000377972
IDH3A	3419	855.422	-0.602797	0.169839	2.28815e-05	0.000378133
MIR621	693206	10.9669	-2.01069	0.57438	2.31459e-05	0.000382218
NIT1	4817	478.681	-0.587779	0.165724	2.32576e-05	0.000383776
ZNF559	84527	240.849	0.509884	0.143142	2.3283e-05	0.000383909
HIGD1B	51751	28.2978	1.00261	0.287405	2.33764e-05	0.000385163
PILRA	29992	91.177	1.24155	0.354414	2.34277e-05	0.000385722
LOC100131532	100131532	5.89862	1.5076	0.426008	2.35081e-05	0.000386758
LINC01465	283416	5.49277	1.38508	0.393267	2.36067e-05	0.000388092
TMEM132D	121256	5.23031	-1.6153	0.4559	2.37669e-05	0.000390436
ERBB3	2065	1442.75	-1.88422	0.534842	2.37992e-05	0.000390677
ALAD	210	703.609	-0.395818	0.108845	2.38333e-05	0.000390947
LCN15	389812	9.33401	-2.75859	0.949809	2.40149e-05	0.000393635
GPX8	493869	420.682	1.03654	0.297906	2.40597e-05	0.000393787
ANKMY2	57037	321.816	-0.44509	0.124114	2.40502e-05	0.000393787
GDA	9615	1174.05	-2.56952	0.820199	2.42063e-05	0.000395894
UCN3	114131	12.9759	-2.25518	0.668177	2.42723e-05	0.000396388
BDH1	622	307.165	-1.53118	0.433594	2.42551e-05	0.000396388
REPIN1	29803	841.772	-0.453968	0.12692	2.43505e-05	0.000397371
CRYZ	1429	555.085	-0.635834	0.180258	2.44332e-05	0.000398428
CNPPD1	27013	834.134	-0.465139	0.130376	2.45649e-05	0.000400281
SLC14A2	8170	14.745	-2.4239	0.744729	2.46375e-05	0.00040071
CNN2	1265	1117.8	0.942033	0.270905	2.46454e-05	0.00040071
DLD	1738	1318.59	-0.505478	0.142428	2.46178e-05	0.00040071
ABHD11	83451	166.726	-1.33967	0.382552	2.46705e-05	0.000400823
GOLIM4	27333	1421.79	-1.04499	0.301037	2.47394e-05	0.000401648
TNFRSF11A	8792	202.088	-1.59589	0.452225	2.47817e-05	0.00040204
SLC5A9	200010	343.812	-2.43056	0.748734	2.48283e-05	0.000402503
SLC26A3	1811	1285.53	-2.59672	0.840166	2.49228e-05	0.000403739
IGLV3	22-28795	27.0261	2.35636	0.714371	2.50233e-05	0.000405071
STPG3	441476	9.61847	-2.2526	0.670023	2.52078e-05	0.000407759
RAB17	64284	278.473	-2.32531	0.702032	2.54914e-05	0.000412047
PDK1	5163	302.634	0.84877	0.243935	2.55699e-05	0.000413014
PRELID3B	51012	867.435	-0.875426	0.251931	2.55984e-05	0.000413173
AQP11	282679	73.308	-1.83125	0.52217	2.56187e-05	0.0004132
SAA2	6289	70.1749	2.30522	0.69423	2.58053e-05	0.000415907
POC1B	282809	279.585	-0.574741	0.163262	2.58367e-05	0.000416109
ASB13	79754	413.244	-0.922011	0.266118	2.59407e-05	0.000417481
EXOC3L2	90332	39.958	1.03494	0.299614	2.62319e-05	0.000421861
C6orf136	221545	218.356	-1.16997	0.338201	2.63738e-05	0.000423837
CALML4	91860	647.449	-1.17648	0.340071	2.64231e-05	0.00042432
SRM	6723	386.892	0.744873	0.213717	2.67548e-05	0.000427874
NMB	4828	36.373	1.09759	0.318162	2.67491e-05	0.000427874
CALM3	808	3094.9	-0.344981	0.0935567	2.67603e-05	0.000427874
BTD	686	362.027	-0.816736	0.235215	2.67351e-05	0.000427874
SLC6A20	54716	346.748	-2.58059	0.839539	2.67485e-05	0.000427874
BCKDHB	594	260.36	-0.560047	0.15937	2.6688e-05	0.000427874
FAM227B	196951	166.324	1.00993	0.292849	2.67861e-05	0.000427978
PRAP1	118471	2721.99	-2.59538	0.849625	2.69102e-05	0.000429343
CLIC2	1193	385.817	0.668117	0.191085	2.68928e-05	0.000429343
OTC	5009	355.594	-2.52698	0.808666	2.69578e-05	0.000429793
ESRRA	2101	710.066	-1.13007	0.327745	2.70901e-05	0.000431592
TSPAN3	10099	3065.54	-0.953087	0.276396	2.71424e-05	0.000432114
LCOR	84458	465.953	-1.14346	0.331681	2.72335e-05	0.000433254
NCK2	8440	770.898	-0.498072	0.141302	2.72842e-05	0.000433748
ZNF823	55552	69.9313	-0.662039	0.189562	2.73648e-05	0.000434717
ANPEP	290	20238.5	-2.43715	0.762052	2.74221e-05	0.000435005
AP3S2	10239	605.2	-0.376909	0.103909	2.74071e-05	0.000435005
IGSF23	147710	28.4281	-2.48946	0.789812	2.74511e-05	0.000435153
ITPRID1	223075	3.65402	-2.4489	0.768299	2.7472e-05	0.000435173
FLVCR2	AS1-102724153	86.9917	-2.13675	0.630708	2.75976e-05	0.000436851
PCTP	58488	296.494	-0.390486	0.108281	2.76266e-05	0.000436997
ARHGAP28	79822	145.557	1.08176	0.314518	2.76477e-05	0.000437018
EVL	51466	924.804	0.832583	0.240689	2.77015e-05	0.000437517
UGT1A10	54575	760.885	-2.59245	0.851852	2.77187e-05	0.000437517
CPT2	1376	409.12	-1.04601	0.304353	2.78313e-05	0.000438982
UQCRC1	7384	1867.82	-0.832367	0.240782	2.79197e-05	0.000439856
NR6A1	2649	49.7337	-1.35466	0.390812	2.79264e-05	0.000439856
METAP1	23173	537.199	-0.368281	0.101331	2.80915e-05	0.000442141
S100A4	6275	1710.16	0.907397	0.263594	2.8179e-05	0.000443205
USH1C	10083	750.94	-2.32731	0.711787	2.82109e-05	0.000443391
NGFR	4804	421.251	0.905982	0.263266	2.83021e-05	0.00044451
SOCS3	DT-101928674	5.04307	2.14179	0.634565	2.836e-05	0.000444882
ZSWIM4	65249	88.1994	0.734615	0.211686	2.8386e-05	0.000444882
ATP5MC3	518	2038.82	-0.783885	0.226472	2.83705e-05	0.000444882
FERMT1	55612	128.049	-1.56533	0.449587	2.85761e-05	0.000447544
IGKV1	16-28938	306.397	2.16927	0.646532	2.88459e-05	0.000451131
BMS1P20	96610	1499.56	1.89541	0.548688	2.88268e-05	0.000451131
GABRD	2563	7.3747	2.18462	0.65295	2.89617e-05	0.000452305
AUH	549	210.122	-0.630125	0.181005	2.89599e-05	0.000452305
PLAAT2	54979	97.9457	-2.39805	0.748412	2.90999e-05	0.000454143
CGN	57530	721.096	-2.36515	0.732487	2.91408e-05	0.000454461
MSMO1	6307	522.394	-1.34036	0.388444	2.91973e-05	0.00045502
FLJ32255	643977	94.7343	1.01557	0.296696	2.92177e-05	0.00045502
FAT1	2195	2702.62	-1.2375	0.360172	2.92751e-05	0.000455593
RMDN2	151393	140.484	-0.818356	0.237547	2.93476e-05	0.000456082
SLC25A1	6576	729.344	-1.07657	0.314621	2.9328e-05	0.000456082
RAB40C	57799	252.793	-0.730206	0.211007	2.94502e-05	0.000457356
CDK11B	984	322.114	-0.386997	0.107675	2.95251e-05	0.000458197
IGFN1	91156	18.5269	2.18254	0.653729	2.95855e-05	0.000458493
PIM2	11040	863.001	1.69394	0.487921	2.95663e-05	0.000458493
RAP1GAP	5909	167.01	-1.97817	0.578196	2.97553e-05	0.000460802
MGST3	4259	1351.23	-0.789419	0.229133	2.98832e-05	0.00046246
TAMALIN	160622	308.156	1.03125	0.301912	2.99063e-05	0.000462493
FAM225A	286333	5.72293	1.92022	0.558986	2.99421e-05	0.000462724
ADAP1	11033	374.183	-1.01807	0.298102	2.99909e-05	0.000463156
PCDH12	51294	183.249	0.869084	0.25344	3.00622e-05	0.000463934
AFDN	DT-653483	9.00049	-1.76341	0.509714	3.02022e-05	0.000465769
INAFM1	255783	139.796	0.819632	0.238655	3.04178e-05	0.000468768
FAM43A	131583	231.172	0.864211	0.252324	3.05742e-05	0.000470851
MIR6882	102465531	7.51188	-1.51494	0.438343	3.06167e-05	0.000471178
ANXA4	307	1852.7	-1.1397	0.334064	3.0686e-05	0.000471917
HIRA	7290	403.6	-0.294871	0.0783778	3.07509e-05	0.000472587
RETN	56729	3.04892	2.60515	0.875862	3.082e-05	0.000473321
CYP21A2	1589	8.1093	1.52778	0.442291	3.08852e-05	0.000473994
MUC3A	4584	2591.36	-2.4137	0.762858	3.09858e-05	0.000475208
AGPAT3	56894	1023.69	-0.648719	0.187592	3.11614e-05	0.000477389
SMPDL3A	10924	480.94	-1.44879	0.4207	3.11926e-05	0.000477389
CCN2	1490	7239.68	1.21763	0.356618	3.11787e-05	0.000477389
DEFB1	1672	11.4422	-2.06534	0.612462	3.1256e-05	0.00047803
LRP10	26020	2635.06	-0.450662	0.128242	3.13461e-05	0.000479077
GPR3	2827	13.0197	1.40594	0.409093	3.13918e-05	0.000479445
PXMP4	11264	198.624	-0.559999	0.161371	3.14143e-05	0.000479458
LPGAT1	9926	1427.55	-0.960277	0.28209	3.14764e-05	0.000480074
FLVCR2	55640	307.221	-1.71741	0.498044	3.15831e-05	0.000481039
UGT1A8	54576	665.666	-2.55198	0.844139	3.1573e-05	0.000481039
CREB3L3	84699	1188.99	-2.60773	0.881656	3.16155e-05	0.000481203
KCNK5	8645	467.592	-1.81732	0.529043	3.17817e-05	0.0004834
COX15	1355	576.581	-0.632288	0.183023	3.18319e-05	0.000483598
HEPACAM2	253012	181.667	-2.4419	0.780759	3.18383e-05	0.000483598
AADACP1	201651	27.1217	-2.1616	0.651091	3.19194e-05	0.000484498
SDHC	6391	446.273	-0.460793	0.131607	3.20913e-05	0.000486773
ZNF687	57592	284.884	-0.35504	0.0980023	3.21556e-05	0.000487045
BACE2	25825	776.077	0.725245	0.211048	3.21463e-05	0.000487045
SLC25A48	153328	11.863	-2.39729	0.758408	3.21752e-05	0.000487045
CTAGE7P	119437	32.0385	-1.31718	0.385513	3.22541e-05	0.000487573
MAIP1	79568	154.242	-0.713112	0.207431	3.2234e-05	0.000487573
CLYBL	171425	126.835	-1.06198	0.313028	3.23223e-05	0.000488224
BDKRB1	623	71.539	1.29791	0.380251	3.23411e-05	0.000488224
ABL2	27	730.132	1.39574	0.407469	3.24147e-05	0.000488652
IGHV1	18-28468	332.32	2.07377	0.618062	3.23921e-05	0.000488652
SATB2	23314	159.175	-1.55473	0.451948	3.24357e-05	0.000488652
DNAJC11	55735	453.237	-0.418764	0.118564	3.25126e-05	0.000489478
UGT1A4	54657	658.826	-2.54739	0.84593	3.26545e-05	0.000490947
MNX1	AS1-645249	2.57027	-2.59875	0.880392	3.26425e-05	0.000490947
EIF4EBP2	1979	2405.49	-0.573918	0.166034	3.27083e-05	0.000491207
NRGN	4900	53.0826	0.859047	0.252216	3.27161e-05	0.000491207
APOM	55937	55.4282	-0.922511	0.271675	3.28279e-05	0.000492552
CDX2	1045	509.02	-2.45247	0.790298	3.28868e-05	0.000492806
GZMH	2999	63.5783	1.60535	0.467067	3.29115e-05	0.000492806
UGT1A5	54579	662.498	-2.54613	0.846147	3.2893e-05	0.000492806
TMEM150B	284417	179.642	-1.77843	0.518798	3.29562e-05	0.000493141
PRDX4	10549	699.411	0.81097	0.237702	3.30588e-05	0.000494343
CEBPG	1054	727.058	-0.773368	0.226213	3.30924e-05	0.000494511
SPINT1	6692	871.644	-2.16534	0.655578	3.31722e-05	0.000495364
PSTPIP1	9051	117.409	1.08361	0.320129	3.32165e-05	0.000495364
NOL4L	140688	522.238	-0.952144	0.280948	3.3207e-05	0.000495364
LINC01750	643355	13.0705	1.35357	0.396804	3.33416e-05	0.000496896
SOCS3	9021	4230.3	1.66599	0.485472	3.34193e-05	0.000497718
LINC03033	400221	5.46732	1.772	0.51757	3.3442e-05	0.000497722
UGT1A6	54578	658.244	-2.54156	0.845794	3.3498e-05	0.000497887
KIF3B	9371	904.147	-0.805631	0.236331	3.34952e-05	0.000497887
DNASE1L3	1776	168.227	-1.89446	0.55701	3.3527e-05	0.000497983
LAMB3	3914	511.743	-2.04631	0.610575	3.37061e-05	0.000500308
CFAP58	DT-100505869	5.20819	1.58175	0.46149	3.3821e-05	0.000501678
SRPK1	6732	609.948	-0.636705	0.185259	3.38465e-05	0.00050172
AVL9	23080	529.666	-0.499925	0.144216	3.39683e-05	0.000502997
POR	5447	836.142	-1.07606	0.318559	3.3978e-05	0.000502997
UGT1A7	54577	654.535	-2.53914	0.84656	3.40495e-05	0.000503383
EZR	7430	3487.47	-1.35541	0.398076	3.40416e-05	0.000503383
APOC3	345	1670.92	-2.69889	0.970798	3.42556e-05	0.000505418
TRPV1	7442	135.395	-0.983331	0.291138	3.42299e-05	0.000505418
IGLV2	8-28817	1470.43	2.12827	0.643121	3.42425e-05	0.000505418
UGT1A9	54600	654.509	-2.53693	0.846883	3.44693e-05	0.000508233
ITPK1	3705	1441.86	-0.735369	0.215449	3.46089e-05	0.000509952
CHI3L2	1117	289.582	2.29108	0.713951	3.46559e-05	0.000509967
ATG5	9474	546.921	-0.38581	0.108524	3.46461e-05	0.000509967
TCF4	6925	1762.91	0.73801	0.21633	3.47493e-05	0.000511002
NCOR1	9611	1646.03	-0.395414	0.111676	3.48546e-05	0.00051187
UGT1A3	54659	658.739	-2.53604	0.847843	3.48412e-05	0.00051187
HHIP	64399	31.0392	-2.19474	0.671855	3.48984e-05	0.000512156
PGRMC1	10857	1908.6	-0.585436	0.170353	3.49203e-05	0.000512156
LINC00857	439990	25.5846	-0.896829	0.265305	3.49678e-05	0.000512514
MAPK1IP1L	93487	972.805	0.312997	0.0848992	3.50631e-05	0.000512644
BICDL2	146439	118.535	-2.22799	0.68662	3.50888e-05	0.000512644
TGFA	7039	132.196	-1.58761	0.464756	3.50351e-05	0.000512644
SULF2	55959	1693.32	0.977831	0.290051	3.50042e-05	0.000512644
TMEM63B	55362	333.722	-0.652012	0.190414	3.50923e-05	0.000512644
IGKV2D	26-28884	17.8292	2.02567	0.606073	3.52752e-05	0.000514975
CSRP2	1466	428.299	0.978626	0.290525	3.53233e-05	0.000515249
ADAMTS10	81794	198.571	0.935898	0.277533	3.53404e-05	0.000515249
STPG3	AS1-100129722	11.4492	-1.96093	0.58349	3.56461e-05	0.000519364
CRYM	1428	18.0739	-1.5227	0.447238	3.5937e-05	0.000523259
DOK4	55715	579.25	-1.21003	0.359218	3.61381e-05	0.000525841
MRPL35	51318	624.517	-0.632758	0.185145	3.63241e-05	0.0005282
CHPT1	56994	728.327	-0.8598	0.254792	3.63819e-05	0.000528695
IGLV2	28-28812	36.1472	1.86092	0.550831	3.64814e-05	0.000529793
IGKV3D	11-28876	758.662	2.0707	0.625707	3.66577e-05	0.000532005
LZIC	84328	285.066	-0.428033	0.12262	3.68442e-05	0.000532051
SERINC2	347735	504.942	-2.08711	0.632161	3.67127e-05	0.000532051
ADAMTS4	9507	542.456	1.96211	0.586087	3.68708e-05	0.000532051
OMP	4975	1.59558	-2.40891	0.779448	3.67969e-05	0.000532051
PDXDC1	23042	1561.03	-0.690684	0.20296	3.69093e-05	0.000532051
CBX2	84733	32.5633	1.03643	0.309129	3.6925e-05	0.000532051
PTPN2	5771	372.54	0.692259	0.203421	3.68693e-05	0.000532051
PAK4	10298	295.889	-0.814778	0.241105	3.68157e-05	0.000532051
IGKV3	15-28913	1032.12	2.02693	0.609657	3.69065e-05	0.000532051
LEF1	51176	150.341	1.73616	0.511431	3.67719e-05	0.000532051
SLC25A32	81034	318.298	0.497364	0.144322	3.68146e-05	0.000532051
MALRD1	340895	580.133	-2.31457	0.731439	3.69898e-05	0.000532638
SLC25A10	1468	138.711	-1.61909	0.476723	3.72049e-05	0.000534348
CPT1C	126129	79.1752	0.984584	0.293674	3.71924e-05	0.000534348
UGT8	7368	225.004	-2.11225	0.64304	3.71865e-05	0.000534348
ACOT12	134526	4.00327	-2.55092	0.867442	3.71625e-05	0.000534348
BCL2L10	10017	14.8137	-1.81651	0.537613	3.73148e-05	0.000535578
CCDC102B	79839	84.6013	1.19914	0.357225	3.74034e-05	0.000536503
ZSCAN25	221785	419.907	-0.866046	0.25737	3.74349e-05	0.000536608
PDE9A	5152	501.716	-1.04891	0.313388	3.76207e-05	0.000538574
CLDN15	24146	610.584	-1.86971	0.555563	3.76164e-05	0.000538574
ANXA2R	389289	59.0841	1.15894	0.346037	3.78995e-05	0.000542214
SH3PXD2B	285590	838.269	1.06446	0.3183	3.79727e-05	0.000542911
WDR46	9277	374.735	0.44744	0.12914	3.82443e-05	0.000546442
CLDN23	137075	137.125	-1.85101	0.55038	3.82813e-05	0.000546618
ADAMTS3	9508	40.9705	1.52369	0.450349	3.83521e-05	0.000547277
TRIM2	23321	880.408	-0.788724	0.233897	3.84036e-05	0.000547659
TPST2	8459	265.6	0.682855	0.201348	3.86292e-05	0.000550521
GLTPD2	388323	23.1785	-1.23546	0.368887	3.88202e-05	0.000552888
CLDN12	9069	428.369	-0.60174	0.176766	3.88457e-05	0.000552896
VNN3P	55350	9.1059	1.93273	0.579178	3.88871e-05	0.00055313
CDC42EP4	23580	1053.9	-0.544857	0.159551	3.90118e-05	0.000554548
SERPINA1	5265	5504.16	-2.04074	0.619323	3.93066e-05	0.00055838
CPA5	93979	2.44321	2.647	0.953886	3.94416e-05	0.000559939
TMEM54	113452	630.357	-1.5574	0.461587	3.96366e-05	0.000562347
DEPDC7	91614	128.546	-1.47808	0.438748	3.96997e-05	0.000562576
PLEKHG2	64857	505.822	0.834084	0.248753	3.97283e-05	0.000562576
FARP2	9855	229.063	-0.593767	0.174671	3.97289e-05	0.000562576
SAR1B	51128	979.685	-0.886547	0.265263	3.99623e-05	0.00056552
USP2	9099	165.882	-1.62524	0.482018	3.99997e-05	0.000565689
SUCLA2	8803	660.188	-0.568512	0.167112	4.00802e-05	0.000566465
UNC5A	90249	10.5571	1.4375	0.427943	4.046e-05	0.000571468
TMEM132E	124842	9.0554	1.43668	0.427854	4.06042e-05	0.00057314
MBOAT1	154141	269.311	-1.00682	0.30304	4.09471e-05	0.000577612
JUP	3728	1192.26	-1.216	0.365251	4.112e-05	0.000579313
ACBD4	79777	262.551	-0.726063	0.21577	4.11066e-05	0.000579313
CAPN11	11131	12.9312	1.22041	0.366553	4.11488e-05	0.00057935
UGT1A1	54658	762.07	-2.51859	0.861523	4.12557e-05	0.000580488
CLRN3	119467	376.174	-2.43722	0.809927	4.13347e-05	0.00058123
SLITRK6	84189	63.0273	-1.48929	0.443939	4.15507e-05	0.000583897
LINC01121	400952	1.74516	2.38594	0.781945	4.18275e-05	0.000586671
BAIAP2L2	80115	419.861	-2.19651	0.688167	4.17893e-05	0.000586671
PREP	5550	479.799	-0.586272	0.173121	4.18241e-05	0.000586671
VDR	7421	668.708	-1.77494	0.530846	4.19633e-05	0.000588203
FOSB	2354	6802.58	2.02546	0.618666	4.21941e-05	0.000591064
TMEM171	134285	85.2324	-2.31358	0.744668	4.22312e-05	0.00059121
LPCAT1	79888	717.397	0.783899	0.234411	4.23544e-05	0.000592187
AMACR	23600	247.606	-0.786835	0.235325	4.23396e-05	0.000592187
PCYT2	5833	353.531	-1.16623	0.351785	4.24027e-05	0.000592488
BST2	684	1387.44	0.955999	0.288377	4.24522e-05	0.000592805
PTGIR	5739	61.3771	0.711922	0.212032	4.25729e-05	0.000594116
PLB1	151056	572.811	-2.08339	0.642091	4.26167e-05	0.000594354
SOCS6	9306	490.231	-0.830548	0.249222	4.26514e-05	0.000594464
TSPAN12	23554	610.058	-1.08429	0.327811	4.28555e-05	0.000596934
CDH11	1009	796.636	1.12194	0.339173	4.30216e-05	0.00059887
GRB7	2886	57.1684	-2.03472	0.624117	4.32868e-05	0.000602184
DTNB	1838	70.4556	0.965722	0.291946	4.33476e-05	0.000602274
DIRC1	116093	2.439	2.55216	0.893813	4.33313e-05	0.000602274
CNTNAP1	8506	467.735	1.18346	0.357649	4.34527e-05	0.000603355
PCBP3	54039	124.965	0.877114	0.26435	4.35295e-05	0.000604044
HSDL2	84263	693.665	-0.610793	0.181229	4.35688e-05	0.000604211
IGLC5	3541	206.736	1.99493	0.60981	4.37944e-05	0.000606959
MEDAG	84935	603.007	1.66764	0.499607	4.39516e-05	0.000608756
MROH7	374977	116.71	-1.13374	0.343399	4.40052e-05	0.000609119
ATG9A	79065	699.119	-0.481141	0.141273	4.41014e-05	0.00061007
TMEM183BP	653659	134.433	-0.463853	0.135813	4.41738e-05	0.000610308
ZDHHC11	79844	45.549	-1.68955	0.506639	4.41626e-05	0.000610308
RXYLT1	10329	151.557	0.351935	0.0992421	4.43758e-05	0.0006125
PLK2	10769	423.808	0.691342	0.206396	4.43877e-05	0.0006125
ICAM4	3386	17.5266	1.62441	0.486999	4.44631e-05	0.00061316
CYP4A11	1579	2.53727	-2.55282	0.900086	4.47495e-05	0.000616725
LGR4	AS1-105376671	11.5116	-1.26843	0.383675	4.50647e-05	0.000620327
NUDT7	283927	79.6978	-0.596559	0.177365	4.50792e-05	0.000620327
TRAK1	22906	1237.31	-0.641866	0.191338	4.50949e-05	0.000620327
SDHAP4	220729	77.846	-0.7756	0.233158	4.52073e-05	0.000621489
AIFM1	9131	559.417	-0.749261	0.224884	4.52657e-05	0.000621905
FKBP11	51303	417.133	1.43924	0.433209	4.53032e-05	0.000622035
SNORD102	26771	6.1678	1.30158	0.39358	4.54412e-05	0.000623543
CYTOR	112597	74.7205	1.28837	0.389938	4.566e-05	0.000626157
PAPSS2	9060	1125.15	-1.49218	0.449081	4.57776e-05	0.000626921
LINC00294	283267	254.611	-0.503423	0.148714	4.57893e-05	0.000626921
SLC38A4	55089	17.8985	-1.3218	0.39975	4.58288e-05	0.000626921
MAPK13	5603	639.789	-1.63817	0.492729	4.58288e-05	0.000626921
NA	105371810	9.67717	-2.58609	0.932423	4.59615e-05	0.000627235
CHST12	55501	190.781	0.582318	0.17324	4.59021e-05	0.000627235
NAT2	10	92.8073	-2.33165	0.763371	4.59173e-05	0.000627235
SLC31A1	1317	617.496	-1.17207	0.356191	4.5965e-05	0.000627235
WNK2	65268	593.622	-1.17862	0.358216	4.6087e-05	0.000628513
MLX	6945	678.892	-0.741849	0.222953	4.61895e-05	0.000629524
PRR15	222171	293.344	-2.35474	0.777352	4.64778e-05	0.000633063
MOGAT2	80168	319.749	-2.5613	0.914465	4.66106e-05	0.000634093
GRM2	2912	6.63724	1.81382	0.54976	4.65838e-05	0.000634093
LRRC75A	388341	417.791	-1.35165	0.409076	4.66407e-05	0.000634113
NOX1	27035	33.8767	-1.67015	0.503993	4.70631e-05	0.000639463
ADA	100	165.77	0.862493	0.261639	4.71375e-05	0.000639705
MTTP	4547	3089.76	-2.48061	0.856415	4.71386e-05	0.000639705
WDR41	55255	352.998	0.383082	0.110116	4.72588e-05	0.000640943
AHCYL1	10768	2037.6	-0.543762	0.161778	4.75225e-05	0.000643732
SH2D7	646892	6.93748	-1.82043	0.553204	4.75184e-05	0.000643732
IGKV3	11-28914	1059.38	1.95063	0.599494	4.77588e-05	0.000646537
SLN	6588	20.2611	1.91235	0.585888	4.80015e-05	0.00064911
PTGES	9536	146.093	1.15325	0.352067	4.80073e-05	0.00064911
METTL1	4234	78.0405	0.705008	0.212171	4.81744e-05	0.000650845
CYB5B	80777	850.479	-0.427213	0.124869	4.81944e-05	0.000650845
RNF10	9921	1548.22	-0.255021	0.0680547	4.87017e-05	0.000657295
MGAT4A	11320	1198.57	-1.23006	0.375549	4.90248e-05	0.000661253
SP8	221833	7.76401	-2.68253	1.055	4.90738e-05	0.000661511
SLC7A7	9056	791.22	-1.54116	0.46687	4.91324e-05	0.000661899
ATP8B1	5205	1076.21	-1.21668	0.371742	4.921e-05	0.000662541
FSTL3	10272	615.275	0.882195	0.268975	4.92422e-05	0.000662572
LRRC57	255252	136.924	-0.452347	0.13328	4.93309e-05	0.000663364
PRKCZ	5590	321.68	-1.16825	0.357565	4.94731e-05	0.000664871
KRT8	3856	7293.72	-2.11972	0.66974	4.95574e-05	0.000665602
GOLT1A	127845	109.006	-2.4482	0.84503	5.04348e-05	0.000676565
TFPI2	7980	95.8592	1.68744	0.513199	5.04338e-05	0.000676565
MIR1915HG	399726	17.2765	1.05993	0.325447	5.05026e-05	0.000677065
EVI2A	2123	349.92	1.19313	0.365745	5.05788e-05	0.000677676
SIX1	6495	4.14558	2.35716	0.789883	5.08446e-05	0.000680826
IGKC	3514	96468.1	1.9714	0.612102	5.10298e-05	0.000682894
C2CD2L	9854	312.754	-0.977245	0.300172	5.12702e-05	0.000685095
IL17RE	132014	173.604	-1.66451	0.506859	5.12712e-05	0.000685095
FANCC	2176	115.302	-0.637943	0.192244	5.12871e-05	0.000685095
SPRED3	399473	23.7725	1.30797	0.400169	5.13309e-05	0.000685267
SHC1	6464	1719.73	0.59348	0.178375	5.13848e-05	0.000685574
PTGR2	145482	131.535	-0.877695	0.268719	5.16228e-05	0.000688336
TPBG	7162	199.902	0.934567	0.286914	5.1711e-05	0.000689097
CYP3A4	1576	2936.25	-2.66537	1.05033	5.18135e-05	0.000690048
TMC4	147798	372.953	-2.02534	0.634466	5.19073e-05	0.000690881
PLXNB2	23654	2243.48	-0.581324	0.174791	5.21278e-05	0.0006934
ATP6V1B1	525	10.2563	1.3598	0.416118	5.22773e-05	0.000694971
OVOL1	5017	98.7759	-2.49652	0.886359	5.26479e-05	0.000699478
TOR1AIP2	163590	785.091	-0.821361	0.251189	5.28394e-05	0.000701602
SPINT2	10653	1497.7	-1.76322	0.540662	5.29544e-05	0.000702707
PAK1	5058	710.86	-0.585073	0.176213	5.30013e-05	0.000702909
STEAP2	261729	505.569	0.936744	0.28832	5.30883e-05	0.000703221
RCL1	10171	126.894	0.470604	0.139976	5.3083e-05	0.000703221
TMIGD1	388364	818.802	-2.69042	1.1049	5.32593e-05	0.000705066
TBX10	347853	44.2421	-2.37293	0.805898	5.35035e-05	0.000707875
KCTD3	51133	1100.16	-0.72485	0.220523	5.3593e-05	0.000708636
LMBRD1	55788	893.608	-0.458051	0.136029	5.36779e-05	0.000709335
ULK3	25989	590.15	-0.97356	0.300444	5.39156e-05	0.000711629
IGKV1D	37-28894	42.8065	1.78694	0.549716	5.38954e-05	0.000711629
TESK2	10420	136.025	-0.897586	0.276303	5.41081e-05	0.000712896
MAPKAPK2	9261	1385.58	0.489134	0.146151	5.40652e-05	0.000712896
MEG3	55384	531.176	1.27333	0.392029	5.41e-05	0.000712896
LOXL3	84695	258.769	0.413818	0.121579	5.42676e-05	0.000714571
LLGL2	3993	542.402	-1.76476	0.542819	5.43958e-05	0.000715834
TNFAIP2	7127	1176.2	0.962186	0.297152	5.45144e-05	0.000716969
CALM1	801	7975.59	-0.521642	0.15665	5.4613e-05	0.00071784
VILL	50853	551.884	-1.56059	0.478109	5.47523e-05	0.000719245
TLR3	7098	217.808	-0.94935	0.293307	5.49829e-05	0.000721845
CISD1	55847	442.182	-0.670208	0.203718	5.52675e-05	0.000725152
PRRG2	5639	43.2232	-1.77963	0.548909	5.5349e-05	0.000725792
STPG1	90529	95.6694	-0.750254	0.229341	5.53863e-05	0.000725852
KCNJ8	3764	364.789	0.899422	0.277537	5.54538e-05	0.000726105
TRIB2	28951	615.642	0.740166	0.22613	5.54711e-05	0.000726105
ACKR4	51554	66.6706	-1.22657	0.379196	5.5639e-05	0.000727872
MMP15	4324	702.495	-1.31168	0.4046	5.57751e-05	0.000729105
MROCKI	285758	32.6767	-1.57928	0.484821	5.5799e-05	0.000729105
LINC02200	102467214	5.70994	-2.38912	0.821868	5.58342e-05	0.000729135
ELMO1	9844	373.812	0.755798	0.231359	5.60006e-05	0.000730878
ATP5F1C	509	1939.74	-0.557785	0.16845	5.60654e-05	0.000731292
MTIF2	4528	388.384	-0.425878	0.125914	5.61169e-05	0.000731534
PRXL2B	127281	449.984	-1.03467	0.320903	5.61561e-05	0.000731614
SLC25A24	29957	679.847	-1.00533	0.311821	5.64173e-05	0.000734255
YBX3	8531	1706.93	0.740262	0.226527	5.64582e-05	0.000734255
NA	105372417	42.2979	-1.85161	0.575186	5.64396e-05	0.000734255
NOA1	84273	272.316	-0.356894	0.102722	5.65484e-05	0.000734566
BTBD9	114781	291.85	-0.523619	0.157726	5.65186e-05	0.000734566
ST6GALNAC1	55808	493.959	-1.93933	0.608052	5.69071e-05	0.000738751
TGFB1	7040	537.992	0.727232	0.222509	5.69373e-05	0.000738751
HHLA2	11148	832.152	-2.47649	0.88563	5.70439e-05	0.000739701
APBA2	321	76.9525	0.915651	0.283645	5.73108e-05	0.000742728
UAP1L1	91373	151.096	0.632382	0.192408	5.7463e-05	0.000744265
ARTN	9048	12.0781	1.20248	0.373356	5.77493e-05	0.000747537
MIR4260	100422894	4.39656	-2.11005	0.679475	5.78291e-05	0.000748132
HR	55806	250.277	-1.19846	0.372341	5.80577e-05	0.000750652
RBM47	54502	1059.09	-1.70629	0.527554	5.82294e-05	0.000752433
TTC36	143941	13.587	-1.72401	0.53358	5.8401e-05	0.00075377
CHST8	64377	9.55593	1.1678	0.363255	5.8381e-05	0.00075377
CDHR2	54825	2545.13	-2.468	0.883656	5.84697e-05	0.000754219
ANXA9	8416	80.6357	-0.654129	0.199692	5.87023e-05	0.000756778
IGHV3	7-28452	1145.47	2.08108	0.668272	5.88009e-05	0.000757609
GGT5	2687	350.617	0.870539	0.26977	5.89131e-05	0.000758613
TMEM177	80775	76.1223	-0.778824	0.239964	5.90229e-05	0.000759586
NUDT16	131870	936.887	-0.755551	0.232458	5.91574e-05	0.000760875
REEP6	92840	458.16	-2.23509	0.741868	5.92879e-05	0.00076211
C16orf54	283897	103.492	1.36463	0.422978	5.93711e-05	0.000762738
HOOK2	29911	328.15	-1.15316	0.35942	5.94104e-05	0.0007628
MKRN2OS	100129480	24.2524	-1.97183	0.624059	5.94797e-05	0.000763248
NRDC	4898	1454.26	0.226308	0.0600552	5.95399e-05	0.000763579
GBF1	8729	962.882	-0.458481	0.137322	5.96265e-05	0.000764247
BMP8B	656	129.899	-1.08843	0.339762	5.99112e-05	0.000767291
GK	2710	236.634	-1.63137	0.505006	5.99332e-05	0.000767291
EVA1B	55194	175.492	0.796866	0.246213	6.00024e-05	0.000767732
ACAA1	30	922.048	-1.03686	0.323714	6.00869e-05	0.000768371
ISX	91464	301.224	-2.49022	0.906789	6.02489e-05	0.000769997
MYO15B	80022	2330.38	-1.37286	0.426204	6.04129e-05	0.000770316
EBF1	1879	314.566	0.845454	0.2622	6.03279e-05	0.000770316
FNDC1	AS1-101929122	4.09613	2.19519	0.723699	6.03731e-05	0.000770316
ENTPD8	377841	220.232	-2.26442	0.759555	6.0412e-05	0.000770316
UGCG	7357	1394.77	0.859339	0.267018	6.10085e-05	0.000777464
SEMA6A	AS1-101927233	38.51	-0.846756	0.262925	6.10522e-05	0.000777573
RASSF1	11186	408.36	0.49388	0.149181	6.11927e-05	0.000778915
STARD4	134429	429.856	-0.961655	0.300341	6.12556e-05	0.000779269
LOC105376791	105376791	5.11343	-2.56873	0.984218	6.13686e-05	0.000780258
SLC9B2	133308	156.27	0.639031	0.195673	6.14193e-05	0.000780455
CXCL9	4283	419.841	1.7174	0.534529	6.14917e-05	0.000780927
TERF2IP	54386	899.783	0.339259	0.0973515	6.17364e-05	0.000783585
GPSM2	29899	346.392	-0.674562	0.207225	6.19544e-05	0.000785903
MRPS36	92259	246.399	-0.584654	0.178673	6.27804e-05	0.000795925
PEBP1	5037	3512.77	-0.781284	0.242244	6.2993e-05	0.00079754
KLHDC2	23588	816.07	-0.420776	0.125361	6.30157e-05	0.00079754
GIMAP1	170575	314.768	0.686762	0.211474	6.29862e-05	0.00079754
TNFRSF14	AS1-115110	272.652	-1.28535	0.402619	6.43727e-05	0.000814248
AOC1	26	1695	-2.34143	0.812981	6.45822e-05	0.000816433
PTAFR	5724	264.804	0.882301	0.276127	6.48271e-05	0.000819062
THRSP	7069	25.5513	2.06706	0.671224	6.49241e-05	0.000819352
ETHE1	23474	504.048	-1.0489	0.330009	6.49042e-05	0.000819352
ELL2	22936	949.035	1.21296	0.381038	6.50107e-05	0.000819978
IGLV3	12-28802	54.8786	2.31143	0.795967	6.51784e-05	0.000821627
TMEM131	23505	908.295	-0.369482	0.108204	6.53736e-05	0.000823618
LINC01558	26238	9.90813	-1.36043	0.426062	6.5501e-05	0.000824755
IGKV1D	8-28904	210.242	2.06464	0.671248	6.56899e-05	0.000826664
MGAM	8972	3431.34	-2.46183	0.900999	6.57539e-05	0.000826998
CYP4F2	8529	450.859	-2.4946	0.930645	6.63255e-05	0.000833715
REP15	387849	80.2918	-1.71149	0.537424	6.65163e-05	0.000835222
RTN4	57142	4950.05	-0.471047	0.142716	6.65208e-05	0.000835222
MS4A7	58475	531.647	1.04414	0.329337	6.65824e-05	0.000835522
TMEM256	PLSCR3-100529211	333.097	0.50461	0.153813	6.69593e-05	0.000839777
SLC5A12	159963	755.476	-2.48579	0.925327	6.70835e-05	0.000839978
FAHD2A	51011	144.524	-0.683031	0.211495	6.70891e-05	0.000839978
BTNL9	153579	242.183	1.09549	0.345799	6.70156e-05	0.000839978
AKAP9	10142	1222.77	-0.849985	0.266434	6.71939e-05	0.000840815
PARVB	29780	292.647	0.642434	0.198391	6.72927e-05	0.000841576
WSCD1	23302	215.934	-1.14733	0.362202	6.74021e-05	0.000842469
NTSR1	4923	65.6324	-1.54247	0.483404	6.74747e-05	0.000842901
IGKV1	33-28933	70.8147	1.95866	0.629369	6.77576e-05	0.000845958
BCAR3	8412	297.272	-0.534617	0.163754	6.78974e-05	0.000847227
LOC646471	646471	73.7013	-0.772239	0.241026	6.79884e-05	0.000847462
GCOM1	145781	650.414	-0.489105	0.148932	6.79928e-05	0.000847462
COQ9	57017	716.39	-0.692929	0.215005	6.80642e-05	0.000847876
CATIP	AS1-101928513	3.87953	1.59495	0.500721	6.82963e-05	0.000850288
PTPRU	10076	151.211	0.882322	0.277638	6.85304e-05	0.000852724
GSEC	399972	16.4203	1.03999	0.329005	6.86086e-05	0.000853219
NR1I3	9970	55.1937	-0.711563	0.221281	6.86713e-05	0.00085352
SOX6	55553	198.526	-1.71156	0.539646	6.88697e-05	0.000855506
ZG16	653808	1253.25	-2.48423	0.931243	6.93389e-05	0.000860851
ARHGEF5	7984	94.039	-1.18993	0.376505	6.94104e-05	0.000861018
IMPA1	3612	402.301	-0.664554	0.206145	6.943e-05	0.000861018
IGHV1	14-28470	14.4001	1.91102	0.613211	7.00713e-05	0.000868484
PIGZ	80235	78.0385	-0.671309	0.208536	7.01194e-05	0.000868594
SPATA2	9825	161.118	-0.599015	0.185082	7.01773e-05	0.000868827
UBE3B	89910	589.967	-0.365346	0.107374	7.02335e-05	0.000869037
IGKV3D	7-28877	316.564	1.92947	0.621273	7.07762e-05	0.000875264
POLR2C	5432	653.13	-0.24244	0.0658248	7.11383e-05	0.000879251
CSGALNACT2	55454	479.084	0.712766	0.222427	7.11833e-05	0.000879316
CNDP2	55748	2390.34	-1.34998	0.426932	7.16365e-05	0.000884422
SULT1A3	6818	10.0637	-1.62176	0.512458	7.19948e-05	0.00088835
FILIP1L	11259	2742.11	1.01691	0.323331	7.23605e-05	0.000892365
XPNPEP1	7511	825.071	-0.782452	0.2459	7.24422e-05	0.000892877
IGLL1	3543	83.2983	1.90899	0.615339	7.26857e-05	0.00089538
STAT2	6773	1181.09	0.55124	0.170175	7.28474e-05	0.000896873
NA	101928589	266.732	-0.911188	0.288915	7.28904e-05	0.000896905
SLC23A1	9963	389.133	-2.3641	0.847098	7.31157e-05	0.000899177
ROR1	AS1-101927034	3.3499	2.44703	0.911681	7.35953e-05	0.000904573
SIPA1L3	23094	463.626	-1.11994	0.356914	7.37155e-05	0.000905549
PRG2	5553	7.81197	1.42997	0.453047	7.39069e-05	0.000907077
CXADR	1525	419.012	-1.31751	0.418387	7.39218e-05	0.000907077
BRI3BP	140707	61.4233	-1.3498	0.428382	7.40239e-05	0.000907828
IGLL3P	91353	10.5021	1.79219	0.572827	7.41203e-05	0.000908507
B3GALT2	8707	32.0815	-1.02784	0.327702	7.42069e-05	0.000909065
BEND6	221336	54.8952	1.17911	0.376018	7.47179e-05	0.00091482
FAM219A	203259	299.52	0.474981	0.145433	7.47865e-05	0.000915154
NFE2	4778	12.3738	1.77919	0.568993	7.50202e-05	0.000917506
TMEM82	388595	79.8986	-2.39611	0.874966	7.51082e-05	0.000917571
DEGS2	123099	148.045	-2.19738	0.749732	7.5081e-05	0.000917571
NAT8B	51471	93.049	-2.49254	0.958459	7.51876e-05	0.000918034
ABTB2	25841	150.79	-1.0157	0.324543	7.5971e-05	0.000926658
RBMS1	5937	1235.79	0.7408	0.233132	7.59775e-05	0.000926658
DOCK5	80005	528.618	-1.17257	0.37465	7.60282e-05	0.000926766
CCDC25	55246	609.713	-0.496447	0.152857	7.64543e-05	0.000931448
FHIP1A	729830	62.2074	-1.59329	0.506755	7.65317e-05	0.000931879
GLOD4	51031	706.582	-0.602408	0.187665	7.66195e-05	0.000932436
CHST5	23563	370.058	-2.3461	0.842575	7.6697e-05	0.000932866
PRKAG1	5571	615.321	-0.282643	0.0794138	7.68242e-05	0.000933901
PHLDA1	22822	1071.6	1.32909	0.423748	7.69066e-05	0.00093439
ENTPD2	954	75.5587	-1.32957	0.423978	7.70431e-05	0.000935536
HHIP	AS1-646576	8.71805	-1.59045	0.506672	7.76395e-05	0.000941987
GLOD5	392465	19.2372	-2.22393	0.768561	7.76594e-05	0.000941987
NR5A2	2494	306.72	-1.4118	0.450111	7.80478e-05	0.000945663
PDGFB	5155	365.492	0.790747	0.250479	7.80363e-05	0.000945663
GSK3A	2931	612.722	-0.419927	0.12729	7.82864e-05	0.000948036
ZNF281	23528	319.214	0.689984	0.21694	7.85018e-05	0.000950125
LINC02328	101928767	8.88405	0.947406	0.303188	7.86329e-05	0.000951191
GAPLINC	100505592	4.07899	1.95889	0.642342	7.8776e-05	0.000952403
MPC2	25874	872.556	-0.742862	0.234706	7.90032e-05	0.000954629
IGHV3	19-28446	53.0389	1.87672	0.609603	7.92124e-05	0.000956635
IGLV7	46-28775	347.771	2.1727	0.743245	7.93414e-05	0.000957672
HKDC1	80201	482.958	-2.21518	0.76658	7.94463e-05	0.000958415
CDHR5	53841	3725.31	-2.3896	0.881498	7.98678e-05	0.000962977
UPP1	7378	192.007	0.950687	0.30489	8.0199e-05	0.000966444
C19orf38	255809	41.0116	1.2145	0.390019	8.03336e-05	0.000967539
MIR429	554210	2.1138	-2.38336	0.879144	8.09149e-05	0.000972427
TMEM19	55266	508.851	-0.731523	0.231428	8.08381e-05	0.000972427
GLT1D1	144423	21.0731	1.20224	0.386427	8.08298e-05	0.000972427
ALPI	248	1236.52	-2.51087	0.99902	8.0896e-05	0.000972427
MRPS35	60488	548.496	-0.472461	0.145596	8.11568e-05	0.000974806
GALNT3	2591	255.503	-1.83258	0.596456	8.32171e-05	0.00099901
ABHD17C	58489	317.703	-1.44955	0.465361	8.33742e-05	0.000999597
MAP4K4	9448	1497.09	0.706153	0.223605	8.33685e-05	0.000999597
URGCP	55665	607.906	-0.509084	0.158235	8.34013e-05	0.000999597
IGKV3D	20-28874	455.873	1.85358	0.604897	8.35895e-05	0.00100131
TM4SF4	7104	372.577	-2.03151	0.679818	8.37406e-05	0.00100258
SLC16A5	9121	202.439	-1.32258	0.425767	8.3927e-05	0.00100427
MYO1B	4430	766.521	0.876187	0.281452	8.45196e-05	0.00101027
BMP3	651	420.99	-1.32142	0.425718	8.44905e-05	0.00101027
BSDC1	55108	870.915	-0.323232	0.0940835	8.46031e-05	0.00101058
MISP	126353	2054.7	-2.32333	0.843245	8.46365e-05	0.00101058
XYLB	9942	68.0112	-1.18015	0.381443	8.48712e-05	0.00101283
SLC39A5	283375	823.487	-2.28715	0.819502	8.49431e-05	0.00101314
RRN3P1	730092	32.5628	0.696244	0.220699	8.4997e-05	0.00101324
SLC25A25	AS1-100289019	100.333	-1.26145	0.407309	8.52519e-05	0.00101573
LRBA	987	942.736	-0.473563	0.146605	8.53922e-05	0.00101686
IGLL5	100423062	12854.8	1.91439	0.631256	8.56839e-05	0.00101979
SH3BP5	AS1-100505696	986.861	0.663909	0.210065	8.57636e-05	0.00102019
PCOLCE	5118	1111.91	1.31955	0.426085	8.6226e-05	0.00102514
MIR559	693144	1.71554	-2.41334	0.91824	8.68024e-05	0.00103144
MAP3K21	84451	94.4593	-1.87868	0.618408	8.73504e-05	0.00103739
SLC28A2	9153	257.78	-2.41932	0.925188	8.74239e-05	0.00103771
TRIM46	80128	18.5485	0.945386	0.305961	8.77849e-05	0.00104143
KLF5	688	1208.7	-2.03179	0.685321	8.82987e-05	0.00104697
PCLO	27445	90.0701	-1.33715	0.432841	8.84447e-05	0.00104814
LAD1	3898	523.562	-2.08759	0.712458	8.86126e-05	0.00104901
DNAJC28	54943	16.9805	-0.761533	0.243716	8.8609e-05	0.00104901
GALM	130589	487.535	-0.951971	0.308616	8.9002e-05	0.00105306
TENM3	AS1-90768	8.56848	1.34909	0.437038	8.92227e-05	0.0010551
CASP7	840	705.931	-1.06351	0.345844	8.94129e-05	0.00105679
DHRS4	AS1-55449	309.201	-0.617377	0.195389	8.9631e-05	0.0010588
RHPN2	85415	124.009	-1.66155	0.539787	8.98187e-05	0.00106045
RNPEP	6051	765.151	-0.91766	0.297391	9.00447e-05	0.00106163
TRHDE	29953	84.2242	-1.52611	0.494312	9.00618e-05	0.00106163
DENND1A	57706	371.954	-0.382822	0.115713	8.99817e-05	0.00106163
NLGN2	57555	550.726	0.775361	0.248912	9.03538e-05	0.0010645
TRPM4	54795	508.406	-1.07139	0.348854	9.04514e-05	0.00106509
LCORL	254251	261.213	-0.71516	0.228645	9.12684e-05	0.00107414
COL8A2	1296	218.137	1.04429	0.340329	9.14297e-05	0.0010749
IGHV2	26-28455	115.74	2.03313	0.689559	9.14301e-05	0.0010749
MAF	4094	1834.86	-1.02427	0.33377	9.16157e-05	0.00107651
ENTPD7	57089	471.836	-1.39324	0.452544	9.19018e-05	0.00107759
HTATIP2	10553	585.291	-1.19087	0.388118	9.17858e-05	0.00107759
TBX3	6926	509.873	-1.23137	0.401101	9.18854e-05	0.00107759
SNED1	25992	362.619	1.1529	0.375963	9.18895e-05	0.00107759
SLC38A2	54407	3071.44	0.682398	0.217739	9.20579e-05	0.00107885
HCAR3	8843	8.97038	2.17538	0.764562	9.28611e-05	0.00108768
SCT	6343	9.96565	-1.90934	0.63634	9.29512e-05	0.00108816
TAOK3	51347	770.33	-0.414318	0.127198	9.33394e-05	0.00109213
ZDHHC23	254887	108.094	-1.2023	0.392719	9.38242e-05	0.00109722
GSDME	1687	286.735	-0.863723	0.280262	9.39651e-05	0.00109829
TMEM30B	161291	382.047	-1.71606	0.562339	9.40753e-05	0.001099
RPP40	10799	43.8547	0.544947	0.172047	9.43004e-05	0.00110047
ACE2	59272	2409.76	-2.37443	0.90267	9.42863e-05	0.00110047
TIGD3	220359	15.5476	-1.60969	0.525206	9.44524e-05	0.00110166
ATRN	8455	930.613	-0.782014	0.252408	9.47915e-05	0.00110504
CYP2S1	29785	277.922	-1.91296	0.640081	9.52667e-05	0.00110942
FAM83F	113828	64.9375	-2.17925	0.770195	9.52675e-05	0.00110942
TPH1	7166	13.9354	-1.99859	0.678423	9.58947e-05	0.00111566
SAMD3	154075	39.4236	0.881055	0.286814	9.5904e-05	0.00111566
GATA5	140628	95.4553	-2.20531	0.786589	9.59995e-05	0.00111618
CCL15	CCL14-348249	897.084	0.675017	0.216144	9.60679e-05	0.00111639
IGKJ4	28947	1296.81	1.86493	0.621001	9.61286e-05	0.00111651
VPS26B	112936	720.172	-0.335182	0.0993016	9.62001e-05	0.00111676
OGG1	4968	246.726	-0.409219	0.125757	9.6506e-05	0.00111972
LOC392364	392364	6.33747	-2.49367	1.04027	9.70384e-05	0.00112531
TMEM45B	120224	768.884	-2.19652	0.783277	9.73258e-05	0.00112805
RXFP4	339403	4.3073	-1.81833	0.60364	9.75492e-05	0.00112977
PLEKHB2	55041	1323.76	-0.680442	0.21832	9.75755e-05	0.00112977
KYNU	8942	97.8032	1.40752	0.460319	9.76575e-05	0.00113012
CALCRL	10203	713.659	0.93192	0.304854	9.78051e-05	0.00113097
PFKFB4	5210	261.459	-1.64982	0.541453	9.78324e-05	0.00113097
NAAA	27163	491.365	-1.09481	0.359586	9.79674e-05	0.00113194
ATP5PB	515	1476.44	-0.519986	0.164235	9.81436e-05	0.00113279
NDUFA6	DT-100132273	12.982	-0.847346	0.275874	9.81242e-05	0.00113279
KLHL12	59349	445.808	-0.271288	0.0769957	9.83768e-05	0.00113462
PAX8	7849	39.1908	-1.26875	0.416162	9.84045e-05	0.00113462
AVPR2	554	42.0966	0.953018	0.312277	9.84834e-05	0.00113494
RND1	27289	59.7179	1.25434	0.411608	9.85568e-05	0.0011352
GLO1	2739	1287.16	-0.374371	0.113597	9.89479e-05	0.00113911
POLR3H	171568	1319.91	-0.651562	0.208812	9.90065e-05	0.00113919
TMEM92	162461	156.948	-2.07211	0.717717	9.93486e-05	0.00114253
MMP7	4316	26.1634	2.46431	1.0095	9.97028e-05	0.00114601
APOBEC1	339	129.497	-2.31654	0.867915	9.98878e-05	0.00114754
HYAL2	8692	883.744	0.673457	0.216513	0.000100217	0.00115073
XKR9	389668	42.7743	-1.89488	0.637533	0.000100735	0.00115608
PDE4A	5141	228.387	0.583776	0.186294	0.000101195	0.00116048
IGKV1D	33-28896	157.926	1.98663	0.67846	0.000101223	0.00116048
NA	105372715	69.6496	0.588974	0.188093	0.000101439	0.00116235
CDH1	999	1705.38	-2.15768	0.766532	0.000101601	0.00116361
PLS1	5357	2382.22	-2.27943	0.844181	0.000101829	0.00116561
ZDHHC11B	653082	75.3225	-1.64248	0.542079	0.000102524	0.00117296
ITPKA	3706	99.0991	-2.01361	0.692938	0.000102959	0.00117682
PCSK5	5125	756.233	-1.28505	0.423557	0.000102967	0.00117682
ATP7B	540	138.567	-1.12027	0.370016	0.000103108	0.00117782
LOC101928372	101928372	221.067	-2.49067	1.06294	0.000103353	0.00118001
UNC13B	10497	605.462	-0.600758	0.192468	0.000103618	0.00118243
PROM1	8842	303.174	-1.61262	0.532348	0.000103671	0.00118243
MYH15	22989	17.8994	-1.37622	0.453739	0.000104393	0.00119005
EMX2OS	196047	13.9697	1.42989	0.471527	0.000104931	0.00119556
ANKS4B	257629	275.961	-2.38779	0.939611	0.00010499	0.00119563
SLC25A47	283600	1.83582	-2.05029	0.714336	0.000106121	0.00120788
WASL	8976	1079.31	-0.589658	0.189152	0.000106228	0.00120848
LINC00488	677779	2.34223	-2.47303	1.04638	0.000106305	0.00120874
IL22RA1	58985	227.681	-2.24399	0.827159	0.000106434	0.00120959
GLYR1	84656	1395.86	-0.423166	0.131781	0.00010654	0.00121016
KCTD11	147040	214.3	0.429708	0.134124	0.000106771	0.00121216
ESRRG	2104	85.579	-1.4741	0.487239	0.00010698	0.00121316
TMEM144	55314	167.174	-1.27789	0.42307	0.000106938	0.00121316
PPEF1	5475	4.52055	1.71612	0.571895	0.000107023	0.00121316
MSC	AS1-100132891	109.024	0.851584	0.279906	0.000107127	0.00121372
SLC7A5	8140	305.888	1.03481	0.343193	0.000107688	0.00121945
MDH2	4191	1516.46	-0.606885	0.19535	0.000108151	0.00122407
AMPD2	271	435.31	0.438558	0.137463	0.000108675	0.00122868
NSUN7	79730	35.2946	-0.906052	0.299344	0.000108724	0.00122868
SHROOM4	57477	247.302	1.06464	0.353586	0.000108645	0.00122868
IGLV1	44-28823	212.947	1.89332	0.644189	0.000109007	0.00123125
ZG16B	124220	27.1481	-1.75137	0.586709	0.000109091	0.00123157
NRDE2	55051	168.624	-0.328732	0.0980015	0.000109405	0.00123385
LOC102724428	102724428	128.033	1.25974	0.418266	0.000109403	0.00123385
MMADHC	27249	882.924	-0.263452	0.0749468	0.000109676	0.00123502
POGLUT1	56983	290.236	0.43447	0.136117	0.000109599	0.00123502
LOC100507346	100507346	26.6904	-1.20559	0.400684	0.000109655	0.00123502
STX19	415117	30.0966	-1.97718	0.68263	0.000109864	0.00123651
ACAD10	80724	316.355	-0.503752	0.160402	0.000110288	0.00124066
BICD1	636	177.916	0.616897	0.199226	0.000110746	0.00124415
MIER3	166968	457.906	-0.712859	0.23232	0.000110693	0.00124415
H3C6	8353	7.45418	-1.4406	0.478138	0.000110767	0.00124415
C3	718	15172.4	1.27665	0.424954	0.00011207	0.00125815
APOL4	80832	154.305	0.845398	0.279132	0.000112269	0.00125974
SLC37A1	54020	385.676	-1.18377	0.394606	0.000112347	0.00125998
TBXT	6862	1.29202	-2.14258	0.771728	0.000112409	0.00126004
GIMAP6	474344	638.137	0.589567	0.190188	0.000112648	0.00126207
PIP4K2C	79837	362.809	-0.453191	0.143083	0.00011278	0.00126292
LINC00963	100506190	176.888	0.475878	0.151054	0.000112882	0.00126342
PRDX3	10935	1788.11	-0.409619	0.127602	0.000113002	0.00126413
CATSPER1	117144	5.49942	1.41497	0.470824	0.000113078	0.00126425
IGKV2D	29-28882	140.767	2.03373	0.713426	0.000113127	0.00126425
CLDN1	9076	59.8662	1.58956	0.530338	0.000113427	0.00126696
CEP76	79959	83.8374	-0.534854	0.171634	0.000114065	0.00127344
SNHG15	285958	143.304	0.860491	0.284961	0.000114237	0.00127473
CEACAM18	729767	26.2233	-2.20762	0.814887	0.000114527	0.00127732
SLC2A7	155184	2.81001	-1.77128	0.598557	0.000114752	0.00127918
LRRC31	79782	57.3552	-2.31602	0.896029	0.000115023	0.00128157
C17orf107	100130311	39.6808	1.08922	0.364165	0.000115118	0.00128198
FUOM	282969	189.663	-1.39881	0.466734	0.000115637	0.0012871
SLC44A3	126969	174.784	-1.37978	0.460781	0.00011636	0.00129451
GLP2R	9340	217.601	-1.22396	0.409584	0.000116637	0.00129599
LOC344967	344967	28.255	-0.899089	0.299181	0.000116633	0.00129599
LINC02587	101927524	15.7151	1.14158	0.382298	0.000116727	0.00129599
PRXL2C	195827	134.417	0.713177	0.233693	0.000116693	0.00129599
APOC1	341	192.191	1.94192	0.672652	0.000116786	0.00129599
MEAK7	57707	184.843	-0.531926	0.171051	0.000117141	0.00129928
PNLIPRP2	5408	151.329	-2.28386	0.873897	0.000117287	0.00130025
[truncated: 6,845 more rows]
