# Supplementary material for: Down-regulation of MIR-378A-3P expression associated with inflammation: The effects of restoring its levels
Source: PLoS One. 2025 Aug 11;20(8):e0329685. doi: 10.1371/journal.pone.0329685 (PMC12338774; doi:10.1371/journal.pone.0329685)
Supplement: S3 File — (XLSX) [file pone.0329685.s007.xlsx]

## Sheet: UP
	ONTOLOGY	ID	Description	GeneRatio	BgRatio	pvalue	p.adjust	qvalue	geneID	Count
GO:0030198	BP	GO:0030198	extracellular matrix organization	99/1871	307/18800	2.16552e-27	8.41259e-24	6.17123e-24	ADAMTS18/RUNX1/EGFL6/FAP/FSCN1/POSTN/TIE1/MMP19/ADAMTS9/COL1A1/COL6A6/ENG/PDPN/CCN1/COMP/ADAMTS16/COL3A1/ADAMTS2/SERPINH1/COL18A1/ADAMTS6/MMP2/CSGALNACT1/ZNF469/RAMP2/PTX3/TCF15/FKBP10/COL1A2/RGCC/CTSK/LOX/WT1/COLQ/TLL1/COL5A2/COL5A1/LUM/CCN2/PRDX4/SULF2/ADAMTS10/ADAMTS4/SH3PXD2B/ADAMTS3/LOXL3/TGFB1/COL8A2/MMP7/NFKB2/COLGALT1/HAS2/CYP1B1/GREM1/FLOT1/ADAMTS14/PAPLN/MMP14/BMP1/COL5A3/MPV17/TGFBR1/B…	99
GO:0043062	BP	GO:0043062	extracellular structure organization	99/1871	308/18800	2.88944e-27	8.41259e-24	6.17123e-24	ADAMTS18/RUNX1/EGFL6/FAP/FSCN1/POSTN/TIE1/MMP19/ADAMTS9/COL1A1/COL6A6/ENG/PDPN/CCN1/COMP/ADAMTS16/COL3A1/ADAMTS2/SERPINH1/COL18A1/ADAMTS6/MMP2/CSGALNACT1/ZNF469/RAMP2/PTX3/TCF15/FKBP10/COL1A2/RGCC/CTSK/LOX/WT1/COLQ/TLL1/COL5A2/COL5A1/LUM/CCN2/PRDX4/SULF2/ADAMTS10/ADAMTS4/SH3PXD2B/ADAMTS3/LOXL3/TGFB1/COL8A2/MMP7/NFKB2/COLGALT1/HAS2/CYP1B1/GREM1/FLOT1/ADAMTS14/PAPLN/MMP14/BMP1/COL5A3/MPV17/TGFBR1/B…	99
GO:0045229	BP	GO:0045229	external encapsulating structure organization	99/1871	310/18800	5.1206e-27	9.93909e-24	7.29102e-24	ADAMTS18/RUNX1/EGFL6/FAP/FSCN1/POSTN/TIE1/MMP19/ADAMTS9/COL1A1/COL6A6/ENG/PDPN/CCN1/COMP/ADAMTS16/COL3A1/ADAMTS2/SERPINH1/COL18A1/ADAMTS6/MMP2/CSGALNACT1/ZNF469/RAMP2/PTX3/TCF15/FKBP10/COL1A2/RGCC/CTSK/LOX/WT1/COLQ/TLL1/COL5A2/COL5A1/LUM/CCN2/PRDX4/SULF2/ADAMTS10/ADAMTS4/SH3PXD2B/ADAMTS3/LOXL3/TGFB1/COL8A2/MMP7/NFKB2/COLGALT1/HAS2/CYP1B1/GREM1/FLOT1/ADAMTS14/PAPLN/MMP14/BMP1/COL5A3/MPV17/TGFBR1/B…	99
GO:0050900	BP	GO:0050900	leukocyte migration	106/1871	384/18800	3.77226e-23	5.49146e-20	4.02837e-20	SERPINE1/SELP/PECAM1/CCL14/PDE4B/S100A8/LBP/PGF/PLVAP/CCL2/CD200/TRPV4/CCL3/S100A9/THBS1/CXCL3/CXCL8/TREM1/SAA1/TNFAIP6/S100A12/IL1R1/CH25H/IL1B/ADORA1/VCAM1/THY1/TNFSF14/RARRES2/CXCL2/FYN/ICAM1/C5AR1/SELE/TACR1/CCL4/S1PR1/SPNS2/FPR2/NOD2/CSF3R/CYP7B1/BDKRB1/ADA/ARTN/CXCL9/PTAFR/PDGFB/GPR183/SELPLG/GREM1/AIF1/CXCL11/CD34/MMP14/MSN/PPBP/ANXA1/CCL3L3/VEGFC/CCL16/FUT7/CXCL1/B4GALT1/SLAMF1/IL10/CXCL1…	106
GO:0001819	BP	GO:0001819	positive regulation of cytokine production	117/1871	475/18800	5.98446e-21	6.9695e-18	5.11262e-18	SERPINE1/CHI3L1/RUNX1/PDE4B/LY96/LBP/SPHK1/MAPK11/TWIST1/FCN1/CD200/TNFRSF8/LILRA5/TRPV4/CCL3/OSM/SLC11A1/THBS1/FGR/CARD8/ADCYAP1/NOD1/SAA1/H19/IFI16/IL1R1/IL1B/STING1/CLEC5A/NLRP1/RGCC/RIPK2/C5AR1/HIF1A/HGF/IRAK3/CLEC4E/LILRB2/NOD2/CD14/SPON2/ARID5A/LUM/LILRA2/SULF2/MAPKAPK2/TGFB1/PTAFR/HYAL2/SLC7A5/C3/CYP1B1/TYROBP/CEBPB/AIF1/FLOT1/CD34/PTGS2/XBP1/ADRA2A/PANX2/ANXA1/IL33/CD276/MNDA/SLAMF1/TLR2/…	117
GO:0002237	BP	GO:0002237	response to molecule of bacterial origin	96/1871	354/18800	1.76882e-20	1.71664e-17	1.25927e-17	SERPINE1/SELP/PDE4B/S100A8/LY96/LBP/CCL2/CCL3/SLC11A1/S100A9/CXCL3/CXCL8/CARD8/SOD2/VIM/LITAF/IL1B/ALPL/VCAM1/CXCL2/RIPK2/CSF3/C5AR1/SELE/IRAK3/LILRB2/BMP6/NOS3/NOD2/CD14/SPON2/TRIB1/ARID5A/PLSCR3/LILRA2/BDKRB1/PTGIR/MAPKAPK2/KCNJ8/TGFB1/CXCL9/PTAFR/CLDN1/CEBPB/CXCL11/CDK4/PTGS2/TNFAIP3/XBP1/PPBP/CXCL1/CSF2RB/SBNO2/TLR2/IL10/LILRB1/PTGFR/MPO/JUND/LOXL1/C4B/TNFSF4/THPO/AKIRIN2/HAMP/NR4A1/ARG1/NLRP…	96
GO:0032496	BP	GO:0032496	response to lipopolysaccharide	92/1871	333/18800	2.85223e-20	2.37265e-17	1.7405e-17	SERPINE1/SELP/PDE4B/S100A8/LY96/LBP/CCL2/CCL3/SLC11A1/S100A9/CXCL3/CXCL8/CARD8/SOD2/VIM/LITAF/IL1B/ALPL/VCAM1/CXCL2/RIPK2/CSF3/SELE/IRAK3/LILRB2/BMP6/NOS3/NOD2/CD14/SPON2/TRIB1/ARID5A/PLSCR3/LILRA2/BDKRB1/PTGIR/MAPKAPK2/KCNJ8/TGFB1/CXCL9/PTAFR/CLDN1/CEBPB/CXCL11/CDK4/PTGS2/TNFAIP3/XBP1/PPBP/CXCL1/CSF2RB/SBNO2/TLR2/IL10/LILRB1/PTGFR/MPO/JUND/LOXL1/TNFSF4/THPO/AKIRIN2/HAMP/NR4A1/ARG1/NLRP3/CYP27B1/…	92
GO:0097529	BP	GO:0097529	myeloid leukocyte migration	71/1871	229/18800	6.41569e-19	4.66982e-16	3.42564e-16	SERPINE1/PECAM1/CCL14/PDE4B/S100A8/LBP/PGF/CCL2/CD200/TRPV4/CCL3/S100A9/THBS1/CXCL3/CXCL8/TREM1/SAA1/TNFAIP6/S100A12/IL1R1/IL1B/RARRES2/CXCL2/C5AR1/CCL4/FPR2/NOD2/CSF3R/CXCL9/PDGFB/GREM1/AIF1/CXCL11/MMP14/PPBP/ANXA1/CCL3L3/VEGFC/CCL16/FUT7/CXCL1/SLAMF1/CXCL12/CSF1/ITGB2/ADGRE2/CD300H/CXCL10/FCER1G/ADAM8/DUSP1/SPI1/PREX1/CCL22/CD47/AZU1/IL6/TREM2/AGER/CYP19A1/FLT1/STAT5B/C5AR2/IL1A/VEGFB/PIK3CD/SI…	71
GO:0060326	BP	GO:0060326	cell chemotaxis	86/1871	315/18800	1.13024e-18	7.31264e-16	5.36433e-16	SERPINE1/CCL14/PDE4B/S100A8/LBP/PGF/RAB13/CCL2/TRPV4/CCL3/EGR3/S100A9/THBS1/CXCL3/CXCL8/TREM1/SAA1/TNFAIP6/S100A12/CH25H/IL1B/VCAM1/PDGFRB/TNFSF14/RARRES2/CXCL2/C5AR1/LOX/HGF/CCL4/S1PR1/FPR2/KDR/NOD2/CSF3R/CYP7B1/LEF1/TPBG/CXCL9/PDGFB/GPR183/GREM1/HBEGF/AIF1/CXCL11/PPBP/ANXA1/CCL3L3/VEGFC/CCL16/CXCL1/SLAMF1/IL10/PRKD1/CXCL12/CSF1/NR4A1/ITGB2/ADGRE2/CD300H/CXCL10/FCER1G/ADAM8/DUSP1/NRP1/SPI1/PREX1…	86
GO:0030199	BP	GO:0030199	collagen fibril organization	32/1871	62/18800	1.52504e-16	8.88029e-14	6.51431e-14	COL1A1/COMP/COL3A1/ADAMTS2/SERPINH1/FKBP10/COL1A2/LOX/TLL1/COL5A2/COL5A1/LUM/ADAMTS3/LOXL3/COLGALT1/CYP1B1/GREM1/ADAMTS14/BMP1/COL5A3/TGFBR1/LOXL1/P4HA1/FMOD/AEBP1/P3H4/FOXC1/ADAMTS12/EFEMP2/SFRP2/PXDN/ADAMTS7	32
GO:0022407	BP	GO:0022407	regulation of cell-cell adhesion	104/1871	456/18800	3.0433e-16	1.61101e-13	1.18179e-13	SELP/ADAMTS18/RUNX1/PLAUR/CCL2/IGF1/TRPV4/EGR3/PDPN/NOTCH4/FXYD5/LRRC32/IL1B/VCAM1/SH2B3/THY1/RGCC/TNFSF14/FYN/RIPK2/C1QTNF1/SELE/MAP3K8/LILRB2/BMP6/NOD2/PTPN2/LEF1/ADA/FSTL3/LOXL3/TGFB1/PTAFR/PTPRU/HAS2/CEBPB/AIF1/FLOT1/PPM1F/NFKBIZ/XBP1/ANXA1/TNFSF9/FUT7/IGF2/CD276/SOX4/SLAMF1/IL10/LAX1/LILRB1/IL1RN/KIF26B/CXCL12/TNFSF4/EFNB3/CHST2/ITGB2/CBFB/ARG1/JAK3/NLRP3/MAD2L2/ADAM8/BCL6/CLEC4G/SPI1/ETS1/I…	104
GO:0071219	BP	GO:0071219	cellular response to molecule of bacterial origin	66/1871	229/18800	6.67566e-16	3.23936e-13	2.3763e-13	SERPINE1/PDE4B/LY96/LBP/CCL2/CCL3/CXCL3/CXCL8/CARD8/VIM/LITAF/IL1B/CXCL2/RIPK2/CSF3/LILRB2/BMP6/NOS3/NOD2/CD14/SPON2/TRIB1/ARID5A/PLSCR3/LILRA2/TGFB1/CXCL9/PTAFR/CEBPB/CXCL11/CDK4/TNFAIP3/XBP1/PPBP/CXCL1/SBNO2/TLR2/IL10/LILRB1/TNFSF4/THPO/HAMP/ARG1/NLRP3/LTF/CXCL10/MEF2C/SPI1/HAVCR2/IL6/ABCA1/TREM2/RELA/CD86/TICAM2/ANKRD1/TLR4/IL1A/LDOC1/SCARB1/ZC3H12A/SIRPA/HCK/DEFB124/FCGR2B/CD80	66
GO:0030595	BP	GO:0030595	leukocyte chemotaxis	67/1871	236/18800	9.24745e-16	4.14215e-13	3.03856e-13	SERPINE1/CCL14/PDE4B/S100A8/LBP/PGF/CCL2/TRPV4/CCL3/S100A9/THBS1/CXCL3/CXCL8/TREM1/SAA1/TNFAIP6/S100A12/CH25H/IL1B/TNFSF14/RARRES2/CXCL2/C5AR1/CCL4/S1PR1/FPR2/NOD2/CSF3R/CYP7B1/CXCL9/PDGFB/GPR183/GREM1/AIF1/CXCL11/PPBP/ANXA1/CCL3L3/VEGFC/CCL16/CXCL1/SLAMF1/IL10/CXCL12/CSF1/ITGB2/ADGRE2/CD300H/CXCL10/FCER1G/ADAM8/DUSP1/SPI1/PREX1/CCL22/AZU1/IL6/CYP19A1/FLT1/C5AR2/VEGFB/PIK3CD/SWAP70/DEFB124/PPIB/C…	67
GO:0007159	BP	GO:0007159	leukocyte cell-cell adhesion	91/1871	381/18800	1.16235e-15	4.83453e-13	3.54646e-13	SELP/PECAM1/RUNX1/S100A8/CCL2/IGF1/EGR3/S100A9/LRRC32/IL1B/VCAM1/THY1/TNFSF14/FYN/RIPK2/ICAM1/SELE/MAP3K8/CERCAM/LILRB2/NOD2/PTPN2/LEF1/ADA/LOXL3/PTAFR/HAS2/SELPLG/CEBPB/AIF1/NFKBIZ/MSN/XBP1/OLR1/ANXA1/TNFSF9/FUT7/IGF2/CD276/SOX4/SLAMF1/IL10/LAX1/LILRB1/CXCL12/TNFSF4/ADD2/EFNB3/CHST2/ITGB2/CBFB/ARG1/JAK3/NLRP3/ADAM8/BCL6/CLEC4G/ETS1/IL1RL2/ST3GAL4/CTLA4/HAVCR2/SELL/CD47/CD44/LILRB4/IL6/AGER/CD83/…	91
GO:0071222	BP	GO:0071222	cellular response to lipopolysaccharide	63/1871	217/18800	2.08397e-15	7.9271e-13	5.81508e-13	SERPINE1/PDE4B/LY96/LBP/CCL2/CCL3/CXCL3/CXCL8/CARD8/VIM/LITAF/IL1B/CXCL2/RIPK2/CSF3/LILRB2/BMP6/NOS3/NOD2/CD14/SPON2/TRIB1/ARID5A/PLSCR3/LILRA2/TGFB1/CXCL9/PTAFR/CEBPB/CXCL11/CDK4/TNFAIP3/XBP1/PPBP/CXCL1/SBNO2/TLR2/IL10/LILRB1/TNFSF4/THPO/HAMP/ARG1/NLRP3/LTF/CXCL10/MEF2C/SPI1/HAVCR2/IL6/ABCA1/RELA/CD86/TICAM2/ANKRD1/TLR4/IL1A/LDOC1/SCARB1/ZC3H12A/SIRPA/HCK/CD80	63
GO:0050867	BP	GO:0050867	positive regulation of cell activation	99/1871	436/18800	2.17815e-15	7.9271e-13	5.81508e-13	SELP/RUNX1/IGHG2/LBP/IGHG1/IGHG3/CCL2/IGF1/LILRA5/CCL3/EGR3/THBS1/CLEC4D/FGR/IL1B/VCAM1/THY1/PDGFRB/TNFSF14/FYN/TNFRSF4/RIPK2/IGLC3/MAP3K8/IGHG4/TACR1/CLCF1/LILRB2/NOD2/LILRA2/CCN2/LEF1/ADA/IGKC/TGFB1/PTAFR/IGLL1/IGLL5/GPR183/IGLC1/TYROBP/FCGR3A/AIF1/NFKBIZ/MMP14/XBP1/ANXA1/SLC39A10/TNFSF9/IL33/IGF2/CD276/SOX4/SLAMF1/IGLC2/IL10/LILRB1/JUND/TNFSF4/EFNB3/HAMP/ITGB2/CBFB/JAK3/NLRP3/MAD2L2/IGLC7/MEF2…	99
GO:0032103	BP	GO:0032103	positive regulation of response to external stimulus	99/1871	442/18800	5.53436e-15	1.89568e-12	1.39062e-12	SERPINE1/S100A8/LY96/LBP/PGF/GPR4/FCN1/LILRA5/TRPV4/CCL3/OSM/S100A9/THBS1/CXCL8/NOD1/CCN4/IFI16/S100A12/FABP4/IL1B/STING1/OSMR/NLRP1/SCARF1/PDGFRB/TNFSF14/RARRES2/FYN/RIPK2/C5AR1/CCL4/S1PR1/BMP6/FPR2/KDR/NOD2/LILRA2/TPBG/TGFB1/ARTN/PDGFB/HYAL2/C3/TYROBP/CEBPB/C2CD4B/AIF1/PPM1F/NFKBIZ/PTGS2/VEGFC/IL33/MNDA/SLAMF1/TLR2/EREG/PRKD1/CXCL12/TNFSF4/GPRC5B/CSF1/AKIRIN2/PGC/ARG1/CXCL10/NLRC4/PYHIN1/ADAM8/…	99
GO:0061448	BP	GO:0061448	connective tissue development	69/1871	260/18800	1.43237e-14	4.63372e-12	3.39916e-12	CHI3L1/RUNX1/GPR4/EPYC/MSX1/TIMP1/TRPV4/COL1A1/BGN/PRRX1/CCN1/COMP/COL3A1/SERPINH1/CCN4/CSGALNACT1/CHRDL2/CHST11/PDGFRB/SIX2/SNAI1/CTSK/HIF1A/LOX/CHSY1/WT1/BMP6/ARID5B/ARID5A/COL5A1/CCN2/SULF2/SH3PXD2B/TGFB1/PDGFB/HYAL2/IFT80/GREM1/CYTL1/CD34/CDK4/XBP1/BMP1/TGFBR1/SLC39A13/RARG/CSF1/STC1/PTH1R/MEF2C/SPI1/ADAMTS12/CD44/MATN3/EGR1/SLC25A25/FGF18/SMAD1/EBF2/GDF6/SELENOM/SFRP2/RUNX2/MSX2/HOXD3/MATN1/…	69
GO:0006909	BP	GO:0006909	phagocytosis	77/1871	310/18800	2.05688e-14	6.17514e-12	4.5299e-12	PECAM1/IGHG2/LBP/SPHK1/IGHG1/IGHG3/CCL2/FCN1/SLC11A1/THBS1/CD93/FGR/FCN3/IL1B/ADORA1/PTX3/FYN/FCGR1A/IGLC3/IGHG4/FPR2/NOD2/CD14/SPON2/CNN2/IGKC/ELMO1/IGLL1/IGLL5/C3/IGLC1/LYAR/TYROBP/AIF1/CDC42SE1/ANXA1/RAB34/SLAMF1/IGLC2/TLR2/C4B/LIMK1/PEAR1/NCF4/ITGB2/MFGE8/FCER1G/IGLC7/MSR1/JMJD6/C4A/COLEC12/COLEC11/CD47/ABCA7/AZU1/IGHD/ABCA1/TREM2/BIN2/TICAM2/MYO1G/PLA2G5/NCF2/TLR4/ADORA2A/ICAM3/RAB7B/SCARB1/…	77
GO:0071216	BP	GO:0071216	cellular response to biotic stimulus	68/1871	256/18800	2.12095e-14	6.17514e-12	4.5299e-12	SERPINE1/PDE4B/LY96/LBP/CCL2/CCL3/CXCL3/CXCL8/CARD8/VIM/LITAF/IL1B/CXCL2/RIPK2/CSF3/LILRB2/BMP6/NOS3/NOD2/CD14/SPON2/TRIB1/ARID5A/PLSCR3/LILRA2/TGFB1/CXCL9/PTAFR/CEBPB/CXCL11/CDK4/TNFAIP3/XBP1/PPBP/CXCL1/SBNO2/TLR2/IL10/LILRB1/TNFSF4/THPO/HAMP/ARG1/NLRP3/LTF/HSPA5/CXCL10/MEF2C/SPI1/HAVCR2/IL6/ABCA1/TREM2/RELA/CD86/TICAM2/ANKRD1/TLR4/IL1A/LDOC1/SCARB1/ZC3H12A/SIRPA/HCK/DEFB124/FCGR2B/DDIT3/CD80	68
GO:0045765	BP	GO:0045765	regulation of angiogenesis	82/1871	345/18800	4.09059e-14	1.13426e-11	8.32061e-12	SERPINE1/CHI3L1/ADAM12/RUNX1/ECSCR/VASH1/ANGPT2/SPHK1/PGF/GPR4/PLXND1/APLNR/TWIST1/TIE1/ADAMTS9/THBS1/ENG/CXCL8/CDH5/CLDN5/RAPGEF3/IL1B/RAMP2/RGCC/SPARC/MINAR1/C5AR1/AQP1/HIF1A/HGF/RHOJ/NOS3/KDR/PLK2/C3/CYP1B1/THBS2/GREM1/SERPINF1/CD34/TNFAIP3/XBP1/VEGFC/ITGAX/HHEX/IL10/FUT1/PRKD1/KLF2/VASH2/PML/PDE3B/APELA/CXCL10/PROK1/NRP1/FOXC1/ETS1/EMILIN2/ADAMTS1/TEK/NPR1/CYSLTR1/MIR214/IL6/CD40/FGF18/BTG1/P…	82
GO:0060348	BP	GO:0060348	bone development	62/1871	225/18800	4.91847e-14	1.30183e-11	9.54984e-12	EPYC/MAPK11/MSX1/TWIST1/IGF1/SFRP4/FBXW7/TRPV4/COL1A1/BGN/ENG/COMP/P3H1/COL3A1/SERPINH1/ATG9B/CCN4/CSGALNACT1/GPR68/ALPL/SH2B3/FLI1/LOX/CHSY1/TGFB3/SPNS2/BMP6/KDR/SULF2/SH3PXD2B/SLC9B2/HAS2/IFT80/GREM1/TYROBP/MMP14/ZNF385A/SNX10/DLX5/LILRB1/RARG/THPO/LRRC17/STC1/LTF/CCDC154/MEF2C/TMEM119/FOXC1/ADAMTS12/PIP4K2A/FGF18/FAM20C/PLS3/SMAD1/SFRP2/RUNX2/MSX2/MATN1/ADAMTS7/PPIB/TMEM107	62
GO:0002253	BP	GO:0002253	activation of immune response	88/1871	386/18800	6.31937e-14	1.5999e-11	1.17364e-11	PRKCH/PDE4B/IGHG2/IGHG1/IGHG3/FCN1/GBP1/A2M/FGR/FPR1/FCN3/IFI16/IL1B/STING1/THY1/CMTM3/RGCC/C1S/FYN/RIPK2/C5AR1/CFI/IGLC3/IGHG4/PRAM1/C1RL/FPR2/C1R/NOD2/LILRA2/PTPN2/ADA/IGKC/BTNL9/IGLL1/IGLL5/C3/THEMIS2/IGLC1/TYROBP/NFKBIZ/SLC39A10/CD276/SERPING1/MNDA/IGLC2/LAX1/CFHR1/C4B/LIMK1/CD59/CFP/NLRC4/FCER1G/IGLC7/MEF2C/PYHIN1/FYB1/C4A/SH2D1A/COLEC11/LCP2/CTLA4/CGAS/NFATC2/CD47/LILRB4/IGHD/TRAT1/NFAM1/TR…	88
GO:0019221	BP	GO:0019221	cytokine-mediated signaling pathway	103/1871	486/18800	6.92489e-14	1.68015e-11	1.23251e-11	ACKR1/IL3RA/CCL14/SPHK1/PLVAP/CCL2/LILRA5/CCL3/OSM/IFITM2/CXCL3/CXCL8/CARD8/IL1R1/IL1B/STING1/LILRA1/SH2B3/OSMR/CXCL2/IFITM3/TNFRSF4/RIPK2/CSF3/LILRB3/HIF1A/IRAK3/CCL4/CLCF1/IL1R2/LILRB2/CSF3R/EPOR/LILRA2/PTPN2/UGCG/CXCL9/STAT2/PDGFB/IFITM1/CXCL11/TNFAIP3/PPBP/CCL3L3/CCL16/IL33/WBP1L/CXCL1/CSF2RB/LILRB1/IL1RN/EREG/LILRA6/CXCL12/CCDC3/SLC27A1/IL1RAP/STAT5A/ACSL1/THPO/CSF1/CRLF1/IFNAR2/ARG1/JAK3/IL…	103
GO:0002696	BP	GO:0002696	positive regulation of leukocyte activation	93/1871	421/18800	9.02612e-14	2.10236e-11	1.54223e-11	RUNX1/IGHG2/LBP/IGHG1/IGHG3/CCL2/IGF1/CCL3/EGR3/THBS1/CLEC4D/FGR/IL1B/VCAM1/THY1/TNFSF14/FYN/TNFRSF4/RIPK2/IGLC3/MAP3K8/IGHG4/TACR1/CLCF1/LILRB2/NOD2/LEF1/ADA/IGKC/TGFB1/PTAFR/IGLL1/IGLL5/GPR183/IGLC1/TYROBP/FCGR3A/AIF1/NFKBIZ/MMP14/XBP1/ANXA1/SLC39A10/TNFSF9/IL33/IGF2/CD276/SOX4/SLAMF1/IGLC2/IL10/LILRB1/JUND/TNFSF4/EFNB3/HAMP/ITGB2/CBFB/JAK3/NLRP3/MAD2L2/IGLC7/MEF2C/ADAM8/BCL6/IL1RL2/HAVCR2/NFAT…	93
GO:1901342	BP	GO:1901342	regulation of vasculature development	82/1871	351/18800	1.12256e-13	2.51411e-11	1.84427e-11	SERPINE1/CHI3L1/ADAM12/RUNX1/ECSCR/VASH1/ANGPT2/SPHK1/PGF/GPR4/PLXND1/APLNR/TWIST1/TIE1/ADAMTS9/THBS1/ENG/CXCL8/CDH5/CLDN5/RAPGEF3/IL1B/RAMP2/RGCC/SPARC/MINAR1/C5AR1/AQP1/HIF1A/HGF/RHOJ/NOS3/KDR/PLK2/C3/CYP1B1/THBS2/GREM1/SERPINF1/CD34/TNFAIP3/XBP1/VEGFC/ITGAX/HHEX/IL10/FUT1/PRKD1/KLF2/VASH2/PML/PDE3B/APELA/CXCL10/PROK1/NRP1/FOXC1/ETS1/EMILIN2/ADAMTS1/TEK/NPR1/CYSLTR1/MIR214/IL6/CD40/FGF18/BTG1/P…	82
GO:0045766	BP	GO:0045766	positive regulation of angiogenesis	53/1871	183/18800	3.8882e-13	8.08606e-11	5.93169e-11	SERPINE1/CHI3L1/ADAM12/RUNX1/ANGPT2/SPHK1/PGF/APLNR/TWIST1/TIE1/THBS1/ENG/CXCL8/CDH5/RAPGEF3/IL1B/RAMP2/C5AR1/AQP1/HIF1A/HGF/NOS3/KDR/C3/CYP1B1/GREM1/CD34/XBP1/VEGFC/ITGAX/IL10/FUT1/PRKD1/VASH2/APELA/NRP1/ETS1/EMILIN2/TEK/CYSLTR1/CD40/FGF18/BTG1/FLT1/SMAD1/IL1A/VEGFB/SFRP2/JAK1/PIK3CD/ZC3H12A/ADM/CXCR4	53
GO:1904018	BP	GO:1904018	positive regulation of vasculature development	53/1871	183/18800	3.8882e-13	8.08606e-11	5.93169e-11	SERPINE1/CHI3L1/ADAM12/RUNX1/ANGPT2/SPHK1/PGF/APLNR/TWIST1/TIE1/THBS1/ENG/CXCL8/CDH5/RAPGEF3/IL1B/RAMP2/C5AR1/AQP1/HIF1A/HGF/NOS3/KDR/C3/CYP1B1/GREM1/CD34/XBP1/VEGFC/ITGAX/IL10/FUT1/PRKD1/VASH2/APELA/NRP1/ETS1/EMILIN2/TEK/CYSLTR1/CD40/FGF18/BTG1/FLT1/SMAD1/IL1A/VEGFB/SFRP2/JAK1/PIK3CD/ZC3H12A/ADM/CXCR4	53
GO:0002683	BP	GO:0002683	negative regulation of immune system process	92/1871	425/18800	4.28777e-13	8.60955e-11	6.31571e-11	RUNX1/CCL2/GBP1/CD200/FBXW7/CCL3/THBS1/A2M/FGR/COL3A1/ZBTB46/LRRC32/TNFAIP6/IFI16/GPR68/ADORA1/CST7/THY1/ADGRF5/FYN/LILRB3/INHBA/IRAK3/AHR/LST1/TGFB3/LILRB2/NOD2/TRIB1/PTPN2/BST2/PLK2/ADA/FSTL3/LOXL3/TGFB1/STAT2/LYAR/GREM1/TYROBP/CEBPB/SAMSN1/TNFAIP3/ANXA1/SERPING1/MNDA/SLAMF1/IL10/LAX1/LILRB1/TSPAN32/CXCL12/TNFSF4/LRRC17/MYC/CD59/CBFB/ARG1/JAK3/IL13RA2/LTF/BCL6/CLEC4G/DUSP1/SH2D1A/SPI1/CTLA4/HAV…	92
GO:0001503	BP	GO:0001503	ossification	91/1871	420/18800	5.45476e-13	1.02887e-10	7.54751e-11	CTHRC1/RUNX1/MAPK11/EGR2/TWIST1/IGF1/CCL3/COL1A1/CCN1/FGR/COMP/MMP2/TNFAIP6/CCN4/CSGALNACT1/CLEC11A/CHRDL2/ALPL/SRGN/CLEC5A/VCAN/COL1A2/SIX2/SNAI1/TPM4/CTSK/HIF1A/LOX/CHSY1/HGF/TACR1/S1PR1/TGFB3/BMP6/AREG/HDAC7/COL5A2/CCN2/LEF1/CDH11/FSTL3/ATP6V1B1/TGFB1/IFT80/GREM1/CEBPB/IFITM1/MMP14/PTGS2/BMP1/SPP1/VEGFC/IGF2/CHRD/SNX10/DLX5/SBNO2/JUND/PRKD1/DDX5/CSF1/CBFB/STC1/CYP27B1/PTH1R/LTF/DHH/CCDC154/MRC…	91
GO:0022409	BP	GO:0022409	positive regulation of cell-cell adhesion	71/1871	291/18800	5.47743e-13	1.02887e-10	7.54751e-11	SELP/RUNX1/PLAUR/CCL2/IGF1/EGR3/PDPN/IL1B/VCAM1/THY1/TNFSF14/FYN/RIPK2/SELE/MAP3K8/LILRB2/NOD2/LEF1/ADA/FSTL3/PTAFR/PTPRU/HAS2/AIF1/FLOT1/NFKBIZ/XBP1/ANXA1/TNFSF9/FUT7/IGF2/CD276/SOX4/SLAMF1/IL10/LILRB1/KIF26B/TNFSF4/EFNB3/CHST2/ITGB2/CBFB/JAK3/NLRP3/ADAM8/BCL6/ETS1/IL1RL2/ST3GAL4/HAVCR2/EMILIN2/CD47/CD44/LILRB4/IL6/AGER/CD83/RELA/LGALS1/CD86/STAT5B/GATA3/IL1A/IL6ST/IL27RA/ICOS/JAK1/RASAL3/SIRPA/…	71
GO:0050727	BP	GO:0050727	regulation of inflammatory response	87/1871	394/18800	5.90135e-13	1.07386e-10	7.87752e-11	SERPINE1/S100A8/LBP/SPHK1/GPR4/IGF1/CD200/FNDC4/LILRA5/TRPV4/CCL3/OSM/S100A9/BCL6B/FGR/CDH5/SAA1/TNFAIP6/CCN4/S100A12/IL1R1/FABP4/IL1B/STING1/ADORA1/CST7/OSMR/NLRP1/FYN/APOE/HGF/SELE/FPR2/NOD2/SOCS3/PTPN2/PLK2/ADA/PTGES/CALCRL/HYAL2/C3/CEBPB/C2CD4B/SERPINF1/NFKBIZ/PTGS2/TNFAIP3/ANXA1/IL33/FUT7/SBNO2/TLR2/IL10/TNFSF4/GPRC5B/HAMP/NLRP3/ADAM8/BCL6/ETS1/IL1RL2/ADAMTS12/CD47/TEK/LPL/RHBDF2/IL6/TREM2/A…	87
GO:1903037	BP	GO:1903037	regulation of leukocyte cell-cell adhesion	79/1871	344/18800	8.22977e-13	1.45218e-10	1.06528e-10	SELP/RUNX1/CCL2/IGF1/EGR3/LRRC32/IL1B/VCAM1/THY1/TNFSF14/FYN/RIPK2/SELE/MAP3K8/LILRB2/NOD2/PTPN2/LEF1/ADA/LOXL3/PTAFR/HAS2/CEBPB/AIF1/NFKBIZ/XBP1/ANXA1/TNFSF9/FUT7/IGF2/CD276/SOX4/SLAMF1/IL10/LAX1/LILRB1/CXCL12/TNFSF4/EFNB3/CHST2/ITGB2/CBFB/ARG1/JAK3/NLRP3/ADAM8/BCL6/CLEC4G/ETS1/IL1RL2/ST3GAL4/CTLA4/HAVCR2/CD47/CD44/LILRB4/IL6/AGER/CD83/RELA/TBX21/LGALS1/CD86/TNFAIP8L2/STAT5B/ADORA2A/GATA3/MARCHF…	79
GO:0097530	BP	GO:0097530	granulocyte migration	47/1871	154/18800	1.0286e-12	1.76162e-10	1.29228e-10	PECAM1/CCL14/PDE4B/S100A8/LBP/CCL2/TRPV4/CCL3/S100A9/THBS1/CXCL3/CXCL8/TREM1/SAA1/TNFAIP6/S100A12/IL1R1/IL1B/RARRES2/CXCL2/C5AR1/CCL4/NOD2/CSF3R/CXCL9/CXCL11/PPBP/ANXA1/CCL3L3/CCL16/FUT7/CXCL1/SLAMF1/CSF1/ITGB2/ADGRE2/CD300H/CXCL10/FCER1G/ADAM8/PREX1/CCL22/C5AR2/IL1A/PIK3CD/PPIB/CCL18	47
GO:0071621	BP	GO:0071621	granulocyte chemotaxis	42/1871	128/18800	1.12072e-12	1.86456e-10	1.36779e-10	CCL14/PDE4B/S100A8/LBP/CCL2/TRPV4/CCL3/S100A9/THBS1/CXCL3/CXCL8/TREM1/SAA1/TNFAIP6/S100A12/IL1B/RARRES2/CXCL2/C5AR1/CCL4/NOD2/CSF3R/CXCL9/CXCL11/PPBP/ANXA1/CCL3L3/CCL16/CXCL1/SLAMF1/CSF1/ITGB2/ADGRE2/CD300H/CXCL10/FCER1G/PREX1/CCL22/C5AR2/PIK3CD/PPIB/CCL18	42
GO:0032963	BP	GO:0032963	collagen metabolic process	36/1871	101/18800	2.8882e-12	4.67167e-10	3.427e-10	RUNX1/FAP/MMP19/COL1A1/ENG/P3H1/ADAMTS2/SERPINH1/MMP2/VIM/COL1A2/PDGFRB/RGCC/CTSK/HIF1A/TGFB3/COL5A1/CCN2/ADAMTS3/TGFB1/MMP7/CTSL/ADAMTS14/MMP14/P3H3/MMP1/MMP17/ARG1/MRC2/P3H4/ADAM15/IL6/TRAM2/CTSB/MMP3/MMP23B	36
GO:1903039	BP	GO:1903039	positive regulation of leukocyte cell-cell adhesion	62/1871	245/18800	3.00806e-12	4.72992e-10	3.46973e-10	SELP/RUNX1/CCL2/IGF1/EGR3/IL1B/VCAM1/THY1/TNFSF14/FYN/RIPK2/SELE/MAP3K8/LILRB2/NOD2/LEF1/ADA/PTAFR/HAS2/AIF1/NFKBIZ/XBP1/ANXA1/TNFSF9/FUT7/IGF2/CD276/SOX4/SLAMF1/LILRB1/TNFSF4/EFNB3/CHST2/ITGB2/CBFB/JAK3/NLRP3/ADAM8/BCL6/ETS1/IL1RL2/ST3GAL4/HAVCR2/CD47/CD44/LILRB4/IL6/AGER/CD83/RELA/LGALS1/CD86/STAT5B/GATA3/IL1A/IL6ST/IL27RA/ICOS/RASAL3/SIRPA/FOXP3/CD80	62
GO:0045785	BP	GO:0045785	positive regulation of cell adhesion	93/1871	446/18800	3.08668e-12	4.72992e-10	3.46973e-10	SELP/RUNX1/EGFL6/PLAUR/CCL2/IGF1/EGR3/PDPN/CCN1/DISC1/SAA1/PPP3CA/IL1B/VCAM1/THY1/TNFSF14/FYN/RIPK2/SELE/MAP3K8/LILRB2/KDR/NOD2/LEF1/ADA/FSTL3/PTAFR/PTPRU/PDGFB/MAP4K4/HAS2/AIF1/FLOT1/PPM1F/NFKBIZ/XBP1/ANXA1/TNFSF9/FUT7/IGF2/CHRD/CD276/SOX4/SLAMF1/IL10/EGFLAM/LILRB1/KIF26B/FUT1/CXCL12/TNFSF4/EFNB3/CSF1/CHST2/ITGB2/CBFB/JAK3/NLRP3/ADAM8/BCL6/NRP1/ETS1/IL1RL2/ST3GAL4/PREX1/HAVCR2/EMILIN2/EFEMP2/CD4…	93
GO:0051251	BP	GO:0051251	positive regulation of lymphocyte activation	81/1871	371/18800	6.9237e-12	1.03376e-09	7.58337e-10	RUNX1/IGHG2/IGHG1/IGHG3/CCL2/IGF1/EGR3/IL1B/VCAM1/THY1/TNFSF14/FYN/TNFRSF4/RIPK2/IGLC3/MAP3K8/IGHG4/TACR1/CLCF1/LILRB2/NOD2/LEF1/ADA/IGKC/TGFB1/IGLL1/IGLL5/GPR183/IGLC1/TYROBP/FCGR3A/AIF1/NFKBIZ/MMP14/XBP1/ANXA1/SLC39A10/TNFSF9/IGF2/CD276/SOX4/SLAMF1/IGLC2/IL10/LILRB1/TNFSF4/EFNB3/CBFB/JAK3/NLRP3/MAD2L2/IGLC7/MEF2C/ADAM8/BCL6/IL1RL2/HAVCR2/NFATC2/CD47/LILRB4/IGHD/IL6/AGER/CD83/TBX21/LGALS1/CD40/C…	81
GO:0006023	BP	GO:0006023	aminoglycan biosynthetic process	31/1871	80/18800	7.46489e-12	1.0867e-09	7.97172e-10	CHSY3/CEMIP/CHST1/CSGALNACT1/IL1B/CHST11/ST3GAL1/PDGFRB/CHSY1/CHST14/B3GALT6/B3GNT9/CHST12/TGFB1/CSGALNACT2/PDGFB/HAS2/HS3ST2/B4GALT7/CHPF2/B3GNT2/CHST2/B3GAT3/CHST7/ST3GAL4/CHPF/DSE/HAS1/B4GALT5/ST3GAL2/CHST15	31
GO:0002274	BP	GO:0002274	myeloid leukocyte activation	59/1871	232/18800	8.09132e-12	1.14917e-09	8.42993e-10	LBP/SPHK1/CD200/CCL3/SLC11A1/THBS1/CD93/CXCL8/CLEC4D/FGR/S100A12/CST7/ADGRF5/C5AR1/PTGDS/PRAM1/FPR2/LILRA2/PTAFR/HYAL2/TYROBP/FES/AIF1/ANXA1/IL33/SLAMF1/BATF3/SBNO2/TLR2/IL10/TSPAN32/JUND/CSF1/HAMP/ITGB2/ADGRE2/IL13RA2/FCER1G/JMJD6/SPI1/DCSTAMP/LCP2/PREX1/HAVCR2/LILRB4/AZU1/IL6/TREM2/AGER/CRLF2/LAT/GPR137B/TLR4/PIK3CD/ZC3H12A/FCGR2B/IRF4/LAT2/UNC13D	59
GO:0002697	BP	GO:0002697	regulation of immune effector process	78/1871	353/18800	9.07605e-12	1.25833e-09	9.23073e-10	LBP/FCN1/A2M/FGR/FCN3/IL1R1/IL1B/TNFRSF4/RIPK2/ICAM1/IRAK3/PRAM1/AHR/CLCF1/TGFB3/NOD2/SPON2/ARID5A/BST2/LOXL3/TGFB1/PTAFR/SLC7A5/C3/TYROBP/FES/MZB1/NFKBIZ/XBP1/ANXA1/FUT7/SERPING1/SLAMF1/IL10/LILRB1/TNFSF4/GPRC5B/CD59/ITGB2/PGC/ARG1/ADGRE2/JAK3/NLRP3/IL13RA2/MAD2L2/BCL6/CLEC4G/SH2D1A/SPI1/COLEC11/HAVCR2/CGAS/CD47/LILRB4/IL6/TREM2/CFH/AGER/TBX21/CD40/CD86/RBP4/PLA2G5/STAT5B/DNAJB9/TLR4/GATA3/IL27R…	78
GO:0006022	BP	GO:0006022	aminoglycan metabolic process	41/1871	131/18800	1.16163e-11	1.57306e-09	1.15395e-09	CHI3L1/CHSY3/BGN/CEMIP/CHST1/TNFAIP6/CSGALNACT1/IL1B/CHST11/ST3GAL1/PDGFRB/EDNRA/CHSY1/CHST14/B3GALT6/B3GNT9/CHI3L2/CHST12/TGFB1/CSGALNACT2/PDGFB/HYAL2/HAS2/HS3ST2/CHIT1/B4GALT7/EGFLAM/CHPF2/B3GNT2/CHST2/FOXC1/B3GAT3/CHST7/ST3GAL4/CD44/CHPF/DSE/HAS1/B4GALT5/ST3GAL2/CHST15	41
GO:0071674	BP	GO:0071674	mononuclear cell migration	53/1871	199/18800	1.4052e-11	1.85966e-09	1.36419e-09	SERPINE1/PECAM1/CCL14/CCL2/CD200/TRPV4/CCL3/THBS1/SAA1/S100A12/CH25H/TNFSF14/RARRES2/ICAM1/C5AR1/CCL4/S1PR1/SPNS2/FPR2/CYP7B1/ARTN/PDGFB/GPR183/GREM1/AIF1/CXCL11/MSN/ANXA1/CCL3L3/CCL16/FUT7/SLAMF1/CXCL12/CSF1/CXCL10/ADAM8/DUSP1/SPI1/CCL22/CD47/IL6/AGER/TBX21/MYO1G/FLT1/GATA3/IL27RA/PIK3CD/SIRPA/DEFB124/STK10/CCL18/CXCR4	53
GO:0032635	BP	GO:0032635	interleukin-6 production	48/1871	172/18800	2.14015e-11	2.64194e-09	1.93805e-09	LBP/TWIST1/CD200/LILRA5/TRPV4/NOD1/IL1B/RIPK2/HGF/IRAK3/LILRB2/NOD2/SPON2/ARID5A/LILRA2/MAPKAPK2/PTAFR/HYAL2/TYROBP/CEBPB/AIF1/TNFAIP3/XBP1/IL33/SLAMF1/TLR2/IL10/EREG/TNFSF4/IL1RAP/KLF2/AKIRIN2/IL1RL2/HAVCR2/CD47/LILRB4/LPL/IL6/TREM2/AGER/C5AR2/TLR4/IL1A/RAB7B/IL27RA/ZC3H12A/SIRPA/FOXP3	48
GO:0032675	BP	GO:0032675	regulation of interleukin-6 production	48/1871	172/18800	2.14015e-11	2.64194e-09	1.93805e-09	LBP/TWIST1/CD200/LILRA5/TRPV4/NOD1/IL1B/RIPK2/HGF/IRAK3/LILRB2/NOD2/SPON2/ARID5A/LILRA2/MAPKAPK2/PTAFR/HYAL2/TYROBP/CEBPB/AIF1/TNFAIP3/XBP1/IL33/SLAMF1/TLR2/IL10/EREG/TNFSF4/IL1RAP/KLF2/AKIRIN2/IL1RL2/HAVCR2/CD47/LILRB4/LPL/IL6/TREM2/AGER/C5AR2/TLR4/IL1A/RAB7B/IL27RA/ZC3H12A/SIRPA/FOXP3	48
GO:0050920	BP	GO:0050920	regulation of chemotaxis	57/1871	225/18800	2.15368e-11	2.64194e-09	1.93805e-09	SERPINE1/SEMA6B/LBP/ANGPT2/PGF/CCL2/TRPV4/CCL3/THBS1/CXCL8/TNFAIP6/PDGFRB/TNFSF14/RARRES2/C5AR1/NOVA2/CCL4/S1PR1/FPR2/KDR/NOD2/PTPN2/TPBG/TGFB1/ARTN/PDGFB/GPR183/GREM1/AIF1/PPM1F/VEGFC/SLAMF1/PRKD1/CXCL12/SEMA5B/CSF1/ROBO1/CXCL10/ST6GAL1/DUSP1/NRP1/SPI1/AZU1/IL6/TREM2/AGER/SEMA4F/CYP19A1/FGF18/ADGRA2/C5AR2/VEGFB/SEMA4A/SWAP70/TMSB4X/DEFB124/CXCR4	57
GO:1990266	BP	GO:1990266	neutrophil migration	40/1871	128/18800	2.1778e-11	2.64194e-09	1.93805e-09	PECAM1/CCL14/PDE4B/S100A8/LBP/CCL2/CCL3/S100A9/CXCL3/CXCL8/TREM1/SAA1/TNFAIP6/S100A12/IL1R1/IL1B/CXCL2/C5AR1/CCL4/NOD2/CSF3R/CXCL9/CXCL11/PPBP/CCL3L3/CCL16/FUT7/CXCL1/ITGB2/CD300H/CXCL10/FCER1G/ADAM8/PREX1/CCL22/C5AR2/IL1A/PIK3CD/PPIB/CCL18	40
GO:0002460	BP	GO:0002460	adaptive immune response based on somatic recombination of immune receptors built from immunoglobulin superfamily domains	79/1871	370/18800	4.04186e-11	4.80321e-09	3.52349e-09	IGHG2/IGHG1/IGHG3/SLC11A1/IL1R1/IL1B/C1S/RIPK2/ICAM1/FCGR1A/CFI/IGLC3/IGHG4/AHR/C1RL/CLCF1/C1R/NOD2/ARID5A/LEF1/ADA/IGKC/LOXL3/TGFB1/IGLL1/IGLL5/C3/NFKB2/IGLC1/FCGR3A/NFKBIZ/TNFAIP3/ANXA1/FUT7/SERPING1/CSF2RB/SLAMF1/IGLC2/IL10/LILRB1/C4B/TNFSF4/ARG1/JAK3/NLRP3/IL13RA2/IL18BP/MAD2L2/FCER1G/IGLC7/MEF2C/BCL6/C4A/CLEC4G/HAVCR2/LILRB4/IGHD/GZMM/IL6/TREM2/AGER/TBX21/CD40/MYO1G/TLR4/GATA3/SEMA4A/IL27RA/…	79
GO:0071706	BP	GO:0071706	tumor necrosis factor superfamily cytokine production	50/1871	187/18800	4.53121e-11	5.1016e-09	3.74238e-09	LY96/LBP/TWIST1/IGF1/TNFRSF8/LILRA5/CCL3/THBS1/NOD1/MC1R/RIPK2/IRAK3/NOD2/CD14/SPON2/ARID5A/LILRA2/MAPKAPK2/PTAFR/TYROBP/CIDEA/CD34/TNFAIP3/IL33/SLAMF1/TLR2/IL10/LILRB1/NFATC4/LTF/CLEC4A/ADAM8/HAVCR2/CD47/LILRB4/AZU1/LPL/IL6/TREM2/AGER/CD86/C5AR2/TLR4/IL1A/IL27RA/POMC/ADIPOQ/ZC3H12A/SIRPA/FOXP3	50
GO:1903555	BP	GO:1903555	regulation of tumor necrosis factor superfamily cytokine production	50/1871	187/18800	4.53121e-11	5.1016e-09	3.74238e-09	LY96/LBP/TWIST1/IGF1/TNFRSF8/LILRA5/CCL3/THBS1/NOD1/MC1R/RIPK2/IRAK3/NOD2/CD14/SPON2/ARID5A/LILRA2/MAPKAPK2/PTAFR/TYROBP/CIDEA/CD34/TNFAIP3/IL33/SLAMF1/TLR2/IL10/LILRB1/NFATC4/LTF/CLEC4A/ADAM8/HAVCR2/CD47/LILRB4/AZU1/LPL/IL6/TREM2/AGER/CD86/C5AR2/TLR4/IL1A/IL27RA/POMC/ADIPOQ/ZC3H12A/SIRPA/FOXP3	50
GO:0098742	BP	GO:0098742	cell-cell adhesion via plasma-membrane adhesion molecules	65/1871	279/18800	4.55579e-11	5.1016e-09	3.74238e-09	SELP/ESAM/PECAM1/ROBO4/CLSTN3/PCDH17/CDH24/FXYD5/CDH5/CLDN5/VCAM1/ICAM1/CDH15/SELE/TRO/SCARF2/LRFN4/CLDN14/CLDN22/IGFN1/PCDH12/CDH11/CLDN1/SDK1/IGSF21/IL10/CDH6/IL1RN/IL1RAP/TENM4/ITGB2/MPZL2/ROBO1/CBLN1/CELSR1/PCDHGA8/SELL/PCDHGC5/PCDHGC4/PCDHGA11/PCDHGA1/CDH3/PCDHGA12/PCDHGA9/PCDHGA10/PCDHGB4/PCDHGB3/PCDHGA6/PCDHGA5/PCDHGA3/PCDHGB6/PCDHGA7/PCDHGB1/PCDHGA4/PCDHGB5/PCDHGB2/PCDHGA2/NTNG2/CDH26/PCD…	65
GO:0070663	BP	GO:0070663	regulation of leukocyte proliferation	61/1871	254/18800	4.77069e-11	5.24146e-09	3.84498e-09	IGF1/LRRC32/IL1B/VCAM1/TNFRSF4/RIPK2/AHR/TACR1/CLCF1/LST1/LILRB2/BST2/ADA/GPR183/GREM1/TYROBP/CEBPB/FCGR3A/MZB1/AIF1/TNFAIP3/ANXA1/SLC39A10/TNFSF9/IL33/IGF2/CD276/HHEX/CSF2RB/MNDA/SLAMF1/IL10/LILRB1/TNFSF4/CSF1/ARG1/JAK3/MEF2C/BCL6/ST6GAL1/CLEC4G/CTLA4/HAVCR2/NFATC2/LILRB4/IL6/AGER/CD40/CD86/MAPK8IP1/STAT5B/TLR4/MARCHF7/IL1A/IL6ST/CSF2RA/IL27RA/RASAL3/FOXP3/FCGR2B/CD80	61
GO:0006024	BP	GO:0006024	glycosaminoglycan biosynthetic process	29/1871	76/18800	5.49463e-11	5.92504e-09	4.34644e-09	CHSY3/CEMIP/CHST1/CSGALNACT1/IL1B/CHST11/ST3GAL1/PDGFRB/CHSY1/CHST14/B3GALT6/CHST12/TGFB1/CSGALNACT2/PDGFB/HAS2/HS3ST2/B4GALT7/CHPF2/B3GNT2/CHST2/B3GAT3/CHST7/ST3GAL4/CHPF/DSE/HAS1/ST3GAL2/CHST15	29
GO:0002685	BP	GO:0002685	regulation of leukocyte migration	55/1871	218/18800	5.72358e-11	6.05971e-09	4.44522e-09	SERPINE1/SELP/LBP/PGF/PLVAP/CCL2/CD200/TRPV4/CCL3/THBS1/CXCL8/TNFAIP6/IL1R1/ADORA1/THY1/TNFSF14/RARRES2/ICAM1/C5AR1/SELE/TACR1/CCL4/FPR2/NOD2/BDKRB1/ADA/PTAFR/GREM1/AIF1/MMP14/MSN/ANXA1/VEGFC/FUT7/SLAMF1/CXCL12/CSF1/CHST2/CXCL10/ADAM8/DUSP1/SPI1/ST3GAL4/CD47/IL6/TREM2/AGER/CYP19A1/C5AR2/IL1A/VEGFB/IL27RA/SWAP70/DEFB124/STK10	55
GO:0071347	BP	GO:0071347	cellular response to interleukin-1	36/1871	111/18800	6.62789e-11	6.89182e-09	5.05563e-09	CCL14/INHBB/MAPK11/CCL2/GBP1/CCL3/CXCL8/MMP2/IL1R1/IL1B/HIF1A/IRAK3/CCL4/IL1R2/HYAL2/HAS2/CEBPB/CCL3L3/CCL16/IL1RN/KLF2/MYC/IL1RL2/ADAMTS12/CCL22/CD47/IL6/RELA/EGR1/CD40/VRK2/ANKRD1/ZC3H12A/SIRPA/ADAMTS7/CCL18	36
GO:0030593	BP	GO:0030593	neutrophil chemotaxis	35/1871	106/18800	6.91482e-11	7.06404e-09	5.18197e-09	CCL14/PDE4B/S100A8/LBP/CCL2/CCL3/S100A9/CXCL3/CXCL8/TREM1/SAA1/TNFAIP6/S100A12/IL1B/CXCL2/C5AR1/CCL4/NOD2/CSF3R/CXCL9/CXCL11/PPBP/CCL3L3/CCL16/CXCL1/ITGB2/CD300H/CXCL10/FCER1G/PREX1/CCL22/C5AR2/PIK3CD/PPIB/CCL18	35
GO:1903510	BP	GO:1903510	mucopolysaccharide metabolic process	31/1871	88/18800	1.31102e-10	1.31621e-08	9.65536e-09	CHSY3/BGN/CEMIP/CHST1/TNFAIP6/CSGALNACT1/IL1B/CHST11/ST3GAL1/EDNRA/CHSY1/CHST14/B3GALT6/CHST12/TGFB1/CSGALNACT2/PDGFB/HYAL2/HAS2/EGFLAM/CHPF2/B3GNT2/CHST2/CHST7/ST3GAL4/CD44/CHPF/DSE/HAS1/ST3GAL2/CHST15	31
GO:0032640	BP	GO:0032640	tumor necrosis factor production	48/1871	182/18800	1.84521e-10	1.79078e-08	1.31366e-08	LY96/LBP/TWIST1/IGF1/TNFRSF8/LILRA5/CCL3/THBS1/NOD1/MC1R/RIPK2/IRAK3/NOD2/CD14/SPON2/ARID5A/LILRA2/MAPKAPK2/PTAFR/TYROBP/CIDEA/CD34/TNFAIP3/IL33/SLAMF1/TLR2/IL10/LILRB1/NFATC4/LTF/CLEC4A/HAVCR2/CD47/LILRB4/AZU1/LPL/IL6/TREM2/AGER/C5AR2/TLR4/IL1A/IL27RA/POMC/ADIPOQ/ZC3H12A/SIRPA/FOXP3	48
GO:0032680	BP	GO:0032680	regulation of tumor necrosis factor production	48/1871	182/18800	1.84521e-10	1.79078e-08	1.31366e-08	LY96/LBP/TWIST1/IGF1/TNFRSF8/LILRA5/CCL3/THBS1/NOD1/MC1R/RIPK2/IRAK3/NOD2/CD14/SPON2/ARID5A/LILRA2/MAPKAPK2/PTAFR/TYROBP/CIDEA/CD34/TNFAIP3/IL33/SLAMF1/TLR2/IL10/LILRB1/NFATC4/LTF/CLEC4A/HAVCR2/CD47/LILRB4/AZU1/LPL/IL6/TREM2/AGER/C5AR2/TLR4/IL1A/IL27RA/POMC/ADIPOQ/ZC3H12A/SIRPA/FOXP3	48
GO:0031349	BP	GO:0031349	positive regulation of defense response	65/1871	289/18800	2.24075e-10	2.139e-08	1.56911e-08	SERPINE1/S100A8/LBP/GPR4/FCN1/LILRA5/TRPV4/CCL3/OSM/S100A9/NOD1/CCN4/IFI16/S100A12/FABP4/IL1B/STING1/OSMR/NLRP1/FYN/RIPK2/FPR2/NOD2/LILRA2/HYAL2/C3/TYROBP/CEBPB/C2CD4B/NFKBIZ/PTGS2/IL33/MNDA/TLR2/EREG/TNFSF4/GPRC5B/AKIRIN2/PGC/ARG1/NLRC4/MEF2C/PYHIN1/ADAM8/SH2D1A/SPI1/ETS1/HAVCR2/CGAS/EMILIN2/CD47/LPL/IL6/TREM2/GBP5/LGALS1/PLA2G5/POLR3D/STAT5B/TLR4/IL6ST/TRADD/RAET1E/HCK/SLC15A4	65
GO:0051216	BP	GO:0051216	cartilage development	50/1871	195/18800	2.29238e-10	2.15299e-08	1.57937e-08	CHI3L1/RUNX1/EPYC/MSX1/TIMP1/TRPV4/COL1A1/BGN/PRRX1/CCN1/COMP/COL3A1/SERPINH1/CCN4/CSGALNACT1/CHRDL2/CHST11/SIX2/SNAI1/CTSK/HIF1A/CHSY1/BMP6/ARID5A/CCN2/SULF2/TGFB1/HYAL2/IFT80/GREM1/CYTL1/BMP1/TGFBR1/RARG/STC1/PTH1R/MEF2C/ADAMTS12/CD44/MATN3/FGF18/SMAD1/GDF6/SFRP2/RUNX2/MSX2/HOXD3/MATN1/ADAMTS7/MEX3C	50
GO:1902105	BP	GO:1902105	regulation of leukocyte differentiation	64/1871	283/18800	2.42142e-10	2.23808e-08	1.64179e-08	RUNX1/FBXW7/CCL3/EGR3/ZBTB46/TNFAIP6/GPR68/RIPK2/LILRB3/INHBA/LILRB2/TRIB1/PTPN2/LEF1/ADA/FSTL3/LOXL3/TGFB1/SLC9B2/TYROBP/CEBPB/FES/NFKBIZ/MMP14/XBP1/ANXA1/TNFSF9/SOX4/IL10/LILRB1/TNFSF4/LRRC17/MYC/CSF1/CBFB/JAK3/NLRP3/LTF/ADAM8/BCL6/IL1RL2/DCSTAMP/CTLA4/LILRB4/NFAM1/TREM2/AGER/CD83/PRDM1/TBX21/CD86/GPR137B/STAT5B/TLR4/GATA3/ADIPOQ/ZC3H12A/ZFP36L1/TESC/FOXP3/FCGR2B/PIAS3/CD80/IRF4	64
GO:1903131	BP	GO:1903131	mononuclear cell differentiation	86/1871	433/18800	2.80319e-10	2.55047e-08	1.87095e-08	RUNX1/EGR3/CLEC4D/IL11/ZBTB46/IFI16/GPR68/IL1B/VCAM1/ST3GAL1/RIPK2/INHBA/CLCF1/CLEC4E/LILRB2/PTPN2/LEF1/ADA/LOXL3/GPR183/CTSL/CEBPB/FES/NFKBIZ/MMP14/XBP1/ANXA1/TNFSF9/FUT7/SOX4/HHEX/KLF6/SLAMF1/BATF3/IL10/LILRB1/EOMES/TNFSF4/NFIL3/MYC/CSF1/CMTM7/CBFB/JAK3/NLRP3/FCER1G/ARMC5/ADAM8/BCL6/JMJD6/SPI1/IL1RL2/DCSTAMP/CTLA4/PREX1/JAG2/PRR7/LILRB4/MFNG/IL6/NFAM1/TREM2/AGER/CD83/EGR1/PRDM1/TBX21/LGALS1/CD8…	86
GO:0043410	BP	GO:0043410	positive regulation of MAPK cascade	94/1871	491/18800	3.24778e-10	2.90951e-08	2.13433e-08	CHI3L1/CCL14/SPHK1/CCL2/IGF1/FBXW7/LILRA5/TRPV4/CCL3/OSM/THBS1/RAMP3/ADCYAP1/IL11/NOD1/S100A12/IL1B/ADORA1/IGFBP4/PDGFRB/GNAI2/RIPK2/ICAM1/C1QTNF1/C5AR1/APOE/HGF/CCL4/TGFB3/FPR2/KDR/NOD2/CCN2/SHC1/TPBG/TGFB1/PDGFB/PRXL2C/GPR183/ADRA2A/CCL3L3/CCL16/IGF2/TGFBR1/HTR2A/SLAMF1/SH3RF3/SDCBP/MAP3K12/THPO/NENF/APELA/ROBO1/KSR1/PROK1/ADAM8/NRP1/SPI1/DOK5/HAVCR2/TRAF1/CCL22/CD44/TEK/ABCA7/MAP3K10/CAVIN3/MA…	94
GO:0007162	BP	GO:0007162	negative regulation of cell adhesion	67/1871	305/18800	3.4614e-10	3.0539e-08	2.24025e-08	SERPINE1/ADAMTS18/RUNX1/ANGPT2/PLXND1/GBP1/TRPV4/COL1A1/THBS1/NOTCH4/FXYD5/LRRC32/MMP2/TBCD/SH2B3/RGCC/C1QTNF1/LILRB2/BMP6/PTPN2/LOXL3/TGFB1/MAP4K4/RND1/CYP1B1/CEBPB/PPM1F/MMP14/ANXA1/TACSTD2/IL10/LAX1/LILRB1/IL1RN/CXCL12/TNFSF4/PLXNC1/PDE3B/CBFB/ARG1/JAK3/MAD2L2/ADAM15/BCL6/CLEC4G/DUSP1/SPI1/CTLA4/HAVCR2/LILRB4/GTPBP4/AJAP1/TBX21/CD86/PHLDB2/TNFAIP8L2/ADORA2A/SIPA1/MARCHF7/MUC1/ADIPOQ/ZC3H12A/SW…	67
GO:0042060	BP	GO:0042060	wound healing	85/1871	429/18800	4.03546e-10	3.50724e-08	2.5728e-08	SERPINE1/SELP/ADAMTS18/FAP/S100A8/GPR4/PLAUR/TIMP1/ELK3/IGF1/COL1A1/PRCP/SLC11A1/THBS1/PTK7/PDPN/CCN1/COMP/NOTCH4/VWF/COL3A1/SAA1/CCN4/PPP3CA/PLAU/SH2B3/FKBP10/PDGFRB/C1QTNF1/APOE/HIF1A/LOX/TGFB3/NOS3/KDR/COL5A1/CNN2/TFPI2/TGFB1/PDGFB/CLDN1/ANXA5/VTN/HBEGF/CD34/TNFAIP3/XBP1/ADRA2A/ANXA1/MRTFA/TGFBR1/B4GALT1/SERPING1/F2RL2/ENTPD1/TSPAN32/EREG/CD59/PEAR1/FCER1G/SERPINB2/THBD/RAP2B/ST3GAL4/EMILIN2/F…	85
GO:1990868	BP	GO:1990868	response to chemokine	32/1871	97/18800	4.60119e-10	3.883e-08	2.84846e-08	ACKR1/CCL14/CCL2/CCL3/CXCL3/CXCL8/SH2B3/CXCL2/HIF1A/LOX/CCL4/CXCL9/CXCL11/PPBP/CCL3L3/CCL16/WBP1L/CXCL1/CXCL12/THPO/ROBO1/CXCL10/DUSP1/FOXC1/SLIT3/CCL22/TREM2/CCR8/CCR10/ZC3H12A/CCL18/CXCR4	32
GO:1990869	BP	GO:1990869	cellular response to chemokine	32/1871	97/18800	4.60119e-10	3.883e-08	2.84846e-08	ACKR1/CCL14/CCL2/CCL3/CXCL3/CXCL8/SH2B3/CXCL2/HIF1A/LOX/CCL4/CXCL9/CXCL11/PPBP/CCL3L3/CCL16/WBP1L/CXCL1/CXCL12/THPO/ROBO1/CXCL10/DUSP1/FOXC1/SLIT3/CCL22/TREM2/CCR8/CCR10/ZC3H12A/CCL18/CXCR4	32
GO:0002526	BP	GO:0002526	acute inflammatory response	35/1871	113/18800	5.03482e-10	4.1668e-08	3.05664e-08	S100A8/LBP/IGHG1/OSM/PRCP/A2M/TREM1/SAA1/IL1B/ADORA1/VCAM1/HP/OSMR/FCGR1A/TACR1/SAA2/PTGES/C3/CEBPB/C2CD4B/FCGR3A/PTGS2/ADRA2A/FUT7/B4GALT1/SERPINA3/TNFSF4/HAMP/NLRP3/ADAM8/IL6/GATA3/IL1A/IL6ST/FCGR2B	35
GO:0060485	BP	GO:0060485	mesenchyme development	66/1871	301/18800	5.0806e-10	4.1668e-08	3.05664e-08	SEMA6B/MEOX1/APLNR/MSX1/TWIST1/WNT2/COL1A1/PTK7/ENG/PDPN/NOTCH4/IL1B/VASN/TCF15/PDGFRB/RGCC/SIX2/SNAI1/EDNRA/HIF1A/SPRY1/HGF/WT1/TGFB3/NOS3/TIAM1/S100A4/LEF1/SIX1/SPRED3/LOXL3/TGFB1/POGLUT1/HAS2/GREM1/TGFBR1/EOMES/MDM2/GSC/SDCBP/SEMA5B/MYC/DDX5/ROBO1/MAD2L2/PHLDB1/MEF2C/ADAM15/NRP1/FOXC1/BASP1/ZNF750/IL6/WNT10A/SEMA4F/MCRIP1/PHLDB2/SIX4/GATA3/HEYL/SFRP2/SEMA4A/OLFM1/MSX2/ZFP36L1/TEAD2	66
GO:0002768	BP	GO:0002768	immune response-regulating cell surface receptor signaling pathway	70/1871	328/18800	5.33388e-10	4.31377e-08	3.16446e-08	PRKCH/PDE4B/IGHG2/IGHG1/IGHG3/FCN1/GBP1/CLEC4D/FGR/FPR1/THY1/CMTM3/FYN/RIPK2/C5AR1/IGLC3/IGHG4/PRAM1/CLEC4E/LILRB2/FPR2/LILRA2/PTPN2/ADA/IGKC/BTNL9/IGLL1/IGLL5/THEMIS2/IGLC1/TYROBP/FCGR3A/NFKBIZ/SLC39A10/CD276/MNDA/IGLC2/LAX1/LILRB1/FCGR1BP/LIMK1/FCER1G/IGLC7/MEF2C/FYB1/SH2D1A/LCP2/CTLA4/NFATC2/CD47/LILRB4/IGHD/TRAT1/NFAM1/RELA/CD40/LIME1/MYO1G/UBASH3A/C5AR2/GATA3/PIK3CD/ZC3H12A/PLPP4/KCNN4/HCK/T…	70
GO:0050863	BP	GO:0050863	regulation of T cell activation	72/1871	342/18800	5.7205e-10	4.53701e-08	3.32821e-08	RUNX1/CCL2/IGF1/EGR3/LRRC32/IL1B/VCAM1/THY1/TNFSF14/FYN/RIPK2/MAP3K8/LILRB2/NOD2/PTPN2/LEF1/ADA/LOXL3/CEBPB/AIF1/NFKBIZ/XBP1/ANXA1/TNFSF9/IGF2/CD276/SOX4/SLAMF1/IL10/LAX1/LILRB1/TNFSF4/EFNB3/CBFB/ARG1/JAK3/NLRP3/ADAM8/BCL6/CLEC4G/IL1RL2/CTLA4/HAVCR2/CGAS/CD47/LILRB4/IL6/AGER/CD83/PRDM1/TBX21/LGALS1/CD86/MAPK8IP1/TNFAIP8L2/LAT/STAT5B/ADORA2A/GATA3/MARCHF7/IL1A/IL6ST/IL27RA/ICOS/RASAL3/ZC3H12A/SIRP…	72
GO:0070555	BP	GO:0070555	response to interleukin-1	40/1871	141/18800	5.76573e-10	4.53701e-08	3.32821e-08	CHI3L1/CCL14/INHBB/MAPK11/CCL2/GBP1/CCL3/CXCL8/MMP2/IL1R1/IL1B/RIPK2/HIF1A/SELE/IRAK3/CCL4/IL1R2/HYAL2/HAS2/CEBPB/ANXA1/CCL3L3/CCL16/IL1RN/KLF2/MYC/IL1RL2/ADAMTS12/CCL22/CD47/IL6/RELA/EGR1/CD40/VRK2/ANKRD1/ZC3H12A/SIRPA/ADAMTS7/CCL18	40
GO:0002764	BP	GO:0002764	immune response-regulating signaling pathway	92/1871	482/18800	5.905e-10	4.58464e-08	3.36316e-08	PRKCH/PDE4B/IGHG2/LY96/LBP/IGHG1/IGHG3/FCN1/GBP1/CLEC4D/FGR/FPR1/NOD1/THY1/CMTM3/FYN/RIPK2/C5AR1/IRAK3/IGLC3/IGHG4/PRAM1/CLEC4E/LILRB2/FPR2/NOD2/CD14/LILRA2/PTPN2/ADA/IGKC/MAPKAPK2/BTNL9/IGLL1/IGLL5/THEMIS2/IGLC1/TYROBP/FCGR3A/FLOT1/NFKBIZ/TNFAIP3/SLC39A10/CD276/MNDA/SLC15A3/IGLC2/TLR2/LAX1/LILRB1/FCGR1BP/LIMK1/LTF/FCER1G/IGLC7/MEF2C/FYB1/SEC14L1/SH2D1A/COLEC12/LCP2/CTLA4/HAVCR2/NFATC2/CD47/LILRB…	92
GO:0030203	BP	GO:0030203	glycosaminoglycan metabolic process	36/1871	120/18800	7.68105e-10	5.8851e-08	4.31713e-08	CHSY3/BGN/CEMIP/CHST1/TNFAIP6/CSGALNACT1/IL1B/CHST11/ST3GAL1/PDGFRB/EDNRA/CHSY1/CHST14/B3GALT6/CHST12/TGFB1/CSGALNACT2/PDGFB/HYAL2/HAS2/HS3ST2/B4GALT7/EGFLAM/CHPF2/B3GNT2/CHST2/FOXC1/B3GAT3/CHST7/ST3GAL4/CD44/CHPF/DSE/HAS1/ST3GAL2/CHST15	36
GO:0035924	BP	GO:0035924	cellular response to vascular endothelial growth factor stimulus	27/1871	74/18800	8.19471e-10	6.19712e-08	4.54602e-08	SPHK1/PGF/EGR3/PTP4A3/VCAM1/RAMP2/PDGFRB/KDR/ADAMTS3/MAPKAPK2/ANXA1/VEGFC/PRKD1/NR4A1/ROBO1/CD63/NRP1/FOXC1/ADAMTS12/GAS1/RELA/FLT1/ADGRA2/VEGFB/MIR23A/PIK3CD/DLL4	27
GO:0002443	BP	GO:0002443	leukocyte mediated immunity	88/1871	457/18800	8.88925e-10	6.55571e-08	4.80907e-08	IGHG2/IGHG1/IGHG3/CCL3/FGR/TREM1/IL1R1/IL1B/C1S/ICAM1/FCGR1A/CFI/PTGDS/IGLC3/IGHG4/PRAM1/AHR/C1RL/CLCF1/C1R/NOD2/SPON2/ARID5A/BST2/IGKC/TGFB1/PTAFR/IGLL1/IGLL5/C3/GZMB/IGLC1/TYROBP/FES/FCGR3A/ULBP2/FUT7/SERPING1/CSF2RB/SLAMF1/IGLC2/IL10/LILRB1/C4B/TNFSF4/ITGB2/ARG1/ADGRE2/JAK3/NLRP3/IL13RA2/MAD2L2/FCER1G/IGLC7/SLAMF7/BCL6/C4A/CLEC4G/SH2D1A/SPI1/HAVCR2/LILRB4/AZU1/IGHD/GZMM/IL6/PLEKHM2/TREM2/AGER/…	88
GO:0002366	BP	GO:0002366	leukocyte activation involved in immune response	63/1871	285/18800	8.89406e-10	6.55571e-08	4.80907e-08	LBP/CCL3/SLC11A1/CLEC4D/FGR/ST3GAL1/RIPK2/ICAM1/PTGDS/PRAM1/CLCF1/CLEC4E/LILRA2/LEF1/ADA/LOXL3/TGFB1/PTAFR/GPR183/TYROBP/FES/NFKBIZ/XBP1/ANXA1/SLAMF1/SBNO2/IL10/LILRB1/EOMES/TNFSF4/ITGB2/ADGRE2/JAK3/NLRP3/IL13RA2/MAD2L2/FCER1G/BCL6/SPI1/HAVCR2/MFNG/IL6/TREM2/TBX21/LGALS1/CD40/CD86/LAT/TLR4/GATA3/SEMA4A/IL27RA/PIK3CD/ZC3H12A/SWAP70/SLC15A4/FOXP3/LY9/FCGR2B/CD80/IRF4/LAT2/UNC13D	63
GO:0050673	BP	GO:0050673	epithelial cell proliferation	86/1871	443/18800	9.14257e-10	6.65465e-08	4.88165e-08	FAP/VASH1/PGF/EGFL7/MMRN2/APLNR/CCL2/TWIST1/IGF1/TIE1/FBXW7/WNT2/EGR3/THBS1/IGFBP4/RGCC/SPARC/C5AR1/APOE/HIF1A/FGF7/HGF/TACR1/BMP6/KDR/NOD2/AREG/CYP7B1/NGFR/SIX1/TGFB1/PDGFB/COL8A2/CLDN1/HAS2/IFT80/CEBPB/HTRA1/SERPINF1/CD34/MMP14/TNFAIP3/XBP1/VEGFC/IGF2/TACSTD2/TGFBR1/B4GALT1/DLX5/EYA1/IL10/FUT1/EREG/PRKD1/CXCL12/STAT5A/VASH2/MYC/NR4A1/APELA/ARG1/ROBO1/APLN/MEF2C/MCC/NRP1/TEK/CDH3/MAGED1/IL6/IGFB…	86
GO:0090132	BP	GO:0090132	epithelium migration	74/1871	361/18800	1.16065e-09	8.34376e-08	6.12074e-08	FAP/VASH1/ANGPT2/MMRN2/PLXND1/RAB13/ADAMTS9/FBXW7/PRCP/PKN3/EGR3/THBS1/CLEC14A/CDH5/PTP4A3/RGCC/SPARC/APOE/HIF1A/FGF7/TACR1/SOX18/RHOJ/NOS3/MEOX2/KDR/LGALS12/HDAC7/EPHB4/EVL/PLK2/TGFB1/PDGFB/MAP4K4/HAS2/CYP1B1/GREM1/HBEGF/SERPINF1/PPM1F/PTGS2/ANXA1/VEGFC/TACSTD2/TGFBR1/PIK3R3/FUT1/PRKD1/STAT5A/NR4A1/MAPRE2/APELA/STC1/ROBO1/MEF2C/ZEB2/MCC/NRP1/ETS1/TEK/CD40/FGF18/IQSEC1/ADGRA2/GATA3/SEMA4A/SCARB1/…	74
GO:0007156	BP	GO:0007156	homophilic cell adhesion via plasma membrane adhesion molecules	44/1871	168/18800	1.32724e-09	9.42501e-08	6.91391e-08	ESAM/PECAM1/ROBO4/CLSTN3/PCDH17/CDH24/CDH5/CDH15/TRO/IGFN1/PCDH12/CDH11/SDK1/IGSF21/CDH6/MPZL2/ROBO1/CELSR1/PCDHGA8/PCDHGC5/PCDHGC4/PCDHGA11/PCDHGA1/CDH3/PCDHGA12/PCDHGA9/PCDHGA10/PCDHGB4/PCDHGB3/PCDHGA6/PCDHGA5/PCDHGA3/PCDHGB6/PCDHGA7/PCDHGB1/PCDHGA4/PCDHGB5/PCDHGB2/PCDHGA2/CDH26/PCDHGC3/PCDH19/PCDHGB7/PCDH8	44
GO:0070371	BP	GO:0070371	ERK1 and ERK2 cascade	70/1871	335/18800	1.38852e-09	9.74139e-08	7.146e-08	CHI3L1/CCL14/DUSP4/CCL2/GBP1/IGF1/FBXW7/TRPV4/CCL3/CCN1/RAMP3/ADCYAP1/NOD1/IL1B/ATF3/PDGFRB/GNAI2/RIPK2/ICAM1/C5AR1/APOE/SPRY1/CCL4/FPR2/KDR/NOD2/CCN2/PTPN2/SPRED3/SHC1/TPBG/TGFB1/PDGFB/PRXL2C/GPR183/DUSP7/CCL3L3/CCL16/OXTR/HTR2A/SLAMF1/MAP3K12/THPO/MYC/APELA/DUSP5/NRP1/HAVCR2/CCL22/CD44/TEK/ABCA7/CAVIN3/DUSP6/TREM2/PTPN1/AGER/FGF18/PLA2G5/RANBP9/C5AR2/TLR4/IL1A/NTRK1/MIR23A/ADIPOQ/SIRPA/ZFP36L1/…	70
GO:0002263	BP	GO:0002263	cell activation involved in immune response	63/1871	289/18800	1.6029e-09	1.11116e-07	8.15111e-08	LBP/CCL3/SLC11A1/CLEC4D/FGR/ST3GAL1/RIPK2/ICAM1/PTGDS/PRAM1/CLCF1/CLEC4E/LILRA2/LEF1/ADA/LOXL3/TGFB1/PTAFR/GPR183/TYROBP/FES/NFKBIZ/XBP1/ANXA1/SLAMF1/SBNO2/IL10/LILRB1/EOMES/TNFSF4/ITGB2/ADGRE2/JAK3/NLRP3/IL13RA2/MAD2L2/FCER1G/BCL6/SPI1/HAVCR2/MFNG/IL6/TREM2/TBX21/LGALS1/CD40/CD86/LAT/TLR4/GATA3/SEMA4A/IL27RA/PIK3CD/ZC3H12A/SWAP70/SLC15A4/FOXP3/LY9/FCGR2B/CD80/IRF4/LAT2/UNC13D	63
GO:0050921	BP	GO:0050921	positive regulation of chemotaxis	39/1871	140/18800	1.68113e-09	1.15167e-07	8.44833e-08	SERPINE1/LBP/PGF/TRPV4/CCL3/THBS1/CXCL8/PDGFRB/TNFSF14/RARRES2/C5AR1/CCL4/S1PR1/FPR2/KDR/TPBG/TGFB1/ARTN/PDGFB/AIF1/PPM1F/VEGFC/SLAMF1/PRKD1/CXCL12/CSF1/CXCL10/NRP1/SPI1/AZU1/IL6/TREM2/AGER/FGF18/VEGFB/SWAP70/TMSB4X/DEFB124/CXCR4	39
GO:1903706	BP	GO:1903706	regulation of hemopoiesis	75/1871	371/18800	1.71954e-09	1.16429e-07	8.54088e-08	RUNX1/FBXW7/CCL3/EGR3/ZBTB46/TNFAIP6/GPR68/RIPK2/CSF3/LILRB3/HIF1A/LOX/INHBA/LILRB2/CSF3R/TRIB1/PTPN2/LEF1/ADA/FSTL3/LOXL3/TGFB1/SLC9B2/TYROBP/CEBPB/FES/NFKBIZ/MMP14/XBP1/ANXA1/TNFSF9/SOX4/IL10/LILRB1/RARG/TNFSF4/THPO/LRRC17/MYC/CSF1/CBFB/JAK3/NLRP3/LTF/MEF2C/ADAM8/BCL6/SPI1/ETS1/IL1RL2/DCSTAMP/CTLA4/LILRB4/NFAM1/TREM2/AGER/CD83/PRDM1/TBX21/CD86/GPR137B/STAT5B/TLR4/GATA3/RAB7B/ADIPOQ/ZC3H12A/ZFP3…	75
GO:0010631	BP	GO:0010631	epithelial cell migration	73/1871	358/18800	1.91136e-09	1.2793e-07	9.38453e-08	FAP/VASH1/ANGPT2/MMRN2/PLXND1/RAB13/ADAMTS9/FBXW7/PRCP/PKN3/EGR3/THBS1/CLEC14A/CDH5/PTP4A3/RGCC/SPARC/APOE/HIF1A/FGF7/TACR1/SOX18/RHOJ/NOS3/MEOX2/KDR/LGALS12/HDAC7/EPHB4/EVL/PLK2/TGFB1/PDGFB/MAP4K4/HAS2/CYP1B1/GREM1/HBEGF/SERPINF1/PPM1F/PTGS2/ANXA1/VEGFC/TACSTD2/TGFBR1/PIK3R3/FUT1/PRKD1/STAT5A/NR4A1/MAPRE2/STC1/ROBO1/MEF2C/ZEB2/MCC/NRP1/ETS1/TEK/CD40/FGF18/IQSEC1/ADGRA2/GATA3/SEMA4A/SCARB1/MIR23A…	73
GO:0032102	BP	GO:0032102	negative regulation of response to external stimulus	83/1871	429/18800	2.12559e-09	1.40651e-07	1.03178e-07	SERPINE1/SEMA6B/ADAMTS18/FAP/ANGPT2/CCL2/IGF1/CD200/FNDC4/THBS1/A2M/FGR/CARD8/CDH5/SAA1/TNFAIP6/IFI16/ADORA1/PLAU/CST7/SH2B3/FYN/C1QTNF1/APOE/HGF/IRAK3/FPR2/NOS3/NOD2/TRIB1/LILRA2/SOCS3/PTPN2/PLK2/ADA/STAT2/PDGFB/CALCRL/LYAR/GREM1/HTRA1/VTN/AIF1/SERPINF1/CD34/TNFAIP3/NUCB2/SPP1/SERPING1/IL10/LILRB1/SEMA5B/NENF/HAMP/ARG1/NLRP3/LTF/ROBO1/SERPINB2/ST6GAL1/SEC14L1/DUSP1/NRP1/THBD/HAVCR2/TEK/RHBDF2/AJ…	83
GO:0090130	BP	GO:0090130	tissue migration	74/1871	366/18800	2.1918e-09	1.43403e-07	1.05196e-07	FAP/VASH1/ANGPT2/MMRN2/PLXND1/RAB13/ADAMTS9/FBXW7/PRCP/PKN3/EGR3/THBS1/CLEC14A/CDH5/PTP4A3/RGCC/SPARC/APOE/HIF1A/FGF7/TACR1/SOX18/RHOJ/NOS3/MEOX2/KDR/LGALS12/HDAC7/EPHB4/EVL/PLK2/TGFB1/PDGFB/MAP4K4/HAS2/CYP1B1/GREM1/HBEGF/SERPINF1/PPM1F/PTGS2/ANXA1/VEGFC/TACSTD2/TGFBR1/PIK3R3/FUT1/PRKD1/STAT5A/NR4A1/MAPRE2/APELA/STC1/ROBO1/MEF2C/ZEB2/MCC/NRP1/ETS1/TEK/CD40/FGF18/IQSEC1/ADGRA2/GATA3/SEMA4A/SCARB1/…	74
GO:0070374	BP	GO:0070374	positive regulation of ERK1 and ERK2 cascade	52/1871	220/18800	2.29074e-09	1.48211e-07	1.08723e-07	CHI3L1/CCL14/CCL2/IGF1/FBXW7/TRPV4/CCL3/RAMP3/ADCYAP1/NOD1/PDGFRB/GNAI2/RIPK2/ICAM1/C5AR1/APOE/CCL4/FPR2/KDR/NOD2/CCN2/SHC1/TPBG/TGFB1/PDGFB/PRXL2C/GPR183/CCL3L3/CCL16/HTR2A/SLAMF1/MAP3K12/THPO/APELA/NRP1/HAVCR2/CCL22/CD44/TEK/ABCA7/CAVIN3/TREM2/AGER/FGF18/PLA2G5/C5AR2/TLR4/IL1A/NTRK1/MIR23A/CCL18/P2RY6	52
GO:0032944	BP	GO:0032944	regulation of mononuclear cell proliferation	54/1871	233/18800	2.40475e-09	1.53877e-07	1.1288e-07	IGF1/LRRC32/IL1B/VCAM1/TNFRSF4/RIPK2/AHR/TACR1/CLCF1/LST1/LILRB2/ADA/GPR183/TYROBP/CEBPB/FCGR3A/MZB1/AIF1/ANXA1/SLC39A10/TNFSF9/IGF2/CD276/MNDA/SLAMF1/IL10/LILRB1/TNFSF4/CSF1/ARG1/JAK3/MEF2C/BCL6/ST6GAL1/CLEC4G/CTLA4/HAVCR2/NFATC2/LILRB4/IL6/AGER/CD40/CD86/MAPK8IP1/STAT5B/TLR4/MARCHF7/IL1A/IL6ST/IL27RA/RASAL3/FOXP3/FCGR2B/CD80	54
GO:0050650	BP	GO:0050650	chondroitin sulfate proteoglycan biosynthetic process	14/1871	23/18800	3.06471e-09	1.93976e-07	1.42295e-07	CHSY3/CSGALNACT1/CHST11/CHSY1/B3GALT6/CHST12/CSGALNACT2/CYTL1/CHPF2/B3GAT3/CHST7/CHPF/DSE/CHST15	14
GO:0042113	BP	GO:0042113	B cell activation	69/1871	336/18800	3.89433e-09	2.43835e-07	1.7887e-07	IGHG2/IGHG1/IGHG3/IL11/VCAM1/ST3GAL1/TNFRSF4/INHBA/IGLC3/IGHG4/AHR/CLCF1/NOD2/PTPN2/LEF1/BST2/ADA/IGKC/TGFB1/IGLL1/IGLL5/THEMIS2/GPR183/IGLC1/TYROBP/MZB1/SAMSN1/MMP14/TNFAIP3/XBP1/SLC39A10/HHEX/KLF6/MNDA/IGLC2/IL10/LAX1/TNFSF4/CMTM7/JAK3/MAD2L2/IGLC7/MEF2C/BCL6/SPI1/CTLA4/NFATC2/IGHD/MFNG/IL6/NFAM1/TBX21/LGALS1/CD40/CD86/STAT5B/DNAJB9/TLR4/TXLNA/NTRK1/IL27RA/PIK3CD/ZFP36L1/SWAP70/TRBC1/SLC15A4/FO…	69
GO:0070098	BP	GO:0070098	chemokine-mediated signaling pathway	29/1871	89/18800	4.11903e-09	2.55161e-07	1.87178e-07	ACKR1/CCL14/CCL2/CCL3/CXCL3/CXCL8/SH2B3/CXCL2/HIF1A/CCL4/CXCL9/CXCL11/PPBP/CCL3L3/CCL16/WBP1L/CXCL1/CXCL12/THPO/ROBO1/CXCL10/FOXC1/SLIT3/CCL22/TREM2/CCR8/CCR10/CCL18/CXCR4	29
GO:0001837	BP	GO:0001837	epithelial to mesenchymal transition	42/1871	162/18800	4.34405e-09	2.64209e-07	1.93816e-07	MSX1/TWIST1/WNT2/COL1A1/ENG/PDPN/NOTCH4/IL1B/VASN/RGCC/SNAI1/EDNRA/HIF1A/SPRY1/HGF/TGFB3/TIAM1/S100A4/LEF1/SPRED3/LOXL3/TGFB1/HAS2/GREM1/TGFBR1/EOMES/GSC/SDCBP/DDX5/MAD2L2/PHLDB1/ADAM15/FOXC1/ZNF750/IL6/MCRIP1/PHLDB2/GATA3/HEYL/SFRP2/OLFM1/MSX2	42
GO:0070661	BP	GO:0070661	leukocyte proliferation	68/1871	330/18800	4.35584e-09	2.64209e-07	1.93816e-07	IGF1/SLC11A1/LRRC32/IL1B/VCAM1/TNFSF14/FYN/TNFRSF4/RIPK2/AHR/TACR1/CLCF1/LST1/LILRB2/LEF1/BST2/ADA/GPR183/GREM1/TYROBP/CEBPB/FCGR3A/MZB1/AIF1/MSN/TNFAIP3/ANXA1/SLC39A10/TNFSF9/IL33/IGF2/CD276/HHEX/CSF2RB/MNDA/SLAMF1/IL10/LILRB1/TNFSF4/CSF1/ARG1/JAK3/ARMC5/MEF2C/BCL6/ST6GAL1/CLEC4G/CTLA4/HAVCR2/NFATC2/LILRB4/IL6/TREM2/AGER/CD40/CD86/MAPK8IP1/STAT5B/TLR4/MARCHF7/IL1A/IL6ST/CSF2RA/IL27RA/RASAL3/FOXP…	68
GO:0070372	BP	GO:0070372	regulation of ERK1 and ERK2 cascade	65/1871	311/18800	5.29714e-09	3.17992e-07	2.33269e-07	CHI3L1/CCL14/DUSP4/CCL2/GBP1/IGF1/FBXW7/TRPV4/CCL3/CCN1/RAMP3/ADCYAP1/NOD1/IL1B/ATF3/PDGFRB/GNAI2/RIPK2/ICAM1/C5AR1/APOE/SPRY1/CCL4/FPR2/KDR/NOD2/CCN2/PTPN2/SPRED3/SHC1/TPBG/TGFB1/PDGFB/PRXL2C/GPR183/CCL3L3/CCL16/HTR2A/SLAMF1/MAP3K12/THPO/APELA/NRP1/HAVCR2/CCL22/CD44/TEK/ABCA7/CAVIN3/DUSP6/TREM2/PTPN1/AGER/FGF18/PLA2G5/RANBP9/C5AR2/TLR4/IL1A/NTRK1/MIR23A/ADIPOQ/SIRPA/CCL18/P2RY6	65
GO:0050864	BP	GO:0050864	regulation of B cell activation	48/1871	200/18800	5.5314e-09	3.28667e-07	2.411e-07	IGHG2/IGHG1/IGHG3/TNFRSF4/INHBA/IGLC3/IGHG4/AHR/CLCF1/NOD2/ADA/IGKC/TGFB1/IGLL1/IGLL5/THEMIS2/GPR183/IGLC1/TYROBP/MZB1/SAMSN1/MMP14/TNFAIP3/XBP1/SLC39A10/MNDA/IGLC2/IL10/TNFSF4/MAD2L2/IGLC7/MEF2C/BCL6/CTLA4/NFATC2/IGHD/IL6/NFAM1/TBX21/CD40/STAT5B/TLR4/IL27RA/ZFP36L1/TRBC1/SLC15A4/FOXP3/FCGR2B	48
GO:0070665	BP	GO:0070665	positive regulation of leukocyte proliferation	41/1871	158/18800	6.42958e-09	3.77714e-07	2.7708e-07	IGF1/IL1B/VCAM1/TNFRSF4/RIPK2/TACR1/CLCF1/LILRB2/BST2/ADA/GPR183/FCGR3A/AIF1/ANXA1/SLC39A10/TNFSF9/IGF2/CD276/CSF2RB/SLAMF1/TNFSF4/CSF1/JAK3/MEF2C/BCL6/ST6GAL1/HAVCR2/NFATC2/IL6/AGER/CD40/CD86/STAT5B/TLR4/IL1A/IL6ST/CSF2RA/IL27RA/RASAL3/FOXP3/CD80	41
GO:0007265	BP	GO:0007265	Ras protein signal transduction	70/1871	347/18800	6.55199e-09	3.77714e-07	2.7708e-07	GPR4/IGF1/RASIP1/LPAR6/STMN3/PDPN/ARHGEF3/COL3A1/ABRA/RAPGEF3/COL1A2/PDGFRB/IQSEC3/APOE/SPRY1/RHOJ/TIAM1/RASA3/NGFR/ABL2/PLK2/ELMO1/RASSF1/MAP4K4/CYTH4/AIF1/CDC42SE1/FLOT1/ADRA2A/PLEKHG7/RASGEF1A/F2RL2/RIPOR1/RGL2/PRKD1/SDCBP/LIMK1/CSF1/DOK2/MAPRE2/ROBO1/TNFAIP1/KSR1/BCL6/CELSR1/NRP1/RASGRF2/MRAS/RAP2B/MYO9B/ABCA1/STK19/RAPGEF4/RASGRP3/KCTD10/GPR65/ARHGAP4/LAT/IQSEC1/CDC42EP1/NTRK1/MCF2L/CYTH1/RA…	70
GO:0050678	BP	GO:0050678	regulation of epithelial cell proliferation	75/1871	382/18800	6.55904e-09	3.77714e-07	2.7708e-07	VASH1/PGF/EGFL7/MMRN2/APLNR/CCL2/TWIST1/IGF1/TIE1/FBXW7/WNT2/EGR3/THBS1/RGCC/SPARC/C5AR1/APOE/HIF1A/FGF7/TACR1/BMP6/KDR/NOD2/AREG/CYP7B1/NGFR/SIX1/TGFB1/PDGFB/CLDN1/HAS2/IFT80/HTRA1/SERPINF1/TNFAIP3/XBP1/VEGFC/IGF2/TACSTD2/TGFBR1/B4GALT1/DLX5/EYA1/IL10/FUT1/EREG/PRKD1/CXCL12/STAT5A/VASH2/MYC/NR4A1/APELA/ARG1/ROBO1/APLN/MEF2C/MCC/NRP1/TEK/CDH3/MAGED1/PRL/TINF2/FLT1/C5AR2/SIX4/GATA3/VEGFB/SFRP2/MIR…	75
GO:0032612	BP	GO:0032612	interleukin-1 production	36/1871	129/18800	6.68119e-09	3.77714e-07	2.7708e-07	SPHK1/IGF1/LILRA5/CCL3/CARD8/NOD1/SAA1/IFI16/NLRP1/RIPK2/IL1R2/NOD2/LILRA2/TYROBP/TNFAIP3/PANX2/ANXA1/MNDA/IL10/PML/NLRP3/NLRC4/PYHIN1/HAVCR2/LILRB4/AZU1/IGHD/LPL/IL6/TREM2/AGER/EGR1/GBP5/TLR4/ZC3H12A/SIRPA	36
GO:0032652	BP	GO:0032652	regulation of interleukin-1 production	36/1871	129/18800	6.68119e-09	3.77714e-07	2.7708e-07	SPHK1/IGF1/LILRA5/CCL3/CARD8/NOD1/SAA1/IFI16/NLRP1/RIPK2/IL1R2/NOD2/LILRA2/TYROBP/TNFAIP3/PANX2/ANXA1/MNDA/IL10/PML/NLRP3/NLRC4/PYHIN1/HAVCR2/LILRB4/AZU1/IGHD/LPL/IL6/TREM2/AGER/EGR1/GBP5/TLR4/ZC3H12A/SIRPA	36
GO:0002687	BP	GO:0002687	positive regulation of leukocyte migration	38/1871	141/18800	7.41083e-09	4.1157e-07	3.01915e-07	SERPINE1/SELP/LBP/PGF/PLVAP/TRPV4/CCL3/THBS1/CXCL8/IL1R1/THY1/TNFSF14/RARRES2/ICAM1/C5AR1/TACR1/CCL4/FPR2/BDKRB1/PTAFR/AIF1/MMP14/VEGFC/FUT7/SLAMF1/CXCL12/CSF1/CXCL10/ADAM8/SPI1/CD47/IL6/TREM2/AGER/IL1A/VEGFB/SWAP70/DEFB124	38
GO:0002429	BP	GO:0002429	immune response-activating cell surface receptor signaling pathway	63/1871	300/18800	7.49208e-09	4.1157e-07	3.01915e-07	PRKCH/PDE4B/IGHG2/IGHG1/IGHG3/FCN1/GBP1/FGR/FPR1/THY1/CMTM3/FYN/RIPK2/C5AR1/IGLC3/IGHG4/PRAM1/FPR2/LILRA2/PTPN2/ADA/IGKC/BTNL9/IGLL1/IGLL5/THEMIS2/IGLC1/TYROBP/NFKBIZ/SLC39A10/CD276/MNDA/IGLC2/LAX1/LIMK1/FCER1G/IGLC7/MEF2C/FYB1/SH2D1A/LCP2/CTLA4/NFATC2/CD47/LILRB4/IGHD/TRAT1/NFAM1/RELA/LIME1/MYO1G/UBASH3A/C5AR2/GATA3/PIK3CD/ZC3H12A/PLPP4/KCNN4/HCK/TRBC1/FOXP3/FCGR2B/LAT2	63
GO:0002757	BP	GO:0002757	immune response-activating signal transduction	63/1871	300/18800	7.49208e-09	4.1157e-07	3.01915e-07	PRKCH/PDE4B/IGHG2/IGHG1/IGHG3/FCN1/GBP1/FGR/FPR1/THY1/CMTM3/FYN/RIPK2/C5AR1/IGLC3/IGHG4/PRAM1/FPR2/LILRA2/PTPN2/ADA/IGKC/BTNL9/IGLL1/IGLL5/THEMIS2/IGLC1/TYROBP/NFKBIZ/SLC39A10/CD276/MNDA/IGLC2/LAX1/LIMK1/FCER1G/IGLC7/MEF2C/FYB1/SH2D1A/LCP2/CTLA4/NFATC2/CD47/LILRB4/IGHD/TRAT1/NFAM1/RELA/LIME1/MYO1G/UBASH3A/C5AR2/GATA3/PIK3CD/ZC3H12A/PLPP4/KCNN4/HCK/TRBC1/FOXP3/FCGR2B/LAT2	63
GO:1902106	BP	GO:1902106	negative regulation of leukocyte differentiation	31/1871	102/18800	8.06566e-09	4.38938e-07	3.21992e-07	RUNX1/FBXW7/CCL3/ZBTB46/TNFAIP6/GPR68/LILRB3/INHBA/TRIB1/PTPN2/FSTL3/LOXL3/ANXA1/LILRB1/TNFSF4/LRRC17/MYC/CBFB/JAK3/LTF/BCL6/CTLA4/LILRB4/TBX21/GPR137B/TLR4/ADIPOQ/ZC3H12A/FOXP3/FCGR2B/PIAS3	31
GO:0048705	BP	GO:0048705	skeletal system morphogenesis	52/1871	228/18800	8.47599e-09	4.56997e-07	3.3524e-07	MDFI/MSX1/TWIST1/SFRP4/TRPV4/COL1A1/PRRX1/FGR/COMP/COL3A1/SERPINH1/MMP2/ATG9B/CSGALNACT1/ALPL/CHST11/TCF15/MTHFD1L/SIX2/CHSY1/TGFB3/BMP6/ARID5B/CCN2/SIX1/HYAL2/HAS2/IFT80/GREM1/MMP14/BMP1/TGFBR1/DLX5/HOXD10/EYA1/RARG/GSC/STC1/LTF/MEF2C/TMEM119/FOXC1/CSRNP1/TBX15/FGF18/SIX4/SFRP2/RUNX2/MSX2/HOXD3/MATN1/TMEM107	52
GO:0032755	BP	GO:0032755	positive regulation of interleukin-6 production	30/1871	97/18800	8.89689e-09	4.7529e-07	3.48658e-07	LBP/TWIST1/LILRA5/TRPV4/NOD1/IL1B/RIPK2/LILRB2/NOD2/SPON2/ARID5A/LILRA2/PTAFR/HYAL2/TYROBP/AIF1/XBP1/IL33/TLR2/EREG/TNFSF4/IL1RAP/AKIRIN2/IL1RL2/LPL/IL6/AGER/TLR4/IL1A/RAB7B	30
GO:0030206	BP	GO:0030206	chondroitin sulfate biosynthetic process	12/1871	18/18800	9.5637e-09	5.06267e-07	3.71383e-07	CHSY3/CSGALNACT1/CHST11/CHSY1/B3GALT6/CHST12/CSGALNACT2/CHPF2/CHST7/CHPF/DSE/CHST15	12
GO:0050866	BP	GO:0050866	negative regulation of cell activation	50/1871	216/18800	9.7098e-09	5.09371e-07	3.73659e-07	ADAMTS18/RUNX1/CD200/FGR/LRRC32/CST7/SH2B3/ADGRF5/C1QTNF1/APOE/INHBA/LST1/LILRB2/NOS3/PTPN2/LOXL3/PDGFB/TYROBP/CEBPB/SAMSN1/TNFAIP3/ANXA1/MNDA/IL10/LAX1/LILRB1/TSPAN32/TNFSF4/CBFB/ARG1/JAK3/IL13RA2/BCL6/CLEC4G/SPI1/THBD/CTLA4/HAVCR2/LILRB4/TREM2/TBX21/CD86/TNFAIP8L2/ADORA2A/MARCHF7/ZC3H12A/TIGIT/FOXP3/FCGR2B/CD80	50
GO:0001667	BP	GO:0001667	ameboidal-type cell migration	88/1871	480/18800	1.05938e-08	5.49468e-07	4.03073e-07	SEMA6B/FAP/VASH1/ANGPT2/MMRN2/PLXND1/RAB13/TIMP1/TWIST1/ADAMTS9/FBXW7/PRCP/PKN3/EGR3/THBS1/CLEC14A/CDH5/PTP4A3/RGCC/SPARC/EDNRA/APOE/HIF1A/FGF7/TACR1/SOX18/RHOJ/NOS3/MEOX2/KDR/ARID5B/LGALS12/HDAC7/EPHB4/SRGAP2/EVL/PLK2/TPBG/TGFB1/PDGFB/MAP4K4/HYAL2/HAS2/CYP1B1/GREM1/HBEGF/SERPINF1/PPM1F/PTGS2/ANXA1/VEGFC/TACSTD2/TGFBR1/PIK3R3/FUT1/PRKD1/STAT5A/SEMA5B/PML/NR4A1/AMOTL2/MAPRE2/APELA/STC1/ROBO1/MEF2C…	88
GO:0050870	BP	GO:0050870	positive regulation of T cell activation	51/1871	223/18800	1.06629e-08	5.49468e-07	4.03073e-07	RUNX1/CCL2/IGF1/EGR3/IL1B/VCAM1/THY1/TNFSF14/FYN/RIPK2/MAP3K8/LILRB2/NOD2/LEF1/ADA/AIF1/NFKBIZ/XBP1/ANXA1/TNFSF9/IGF2/CD276/SOX4/SLAMF1/LILRB1/TNFSF4/EFNB3/CBFB/JAK3/NLRP3/ADAM8/BCL6/IL1RL2/HAVCR2/CD47/LILRB4/IL6/AGER/CD83/LGALS1/CD86/STAT5B/GATA3/IL1A/IL6ST/IL27RA/ICOS/RASAL3/SIRPA/FOXP3/CD80	51
GO:0032946	BP	GO:0032946	positive regulation of mononuclear cell proliferation	38/1871	143/18800	1.12922e-08	5.76792e-07	4.23117e-07	IGF1/IL1B/VCAM1/TNFRSF4/RIPK2/TACR1/CLCF1/LILRB2/ADA/GPR183/FCGR3A/AIF1/ANXA1/SLC39A10/TNFSF9/IGF2/CD276/SLAMF1/TNFSF4/CSF1/JAK3/MEF2C/BCL6/ST6GAL1/HAVCR2/NFATC2/IL6/AGER/CD40/CD86/STAT5B/TLR4/IL1A/IL6ST/IL27RA/RASAL3/FOXP3/CD80	38
GO:0050670	BP	GO:0050670	regulation of lymphocyte proliferation	52/1871	230/18800	1.16023e-08	5.82901e-07	4.27599e-07	IGF1/LRRC32/IL1B/VCAM1/TNFRSF4/RIPK2/AHR/TACR1/CLCF1/LST1/LILRB2/ADA/GPR183/TYROBP/CEBPB/FCGR3A/MZB1/AIF1/ANXA1/SLC39A10/TNFSF9/IGF2/CD276/MNDA/SLAMF1/IL10/LILRB1/TNFSF4/ARG1/JAK3/MEF2C/BCL6/CLEC4G/CTLA4/HAVCR2/NFATC2/LILRB4/IL6/AGER/CD40/CD86/MAPK8IP1/STAT5B/TLR4/MARCHF7/IL1A/IL6ST/IL27RA/RASAL3/FOXP3/FCGR2B/CD80	52
GO:0060349	BP	GO:0060349	bone morphogenesis	30/1871	98/18800	1.1612e-08	5.82901e-07	4.27599e-07	MSX1/TWIST1/SFRP4/TRPV4/COL1A1/COMP/COL3A1/SERPINH1/ATG9B/CSGALNACT1/ALPL/CHSY1/TGFB3/BMP6/HAS2/IFT80/MMP14/DLX5/RARG/STC1/LTF/MEF2C/TMEM119/FOXC1/FGF18/SFRP2/RUNX2/MSX2/MATN1/TMEM107	30
GO:0032623	BP	GO:0032623	interleukin-2 production	23/1871	63/18800	1.43347e-08	7.07381e-07	5.18913e-07	RUNX1/PDE4B/GBP1/IL1B/RIPK2/NOD2/HOMER3/HDAC7/CD34/TNFAIP3/ANXA1/HAVCR2/NAV3/LILRB4/CD83/TBX21/CD86/STAT5B/GATA3/IL1A/FOXP3/CD80/IRF4	23
GO:0032663	BP	GO:0032663	regulation of interleukin-2 production	23/1871	63/18800	1.43347e-08	7.07381e-07	5.18913e-07	RUNX1/PDE4B/GBP1/IL1B/RIPK2/NOD2/HOMER3/HDAC7/CD34/TNFAIP3/ANXA1/HAVCR2/NAV3/LILRB4/CD83/TBX21/CD86/STAT5B/GATA3/IL1A/FOXP3/CD80/IRF4	23
GO:0032732	BP	GO:0032732	positive regulation of interleukin-1 production	25/1871	73/18800	1.53701e-08	7.521e-07	5.51718e-07	LILRA5/CCL3/CARD8/NOD1/SAA1/IFI16/NLRP1/RIPK2/NOD2/LILRA2/TYROBP/PANX2/MNDA/NLRP3/NLRC4/PYHIN1/HAVCR2/AZU1/IGHD/LPL/IL6/AGER/EGR1/GBP5/TLR4	25
GO:1902895	BP	GO:1902895	positive regulation of miRNA transcription	19/1871	45/18800	1.60063e-08	7.76707e-07	5.69769e-07	HIF1A/WT1/FOSL1/NGFR/TGFB1/PDGFB/MRTFA/IL10/MYC/APLN/SPI1/ETS1/GNL3/RELA/EGR1/PRL/SMAD1/GATA3/MRTFB	19
GO:0043542	BP	GO:0043542	endothelial cell migration	59/1871	279/18800	1.7082e-08	8.22054e-07	6.03034e-07	FAP/VASH1/ANGPT2/MMRN2/PLXND1/RAB13/ADAMTS9/FBXW7/PRCP/EGR3/THBS1/CLEC14A/CDH5/PTP4A3/RGCC/SPARC/APOE/HIF1A/SOX18/RHOJ/NOS3/MEOX2/KDR/LGALS12/HDAC7/EPHB4/PLK2/TGFB1/PDGFB/CYP1B1/GREM1/SERPINF1/PTGS2/ANXA1/VEGFC/TGFBR1/PIK3R3/FUT1/PRKD1/STAT5A/NR4A1/STC1/ROBO1/MEF2C/NRP1/ETS1/TEK/CD40/FGF18/ADGRA2/GATA3/SEMA4A/SCARB1/MIR23A/PIK3CD/ZC3H12A/TMSB4X/SRPX2/DLL4	59
GO:0030099	BP	GO:0030099	myeloid cell differentiation	75/1871	391/18800	1.85149e-08	8.83708e-07	6.48262e-07	RUNX1/OSCAR/FBXW7/CCL3/IL11/ZBTB46/TNFAIP6/CCN4/IFI16/GPR68/DYRK3/SH2B3/FLI1/CLEC5A/ADGRF5/CSF3/LILRB3/HIF1A/LOX/INHBA/EPAS1/CSF3R/TRIB1/PTPN2/LEF1/FSTL3/TGFB1/SLC9B2/GPR183/LYAR/TYROBP/CEBPB/FES/NRROS/ZNF385A/SNX10/BATF3/SBNO2/TLR2/LILRB1/RARG/KLF2/THPO/LRRC17/MYC/CSF1/PML/CBFB/JAK3/LTF/MEF2C/BCL6/JMJD6/SPI1/ETS1/DCSTAMP/PIP4K2A/LILRB4/TREM2/PABPC4/FAM20C/GPR137B/STAT5B/JUNB/TLR4/PDE1B/GATA3/RAB…	75
GO:1903707	BP	GO:1903707	negative regulation of hemopoiesis	31/1871	106/18800	2.21697e-08	1.04954e-06	7.69914e-07	RUNX1/FBXW7/CCL3/ZBTB46/TNFAIP6/GPR68/LILRB3/INHBA/TRIB1/PTPN2/FSTL3/LOXL3/ANXA1/LILRB1/TNFSF4/LRRC17/MYC/CBFB/JAK3/LTF/BCL6/CTLA4/LILRB4/TBX21/GPR137B/TLR4/ADIPOQ/ZC3H12A/FOXP3/FCGR2B/PIAS3	31
GO:0061614	BP	GO:0061614	miRNA transcription	22/1871	60/18800	2.68761e-08	1.26209e-06	9.25833e-07	HIF1A/WT1/FOSL1/NGFR/TGFB1/PDGFB/MRTFA/IL10/MYC/DDX5/NFATC4/APLN/SPI1/ETS1/LILRB4/GNL3/RELA/EGR1/PRL/SMAD1/GATA3/MRTFB	22
GO:0002573	BP	GO:0002573	myeloid leukocyte differentiation	48/1871	210/18800	2.91552e-08	1.35817e-06	9.9631e-07	RUNX1/OSCAR/FBXW7/CCL3/ZBTB46/TNFAIP6/CCN4/IFI16/GPR68/CSF3/LILRB3/INHBA/TRIB1/PTPN2/LEF1/FSTL3/TGFB1/SLC9B2/GPR183/TYROBP/CEBPB/FES/NRROS/SNX10/BATF3/SBNO2/TLR2/LILRB1/LRRC17/MYC/CSF1/LTF/SPI1/DCSTAMP/LILRB4/TREM2/FAM20C/GPR137B/JUNB/TLR4/PDE1B/GATA3/PIK3CD/ADIPOQ/ZFP36L1/TESC/PIAS3/IRF4	48
GO:1901652	BP	GO:1901652	response to peptide	88/1871	491/18800	3.16979e-08	1.46489e-06	1.0746e-06	INHBB/RAB13/EGR2/TIMP1/IGF1/TRPV4/COL1A1/RAMP3/COL3A1/NOD1/AGTRAP/TSHR/MMP2/VIM/IL1B/VCAM1/NLRP1/RARRES2/GNAI2/FYN/EDNRA/RIPK2/ICAM1/FPR2/NOD2/AREG/NGFR/RETN/CCN2/SOCS3/PTPN2/SHC1/STAT2/CYP1B1/CYP11A1/MZB1/SERPINF1/CDK4/PTGS2/TNFAIP3/XBP1/ANXA1/FUT7/IGF2/OXTR/FOXO1/PIK3R3/TLR2/IL10/MYO5A/EREG/JUND/CXCL12/SLC27A1/MDM2/KLF2/STAT5A/MYC/NR4A1/PDE3B/ARG1/JAK3/KBTBD2/NR4A2/PIP4K2A/GPR21/LPL/TREM2/PTPN1…	88
GO:0030098	BP	GO:0030098	lymphocyte differentiation	73/1871	382/18800	3.35707e-08	1.5272e-06	1.12031e-06	RUNX1/EGR3/CLEC4D/IL11/IL1B/VCAM1/ST3GAL1/RIPK2/INHBA/CLCF1/CLEC4E/LILRB2/PTPN2/LEF1/ADA/LOXL3/GPR183/CTSL/NFKBIZ/MMP14/XBP1/ANXA1/TNFSF9/FUT7/SOX4/HHEX/KLF6/SLAMF1/IL10/EOMES/TNFSF4/NFIL3/CMTM7/CBFB/JAK3/NLRP3/FCER1G/ARMC5/ADAM8/BCL6/JMJD6/SPI1/IL1RL2/CTLA4/PREX1/JAG2/PRR7/LILRB4/MFNG/IL6/NFAM1/CD83/EGR1/PRDM1/TBX21/LGALS1/CD86/STAT5B/DNAJB9/GATA3/IL1A/NTRK1/SEMA4A/PIK3CD/RUNX2/ZC3H12A/ZFP36L1/D…	73
GO:0050878	BP	GO:0050878	regulation of body fluid levels	73/1871	382/18800	3.35707e-08	1.5272e-06	1.12031e-06	SERPINE1/SELP/ADAMTS18/FAP/APLNR/PLAUR/TRPV4/THBS1/PDPN/COMP/VWF/COL3A1/SAA1/ADORA1/PLAU/SH2B3/FLI1/GNAI2/C1QTNF1/AQP1/APOE/HIF1A/TACR1/NOS3/ADA/TFPI2/ATP6V1B1/UGCG/NFE2/PDGFB/AVPR2/HYAL2/CLDN1/GPAT4/HAS2/ANXA5/OPRL1/VTN/CD34/XBP1/ADRA2A/ZNF385A/OXTR/SERPING1/F2RL2/ENTPD1/TSPAN32/STAT5A/CD59/PEAR1/APLN/FCER1G/SERPINB2/THBD/RAP2B/ST3GAL4/EMILIN2/F5/NPR1/IL6/PABPC4/CD40/PRL/GP1BB/STAT5B/TLR4/AQP5/A…	73
GO:0022408	BP	GO:0022408	negative regulation of cell-cell adhesion	46/1871	199/18800	3.91926e-08	1.76913e-06	1.29778e-06	ADAMTS18/RUNX1/TRPV4/NOTCH4/FXYD5/LRRC32/SH2B3/RGCC/C1QTNF1/LILRB2/BMP6/PTPN2/LOXL3/TGFB1/CEBPB/PPM1F/ANXA1/IL10/LAX1/LILRB1/IL1RN/CXCL12/TNFSF4/CBFB/ARG1/JAK3/MAD2L2/BCL6/CLEC4G/SPI1/CTLA4/HAVCR2/LILRB4/GTPBP4/TBX21/CD86/TNFAIP8L2/ADORA2A/MARCHF7/ADIPOQ/ZC3H12A/SWAP70/TIGIT/FOXP3/FCGR2B/CD80	46
GO:0043367	BP	GO:0043367	CD4-positive, alpha-beta T cell differentiation	26/1871	82/18800	4.86599e-08	2.17959e-06	1.59888e-06	RUNX1/RIPK2/LEF1/LOXL3/GPR183/CTSL/NFKBIZ/ANXA1/FUT7/TNFSF4/CBFB/JAK3/NLRP3/ARMC5/BCL6/IL6/CD83/TBX21/CD86/GATA3/SEMA4A/ZC3H12A/FOXP3/LY9/CD80/IRF4	26
GO:0033002	BP	GO:0033002	muscle cell proliferation	51/1871	233/18800	4.90969e-08	2.18237e-06	1.60093e-06	RUNX1/MAPK11/IGF1/WNT2/THBS1/SOD2/MMP2/CCN4/NOTCH3/PDGFRB/GNAI2/APOE/TACR1/S1PR1/TGFB3/NOS3/TRIB1/PTGIR/SIX1/TGFB1/PTAFR/PDGFB/CALCRL/HBEGF/PIM1/AIF1/PTGS2/TNFAIP3/TGFBR1/IL10/EREG/S1PR2/MYC/TENM4/APLN/MEF2C/FOXC1/EFEMP2/ADAMTS1/NPR1/MIR214/IL6/RBP4/IGFBP5/SMAD1/KCNK2/TLR4/ADIPOQ/TP73/ELN/P2RY6	51
GO:1902107	BP	GO:1902107	positive regulation of leukocyte differentiation	39/1871	157/18800	5.42002e-08	2.37299e-06	1.74076e-06	RUNX1/EGR3/ZBTB46/GPR68/RIPK2/LILRB2/TRIB1/LEF1/ADA/TGFB1/SLC9B2/TYROBP/FES/NFKBIZ/MMP14/XBP1/ANXA1/TNFSF9/SOX4/IL10/TNFSF4/CSF1/CBFB/NLRP3/ADAM8/BCL6/IL1RL2/DCSTAMP/LILRB4/TREM2/AGER/CD83/CD86/STAT5B/GATA3/ZFP36L1/TESC/FOXP3/CD80	39
GO:1903708	BP	GO:1903708	positive regulation of hemopoiesis	39/1871	157/18800	5.42002e-08	2.37299e-06	1.74076e-06	RUNX1/EGR3/ZBTB46/GPR68/RIPK2/LILRB2/TRIB1/LEF1/ADA/TGFB1/SLC9B2/TYROBP/FES/NFKBIZ/MMP14/XBP1/ANXA1/TNFSF9/SOX4/IL10/TNFSF4/CSF1/CBFB/NLRP3/ADAM8/BCL6/IL1RL2/DCSTAMP/LILRB4/TREM2/AGER/CD83/CD86/STAT5B/GATA3/ZFP36L1/TESC/FOXP3/CD80	39
GO:0050654	BP	GO:0050654	chondroitin sulfate proteoglycan metabolic process	16/1871	35/18800	5.59173e-08	2.4299e-06	1.7825e-06	CHSY3/BGN/CSGALNACT1/CHST11/CHSY1/B3GALT6/CHST12/CSGALNACT2/CYTL1/EGFLAM/CHPF2/B3GAT3/CHST7/CHPF/DSE/CHST15	16
GO:0001649	BP	GO:0001649	osteoblast differentiation	52/1871	241/18800	5.97682e-08	2.57298e-06	1.88746e-06	CTHRC1/MAPK11/TWIST1/IGF1/CCL3/COL1A1/CCN1/TNFAIP6/CCN4/ALPL/CLEC5A/VCAN/SNAI1/TPM4/LOX/HGF/BMP6/AREG/HDAC7/LEF1/IFT80/GREM1/CEBPB/IFITM1/SPP1/VEGFC/IGF2/CHRD/DLX5/JUND/PRKD1/DDX5/CBFB/PTH1R/LTF/DHH/MRC2/MEF2C/TMEM119/TWIST2/GTPBP4/IL6/MYBBP1A/IGFBP5/FAM20C/SMAD1/JUNB/IL6ST/SFRP2/RUNX2/MSX2/ID4	52
GO:0050764	BP	GO:0050764	regulation of phagocytosis	29/1871	99/18800	6.00935e-08	2.57298e-06	1.88746e-06	SPHK1/CCL2/FCN1/SLC11A1/FGR/FCN3/IL1B/PTX3/FPR2/NOD2/CNN2/C3/LYAR/TLR2/C4B/MFGE8/FCER1G/C4A/COLEC11/CD47/ABCA7/AZU1/TREM2/PLA2G5/SCARB1/ADIPOQ/SIRPA/HCK/FCGR2B	29
GO:0046632	BP	GO:0046632	alpha-beta T cell differentiation	31/1871	111/18800	7.20014e-08	3.06032e-06	2.24496e-06	RUNX1/RIPK2/LEF1/ADA/LOXL3/GPR183/CTSL/NFKBIZ/ANXA1/FUT7/EOMES/TNFSF4/CBFB/JAK3/NLRP3/ARMC5/BCL6/PRR7/LILRB4/IL6/CD83/PRDM1/TBX21/CD86/GATA3/SEMA4A/ZC3H12A/FOXP3/LY9/CD80/IRF4	31
GO:0045123	BP	GO:0045123	cellular extravasation	24/1871	73/18800	7.27744e-08	3.07076e-06	2.25262e-06	SELP/PECAM1/PLVAP/CCL2/IL1R1/VCAM1/THY1/ICAM1/SELE/PTAFR/SELPLG/FUT7/CXCL12/ADD2/CHST2/ADAM8/ST3GAL4/SELL/CD47/AZU1/AGER/IL27RA/PIK3CD/SIRPA	24
GO:0048608	BP	GO:0048608	reproductive structure development	79/1871	433/18800	7.39613e-08	3.09839e-06	2.27289e-06	INHBB/VASH1/MDFI/RAB13/MMP19/WNT2/A2M/CCN1/MMP2/TNFAIP6/PTX3/PDGFRB/SNAI1/HIF1A/STRA6/INHBA/WT1/RSPO3/EPAS1/BMP6/NOS3/KDR/FOSL1/ARID5B/CYP7B1/EPOR/PCDH12/RETN/PRDX4/SOCS3/LEF1/ADA/YBX3/PDGFB/C3/CYP1B1/CEBPB/HTRA1/SERPINF1/MMP14/PTGS2/SPP1/ANXA1/IGF2/TGFBR1/IL10/EREG/EOMES/RARG/VASH2/MYC/APELA/STC1/CYP27B1/HSPA5/DHH/ADAM15/FOXC1/BASP1/SLIT3/ADAMTS1/PRDM1/CYP19A1/RBP4/CTSB/STAT5B/JUNB/SIX4/SYCP2/TF…	79
GO:0030217	BP	GO:0030217	T cell differentiation	55/1871	263/18800	7.67594e-08	3.19264e-06	2.34203e-06	RUNX1/EGR3/CLEC4D/IL1B/RIPK2/CLEC4E/LILRB2/PTPN2/LEF1/ADA/LOXL3/GPR183/CTSL/NFKBIZ/XBP1/ANXA1/TNFSF9/FUT7/SOX4/EOMES/TNFSF4/CBFB/JAK3/NLRP3/FCER1G/ARMC5/ADAM8/BCL6/JMJD6/SPI1/IL1RL2/CTLA4/PREX1/JAG2/PRR7/LILRB4/IL6/CD83/EGR1/PRDM1/TBX21/CD86/STAT5B/GATA3/IL1A/SEMA4A/PIK3CD/RUNX2/ZC3H12A/ZFP36L1/DLL4/FOXP3/LY9/CD80/IRF4	55
GO:0050671	BP	GO:0050671	positive regulation of lymphocyte proliferation	36/1871	141/18800	8.26856e-08	3.39982e-06	2.494e-06	IGF1/IL1B/VCAM1/TNFRSF4/RIPK2/TACR1/CLCF1/LILRB2/ADA/GPR183/FCGR3A/AIF1/ANXA1/SLC39A10/TNFSF9/IGF2/CD276/SLAMF1/TNFSF4/JAK3/MEF2C/BCL6/HAVCR2/NFATC2/IL6/AGER/CD40/CD86/STAT5B/TLR4/IL1A/IL6ST/IL27RA/RASAL3/FOXP3/CD80	36
GO:0002762	BP	GO:0002762	negative regulation of myeloid leukocyte differentiation	19/1871	49/18800	8.37284e-08	3.39982e-06	2.494e-06	FBXW7/CCL3/ZBTB46/TNFAIP6/GPR68/LILRB3/INHBA/TRIB1/PTPN2/FSTL3/LILRB1/LRRC17/MYC/LTF/LILRB4/GPR137B/TLR4/ADIPOQ/PIAS3	19
GO:0042116	BP	GO:0042116	macrophage activation	30/1871	106/18800	8.40759e-08	3.39982e-06	2.494e-06	LBP/SPHK1/CD200/CCL3/SLC11A1/THBS1/CD93/CST7/ADGRF5/C5AR1/FPR2/TYROBP/AIF1/IL33/SBNO2/TLR2/IL10/JUND/HAMP/ITGB2/JMJD6/HAVCR2/AZU1/IL6/TREM2/AGER/GPR137B/TLR4/ZC3H12A/FCGR2B	30
GO:0060840	BP	GO:0060840	artery development	30/1871	106/18800	8.40759e-08	3.39982e-06	2.494e-06	PLXND1/APLNR/EGR2/ADAMTS9/PRRX1/ENG/COMP/COL3A1/ADAMTS6/NOTCH3/FKBP10/PDGFRB/ADGRF5/EDNRA/APOE/LOX/STRA6/NGFR/SIX1/TGFBR1/SOX4/EYA1/LOXL1/PRICKLE1/ROBO1/NRP1/FOXC1/EFEMP2/PRDM1/DLL4	30
GO:1903556	BP	GO:1903556	negative regulation of tumor necrosis factor superfamily cytokine production	25/1871	79/18800	9.15559e-08	3.67676e-06	2.69716e-06	LBP/TWIST1/IGF1/MC1R/IRAK3/NOD2/CIDEA/CD34/TNFAIP3/SLAMF1/IL10/LILRB1/LTF/CLEC4A/HAVCR2/LILRB4/TREM2/C5AR2/TLR4/IL27RA/POMC/ADIPOQ/ZC3H12A/SIRPA/FOXP3	25
GO:0051056	BP	GO:0051056	regulation of small GTPase mediated signal transduction	60/1871	299/18800	9.45344e-08	3.77037e-06	2.76583e-06	ARHGEF15/GPR4/IGF1/RASIP1/LPAR6/STMN3/ARHGEF3/COL3A1/ABRA/PDGFRB/PLEKHG1/IQSEC3/APOE/SPRY1/TIAM1/SRGAP2/RASA3/ARHGAP28/ABL2/MAP4K4/CYTH4/CDC42SE1/FLOT1/RASGEF1A/F2RL2/RGL2/CSF1/MAPRE2/ROBO1/TNFAIP1/CHN1/BCL6/NRP1/RASGRF2/ARHGAP31/PREX1/ARHGAP23/ARHGAP15/MYO9B/ABCA1/STK19/TAGAP/KCTD10/GPR65/ARHGAP4/IQSEC1/ARHGEF19/SIPA1/NTRK1/MCF2L/CYTH1/FGD3/RASAL3/STARD8/DENND3/ARHGEF1/SWAP70/DENND4B/DEF6/SYNGAP1	60
GO:0061458	BP	GO:0061458	reproductive system development	79/1871	436/18800	9.99218e-08	3.95813e-06	2.90356e-06	INHBB/VASH1/MDFI/RAB13/MMP19/WNT2/A2M/CCN1/MMP2/TNFAIP6/PTX3/PDGFRB/SNAI1/HIF1A/STRA6/INHBA/WT1/RSPO3/EPAS1/BMP6/NOS3/KDR/FOSL1/ARID5B/CYP7B1/EPOR/PCDH12/RETN/PRDX4/SOCS3/LEF1/ADA/YBX3/PDGFB/C3/CYP1B1/CEBPB/HTRA1/SERPINF1/MMP14/PTGS2/SPP1/ANXA1/IGF2/TGFBR1/IL10/EREG/EOMES/RARG/VASH2/MYC/APELA/STC1/CYP27B1/HSPA5/DHH/ADAM15/FOXC1/BASP1/SLIT3/ADAMTS1/PRDM1/CYP19A1/RBP4/CTSB/STAT5B/JUNB/SIX4/SYCP2/TF…	79
GO:1902893	BP	GO:1902893	regulation of miRNA transcription	21/1871	59/18800	1.0081e-07	3.96632e-06	2.90957e-06	HIF1A/WT1/FOSL1/NGFR/TGFB1/PDGFB/MRTFA/IL10/MYC/NFATC4/APLN/SPI1/ETS1/LILRB4/GNL3/RELA/EGR1/PRL/SMAD1/GATA3/MRTFB	21
GO:0002822	BP	GO:0002822	regulation of adaptive immune response based on somatic recombination of immune receptors built from immunoglobulin superfamily domains	41/1871	173/18800	1.02019e-07	3.98694e-06	2.9247e-06	SLC11A1/IL1R1/IL1B/RIPK2/AHR/CLCF1/NOD2/ARID5A/ADA/LOXL3/TGFB1/C3/NFKBIZ/TNFAIP3/ANXA1/FUT7/SLAMF1/IL10/LILRB1/TNFSF4/ARG1/JAK3/NLRP3/MAD2L2/MEF2C/BCL6/CLEC4G/HAVCR2/LILRB4/IL6/TREM2/AGER/TBX21/CD40/GATA3/IL27RA/ZC3H12A/SLC15A4/FOXP3/FCGR2B/CD80	41
GO:0032943	BP	GO:0032943	mononuclear cell proliferation	60/1871	300/18800	1.06921e-07	4.13031e-06	3.02987e-06	IGF1/SLC11A1/LRRC32/IL1B/VCAM1/TNFSF14/FYN/TNFRSF4/RIPK2/AHR/TACR1/CLCF1/LST1/LILRB2/LEF1/ADA/GPR183/TYROBP/CEBPB/FCGR3A/MZB1/AIF1/MSN/ANXA1/SLC39A10/TNFSF9/IGF2/CD276/MNDA/SLAMF1/IL10/LILRB1/TNFSF4/CSF1/ARG1/JAK3/ARMC5/MEF2C/BCL6/ST6GAL1/CLEC4G/CTLA4/HAVCR2/NFATC2/LILRB4/IL6/AGER/CD40/CD86/MAPK8IP1/STAT5B/TLR4/MARCHF7/IL1A/IL6ST/IL27RA/RASAL3/FOXP3/FCGR2B/CD80	60
GO:0002700	BP	GO:0002700	regulation of production of molecular mediator of immune response	40/1871	167/18800	1.07106e-07	4.13031e-06	3.02987e-06	IL1R1/IL1B/TNFRSF4/IRAK3/CLCF1/TGFB3/NOD2/SPON2/ARID5A/BST2/TGFB1/SLC7A5/MZB1/XBP1/SLAMF1/IL10/LILRB1/TNFSF4/GPRC5B/PGC/ARG1/JAK3/NLRP3/IL13RA2/MAD2L2/BCL6/CGAS/LILRB4/IL6/TBX21/CD40/CD86/RBP4/DNAJB9/TLR4/GATA3/IL27RA/SLC15A4/FOXP3/FCGR2B	40
GO:0002449	BP	GO:0002449	lymphocyte mediated immunity	69/1871	365/18800	1.22546e-07	4.69463e-06	3.44384e-06	IGHG2/IGHG1/IGHG3/IL1R1/IL1B/C1S/ICAM1/FCGR1A/CFI/IGLC3/IGHG4/AHR/C1RL/CLCF1/C1R/NOD2/ARID5A/IGKC/TGFB1/IGLL1/IGLL5/C3/GZMB/IGLC1/FCGR3A/ULBP2/FUT7/SERPING1/CSF2RB/SLAMF1/IGLC2/IL10/LILRB1/C4B/TNFSF4/ARG1/NLRP3/IL13RA2/MAD2L2/FCER1G/IGLC7/SLAMF7/BCL6/C4A/CLEC4G/SH2D1A/HAVCR2/LILRB4/IGHD/GZMM/IL6/PLEKHM2/TREM2/AGER/TBX21/CD40/MYO1G/STAT5B/GATA3/IL27RA/RAET1E/SWAP70/TRBC1/SLC15A4/GNL1/FOXP3/SERPINB…	69
GO:0001935	BP	GO:0001935	endothelial cell proliferation	44/1871	194/18800	1.37584e-07	5.23629e-06	3.84119e-06	VASH1/PGF/EGFL7/MMRN2/APLNR/CCL2/TIE1/WNT2/EGR3/THBS1/RGCC/SPARC/APOE/HIF1A/BMP6/KDR/NGFR/PDGFB/CD34/MMP14/VEGFC/IGF2/TGFBR1/IL10/FUT1/PRKD1/CXCL12/STAT5A/VASH2/NR4A1/APELA/ARG1/APLN/MEF2C/NRP1/TEK/PRL/FLT1/VEGFB/PROK2/SCARB1/MIR23A/PIK3CD/DLL4	44
GO:0043534	BP	GO:0043534	blood vessel endothelial cell migration	41/1871	175/18800	1.42827e-07	5.40051e-06	3.96166e-06	VASH1/ANGPT2/MMRN2/FBXW7/PRCP/EGR3/THBS1/CLEC14A/CDH5/RGCC/APOE/HIF1A/SOX18/RHOJ/NOS3/MEOX2/KDR/HDAC7/EPHB4/PLK2/TGFB1/PDGFB/GREM1/PTGS2/ANXA1/VEGFC/PIK3R3/PRKD1/STAT5A/NR4A1/ROBO1/MEF2C/NRP1/ETS1/CD40/FGF18/SCARB1/MIR23A/TMSB4X/SRPX2/DLL4	41
GO:0002819	BP	GO:0002819	regulation of adaptive immune response	43/1871	188/18800	1.47854e-07	5.51632e-06	4.04661e-06	SLC11A1/IL1R1/IL1B/RIPK2/AHR/CLCF1/NOD2/ARID5A/ADA/LOXL3/TGFB1/C3/SAMSN1/NFKBIZ/TNFAIP3/ANXA1/FUT7/SLAMF1/IL10/LILRB1/TNFSF4/ARG1/JAK3/NLRP3/MAD2L2/MEF2C/BCL6/CLEC4G/HAVCR2/LILRB4/IL6/TREM2/AGER/TBX21/CD40/GATA3/IL6ST/IL27RA/ZC3H12A/SLC15A4/FOXP3/FCGR2B/CD80	43
GO:0007266	BP	GO:0007266	Rho protein signal transduction	35/1871	138/18800	1.48639e-07	5.51632e-06	4.04661e-06	GPR4/RASIP1/LPAR6/PDPN/ARHGEF3/COL3A1/ABRA/COL1A2/PDGFRB/APOE/RHOJ/NGFR/ABL2/CDC42SE1/FLOT1/ADRA2A/PLEKHG7/F2RL2/RIPOR1/LIMK1/ROBO1/TNFAIP1/BCL6/CELSR1/NRP1/RASGRF2/MYO9B/ABCA1/KCTD10/GPR65/ARHGAP4/CDC42EP1/MCF2L/STARD8/ARHGEF1	35
GO:0002285	BP	GO:0002285	lymphocyte activation involved in immune response	45/1871	201/18800	1.48731e-07	5.51632e-06	4.04661e-06	SLC11A1/CLEC4D/ST3GAL1/RIPK2/ICAM1/CLCF1/CLEC4E/LEF1/ADA/LOXL3/TGFB1/GPR183/NFKBIZ/XBP1/ANXA1/IL10/LILRB1/EOMES/TNFSF4/JAK3/NLRP3/MAD2L2/FCER1G/BCL6/SPI1/HAVCR2/MFNG/IL6/TBX21/LGALS1/CD40/CD86/TLR4/GATA3/SEMA4A/IL27RA/ZC3H12A/SWAP70/SLC15A4/FOXP3/LY9/FCGR2B/CD80/IRF4/UNC13D	45
GO:0002699	BP	GO:0002699	positive regulation of immune effector process	52/1871	248/18800	1.57802e-07	5.8157e-06	4.26622e-06	LBP/FCN1/FGR/FCN3/IL1R1/IL1B/TNFRSF4/RIPK2/CLCF1/NOD2/SPON2/ARID5A/TGFB1/PTAFR/SLC7A5/C3/TYROBP/FES/MZB1/NFKBIZ/XBP1/ANXA1/SLAMF1/IL10/LILRB1/TNFSF4/GPRC5B/ITGB2/PGC/ARG1/ADGRE2/NLRP3/IL13RA2/MAD2L2/SH2D1A/SPI1/COLEC11/IL6/TREM2/TBX21/CD40/CD86/RBP4/PLA2G5/STAT5B/DNAJB9/TLR4/GATA3/RAET1E/FOXP3/CD80/UNC13D	52
GO:0002292	BP	GO:0002292	T cell differentiation involved in immune response	24/1871	76/18800	1.72323e-07	6.31091e-06	4.62949e-06	CLEC4D/RIPK2/CLEC4E/LEF1/LOXL3/GPR183/NFKBIZ/ANXA1/EOMES/TNFSF4/JAK3/NLRP3/FCER1G/BCL6/IL6/TBX21/CD86/GATA3/SEMA4A/ZC3H12A/FOXP3/LY9/CD80/IRF4	24
GO:0050729	BP	GO:0050729	positive regulation of inflammatory response	36/1871	145/18800	1.76451e-07	6.4217e-06	4.71077e-06	SERPINE1/S100A8/LBP/GPR4/LILRA5/TRPV4/CCL3/OSM/S100A9/CCN4/S100A12/FABP4/IL1B/OSMR/NLRP1/HYAL2/C3/CEBPB/C2CD4B/NFKBIZ/PTGS2/IL33/TLR2/TNFSF4/GPRC5B/ADAM8/ETS1/CD47/LPL/IL6/TREM2/LGALS1/STAT5B/TLR4/IL6ST/TRADD	36
GO:0030574	BP	GO:0030574	collagen catabolic process	17/1871	42/18800	1.92076e-07	6.94693e-06	5.09606e-06	FAP/MMP19/ADAMTS2/MMP2/CTSK/ADAMTS3/MMP7/CTSL/ADAMTS14/MMP14/MMP1/MMP17/MRC2/ADAM15/CTSB/MMP3/MMP23B	17
GO:0046631	BP	GO:0046631	alpha-beta T cell activation	38/1871	158/18800	1.97301e-07	7.09186e-06	5.20238e-06	RUNX1/RIPK2/LEF1/ADA/LOXL3/GPR183/CTSL/NFKBIZ/ANXA1/FUT7/LILRB1/EOMES/TNFSF4/CBFB/JAK3/NLRP3/ARMC5/CLEC4A/BCL6/PRR7/LILRB4/IL6/AGER/CD83/PRDM1/TBX21/CDH26/CD86/MAPK8IP1/ADORA2A/GATA3/SEMA4A/RASAL3/ZC3H12A/FOXP3/LY9/CD80/IRF4	38
GO:0032720	BP	GO:0032720	negative regulation of tumor necrosis factor production	24/1871	77/18800	2.26904e-07	8.1059e-06	5.94625e-06	LBP/TWIST1/IGF1/MC1R/IRAK3/NOD2/CIDEA/CD34/TNFAIP3/SLAMF1/IL10/LILRB1/CLEC4A/HAVCR2/LILRB4/TREM2/C5AR2/TLR4/IL27RA/POMC/ADIPOQ/ZC3H12A/SIRPA/FOXP3	24
GO:0048762	BP	GO:0048762	mesenchymal cell differentiation	51/1871	244/18800	2.29534e-07	8.14986e-06	5.97849e-06	SEMA6B/MSX1/TWIST1/WNT2/COL1A1/ENG/PDPN/NOTCH4/IL1B/VASN/RGCC/SIX2/SNAI1/EDNRA/HIF1A/SPRY1/HGF/TGFB3/TIAM1/S100A4/LEF1/SIX1/SPRED3/LOXL3/TGFB1/HAS2/GREM1/TGFBR1/EOMES/GSC/SDCBP/SEMA5B/DDX5/MAD2L2/PHLDB1/MEF2C/ADAM15/NRP1/FOXC1/ZNF750/IL6/WNT10A/SEMA4F/MCRIP1/PHLDB2/GATA3/HEYL/SFRP2/SEMA4A/OLFM1/MSX2	51
GO:0050679	BP	GO:0050679	positive regulation of epithelial cell proliferation	46/1871	211/18800	2.47986e-07	8.75166e-06	6.41995e-06	PGF/EGFL7/APLNR/TWIST1/IGF1/WNT2/EGR3/C5AR1/HIF1A/FGF7/TACR1/BMP6/KDR/NOD2/AREG/CYP7B1/PDGFB/CLDN1/HAS2/HTRA1/TNFAIP3/XBP1/VEGFC/IGF2/TGFBR1/B4GALT1/DLX5/EYA1/IL10/PRKD1/CXCL12/STAT5A/VASH2/MYC/NR4A1/APELA/ARG1/APLN/NRP1/TEK/CDH3/C5AR2/VEGFB/MIR23A/PIK3CD/NME1	46
GO:0002761	BP	GO:0002761	regulation of myeloid leukocyte differentiation	31/1871	117/18800	2.6436e-07	9.18621e-06	6.73873e-06	RUNX1/FBXW7/CCL3/ZBTB46/TNFAIP6/GPR68/LILRB3/INHBA/TRIB1/PTPN2/LEF1/FSTL3/TGFB1/SLC9B2/TYROBP/CEBPB/FES/LILRB1/LRRC17/MYC/CSF1/LTF/DCSTAMP/LILRB4/TREM2/GPR137B/TLR4/ADIPOQ/ZFP36L1/TESC/PIAS3	31
GO:0031663	BP	GO:0031663	lipopolysaccharide-mediated signaling pathway	21/1871	62/18800	2.6661e-07	9.18621e-06	6.73873e-06	LY96/LBP/CCL2/CCL3/CARD8/IL1B/RIPK2/BMP6/NOS3/CD14/TRIB1/LILRA2/TGFB1/PTAFR/TNFAIP3/TLR2/LTF/SPI1/TLR4/SCARB1/HCK	21
GO:0032731	BP	GO:0032731	positive regulation of interleukin-1 beta production	21/1871	62/18800	2.6661e-07	9.18621e-06	6.73873e-06	LILRA5/CCL3/CARD8/NOD1/IFI16/NLRP1/RIPK2/NOD2/LILRA2/TYROBP/MNDA/NLRP3/NLRC4/PYHIN1/AZU1/LPL/IL6/AGER/EGR1/GBP5/TLR4	21
GO:0035904	BP	GO:0035904	aorta development	21/1871	62/18800	2.6661e-07	9.18621e-06	6.73873e-06	PLXND1/APLNR/EGR2/ADAMTS9/ENG/COL3A1/ADAMTS6/FKBP10/PDGFRB/EDNRA/LOX/NGFR/SIX1/SOX4/EYA1/LOXL1/PRICKLE1/ROBO1/EFEMP2/PRDM1/DLL4	21
GO:2000027	BP	GO:2000027	regulation of animal organ morphogenesis	33/1871	129/18800	2.69134e-07	9.21863e-06	6.76251e-06	CTHRC1/MSX1/WNT2/PTK7/DMRT3/SIX2/PLEKHA4/SPRY1/FGF7/HGF/WT1/RSPO3/TIAM1/NGFR/SIX1/GREM1/CD34/TACSTD2/CSF1/PRICKLE1/ROBO1/CELSR1/MAGED1/AJAP1/WNT10A/SIX4/DKK1/ARHGEF19/TNFRSF11B/GATA3/SFRP2/RUNX2/GPC6	33
GO:0030204	BP	GO:0030204	chondroitin sulfate metabolic process	14/1871	30/18800	2.77997e-07	9.46652e-06	6.94435e-06	CHSY3/BGN/CSGALNACT1/CHST11/CHSY1/B3GALT6/CHST12/CSGALNACT2/EGFLAM/CHPF2/CHST7/CHPF/DSE/CHST15	14
GO:0043114	BP	GO:0043114	regulation of vascular permeability	18/1871	48/18800	3.3187e-07	1.12353e-05	8.24192e-06	PLVAP/GPR4/TRPV4/CDH5/CLDN5/PTP4A3/RAMP2/APOE/TACR1/BMP6/TGFB1/C2CD4B/TEK/NPR1/AZU1/ADORA2A/MIR23A/ADM	18
GO:0006959	BP	GO:0006959	humoral immune response	61/1871	317/18800	3.45756e-07	1.15971e-05	8.50727e-06	IGHG2/IGHG1/IGHG3/CCL2/FCN1/SLC11A1/S100A9/CXCL3/A2M/CXCL8/TREM1/FCN3/S100A12/IL1B/RGCC/C1S/RARRES2/CXCL2/CFI/IGLC3/IGHG4/C1RL/SPNS2/C1R/NOD2/SPON2/IGKC/CXCL9/IGLL1/IGLL5/C3/GPR183/IGLC1/CXCL11/PPBP/CXCL1/SERPING1/IGLC2/CFHR1/C4B/CD59/PGC/LTF/CFP/CXCL10/IGLC7/MEF2C/ST6GAL1/C4A/SH2D1A/COLEC11/AZU1/IGHD/RNASE3/IL6/TREM2/CFH/CD83/GATA3/TRBC1/FCGR2B	61
GO:0003007	BP	GO:0003007	heart morphogenesis	52/1871	254/18800	3.47932e-07	1.15971e-05	8.50727e-06	PLXND1/APLNR/MSX1/CCM2L/TWIST1/WNT2/ENG/FKBP1A/CCN1/CLDN5/SNAI1/EDNRA/DNAAF1/HIF1A/SPRY1/SOX18/S1PR1/NOS3/EPHB4/COL5A1/SIX1/TGFB1/HAS2/PIM1/TGFBR1/SOX4/LY6E/EYA1/MDM2/ALPK2/FLRT2/ROBO1/MEF2C/ADAM15/NRP1/FOXC1/SLIT3/MYL3/ADAMTS1/TEK/RBP4/ANKRD1/DKK1/GATA3/HEYL/SFRP2/OLFM1/MSX2/SMARCD3/DLL4/TEAD2/ELN	52
GO:0046578	BP	GO:0046578	regulation of Ras protein signal transduction	42/1871	187/18800	3.4853e-07	1.15971e-05	8.50727e-06	GPR4/IGF1/RASIP1/LPAR6/STMN3/ARHGEF3/COL3A1/ABRA/PDGFRB/IQSEC3/APOE/SPRY1/RASA3/ABL2/MAP4K4/CYTH4/CDC42SE1/FLOT1/RASGEF1A/F2RL2/RGL2/CSF1/MAPRE2/ROBO1/TNFAIP1/BCL6/NRP1/RASGRF2/MYO9B/ABCA1/STK19/KCTD10/GPR65/IQSEC1/NTRK1/MCF2L/CYTH1/RASAL3/STARD8/DENND3/DENND4B/SYNGAP1	42
GO:0046651	BP	GO:0046651	lymphocyte proliferation	58/1871	296/18800	3.56761e-07	1.18035e-05	8.65872e-06	IGF1/SLC11A1/LRRC32/IL1B/VCAM1/TNFSF14/FYN/TNFRSF4/RIPK2/AHR/TACR1/CLCF1/LST1/LILRB2/LEF1/ADA/GPR183/TYROBP/CEBPB/FCGR3A/MZB1/AIF1/MSN/ANXA1/SLC39A10/TNFSF9/IGF2/CD276/MNDA/SLAMF1/IL10/LILRB1/TNFSF4/ARG1/JAK3/ARMC5/MEF2C/BCL6/CLEC4G/CTLA4/HAVCR2/NFATC2/LILRB4/IL6/AGER/CD40/CD86/MAPK8IP1/STAT5B/TLR4/MARCHF7/IL1A/IL6ST/IL27RA/RASAL3/FOXP3/FCGR2B/CD80	58
GO:0032613	BP	GO:0032613	interleukin-10 production	21/1871	63/18800	3.62627e-07	1.18628e-05	8.7022e-06	LILRA5/HGF/NOD2/TRIB2/TYROBP/CD34/TLR2/LILRB1/TNFSF4/JAK3/CD47/LILRB4/IL6/TREM2/AGER/CD83/TLR4/TIGIT/FOXP3/FCGR2B/IRF4	21
GO:0032653	BP	GO:0032653	regulation of interleukin-10 production	21/1871	63/18800	3.62627e-07	1.18628e-05	8.7022e-06	LILRA5/HGF/NOD2/TRIB2/TYROBP/CD34/TLR2/LILRB1/TNFSF4/JAK3/CD47/LILRB4/IL6/TREM2/AGER/CD83/TLR4/TIGIT/FOXP3/FCGR2B/IRF4	21
GO:1903557	BP	GO:1903557	positive regulation of tumor necrosis factor superfamily cytokine production	29/1871	107/18800	3.78712e-07	1.23198e-05	9.03742e-06	LY96/LBP/TWIST1/TNFRSF8/LILRA5/CCL3/THBS1/NOD1/RIPK2/NOD2/CD14/SPON2/ARID5A/LILRA2/MAPKAPK2/PTAFR/TYROBP/IL33/TLR2/NFATC4/ADAM8/HAVCR2/AZU1/LPL/IL6/AGER/CD86/TLR4/IL1A	29
GO:0018212	BP	GO:0018212	peptidyl-tyrosine modification	69/1871	376/18800	3.92023e-07	1.26819e-05	9.3031e-06	PECAM1/IGF1/TIE1/FBXW7/LILRA5/OSM/FGR/IL11/ADORA1/DYRK3/SH2B3/THY1/PDGFRB/TPST1/FYN/RIPK2/CSF3/FCGR1A/FGF7/HGF/CLCF1/BMP6/KDR/NOD2/AREG/EPHB4/ABL2/SOCS3/PTPN2/TPST2/SHC1/TGFB1/PDGFB/HYAL2/SH3BP5/GREM1/VTN/FES/HBEGF/SAMSN1/ADRA2A/IGF2/HTR2A/EREG/GPRC5B/DLG4/CRLF1/ITGB2/JAK3/TNK2/NRP1/RAP2B/CD44/TEK/LILRB4/IL6/TREM2/PTPN1/CD40/FLT1/IL6ST/NTRK1/SFRP2/ARL2BP/JAK1/ADIPOQ/HCK/INSRR/CD80	69
GO:0072676	BP	GO:0072676	lymphocyte migration	31/1871	119/18800	3.9777e-07	1.27968e-05	9.38733e-06	CCL14/CCL2/CD200/CCL3/SAA1/CH25H/TNFSF14/ICAM1/CCL4/S1PR1/SPNS2/CYP7B1/ARTN/GPR183/AIF1/CXCL11/MSN/CCL3L3/CCL16/FUT7/CXCL12/CXCL10/ADAM8/CCL22/TBX21/MYO1G/GATA3/IL27RA/PIK3CD/STK10/CCL18	31
GO:0035710	BP	GO:0035710	CD4-positive, alpha-beta T cell activation	28/1871	102/18800	4.49549e-07	1.43831e-05	1.0551e-05	RUNX1/RIPK2/LEF1/LOXL3/GPR183/CTSL/NFKBIZ/ANXA1/FUT7/TNFSF4/CBFB/JAK3/NLRP3/ARMC5/BCL6/IL6/AGER/CD83/TBX21/CDH26/CD86/GATA3/SEMA4A/ZC3H12A/FOXP3/LY9/CD80/IRF4	28
GO:0003018	BP	GO:0003018	vascular process in circulatory system	53/1871	263/18800	4.53599e-07	1.44334e-05	1.05879e-05	PLVAP/SLC2A3/GPR4/TRPV4/COMP/SLCO3A1/SMTNL2/SOD2/HRH2/CDH5/MMP2/CLDN5/PTP4A3/ADORA1/RAMP2/EDNRA/APOE/TACR1/BMP6/NOS3/KCNJ8/TGFB1/SLC38A2/AVPR2/SLC7A5/C2CD4B/PTGS2/ADRA2A/SLC16A7/OXTR/SLC7A2/HTR2A/SLC13A3/SLCO1C1/SLC27A1/SLC1A3/KLF2/AVPR1A/FOXC1/TEK/NPR1/AZU1/CYSLTR1/DOCK4/GRIP2/AGER/SLC6A1/SOD3/ADORA2A/MIR23A/SLC1A4/ADM/SLC38A5	53
GO:0002719	BP	GO:0002719	negative regulation of cytokine production involved in immune response	13/1871	27/18800	4.73313e-07	1.49788e-05	1.0988e-05	IRAK3/TGFB3/BST2/TGFB1/SLAMF1/IL10/LILRB1/ARG1/JAK3/BCL6/LILRB4/TBX21/FOXP3	13
GO:0006029	BP	GO:0006029	proteoglycan metabolic process	24/1871	80/18800	5.00749e-07	1.57614e-05	1.15621e-05	CHSY3/IGF1/BGN/CSGALNACT1/CHST11/CHSY1/CHST14/B3GALT6/SULF2/CHST12/CHST8/CSGALNACT2/CYTL1/B4GALT7/EGFLAM/CHPF2/B3GAT3/CHST7/ADAMTS12/CHPF/DSE/CHST10/ADAMTS7/CHST15	24
GO:0048660	BP	GO:0048660	regulation of smooth muscle cell proliferation	39/1871	170/18800	5.0874e-07	1.59269e-05	1.16835e-05	IGF1/THBS1/SOD2/MMP2/CCN4/NOTCH3/PDGFRB/GNAI2/APOE/TACR1/S1PR1/TGFB3/NOS3/TRIB1/PTGIR/TGFB1/PTAFR/PDGFB/CALCRL/HBEGF/AIF1/PTGS2/TNFAIP3/IL10/EREG/S1PR2/MYC/APLN/MEF2C/EFEMP2/ADAMTS1/NPR1/MIR214/IL6/IGFBP5/TLR4/ADIPOQ/ELN/P2RY6	39
GO:0006816	BP	GO:0006816	calcium ion transport	75/1871	424/18800	5.56824e-07	1.7339e-05	1.27193e-05	PDE4B/APLNR/CCL2/LILRA5/TRPV4/CCL3/JSRP1/FKBP1A/RAMP3/CEMIP/PPP3CA/RAMP2/THY1/PDGFRB/GNAI2/FYN/EDNRA/PKD1L1/CCL4/REM1/LILRB2/NOS3/HOMER3/GJA4/RASA3/LILRA2/CLIC2/CCN2/BDKRB1/SLN/CXCL9/PDGFB/CALCRL/CATSPER1/TMEM165/MCUB/OPRL1/CXCL11/PTGS2/RRAD/GEM/ADRA2A/CACNA1G/HTR2A/TRPV2/CACNB4/LILRB1/GRIN2D/PRKD1/CXCL12/PML/JAK3/STC1/CYP27B1/CXCL10/EHD3/CYSLTR1/NALF1/THADA/CACNA1E/SELENON/HOMER1/MCHR1/SLC25A25/…	75
GO:0051924	BP	GO:0051924	regulation of calcium ion transport	51/1871	251/18800	5.71901e-07	1.77137e-05	1.29943e-05	PDE4B/APLNR/CCL2/LILRA5/CCL3/JSRP1/FKBP1A/RAMP3/CEMIP/THY1/PDGFRB/GNAI2/FYN/CCL4/REM1/LILRB2/NOS3/HOMER3/LILRA2/CLIC2/BDKRB1/SLN/CXCL9/PDGFB/OPRL1/CXCL11/PTGS2/RRAD/GEM/ADRA2A/TRPV2/CACNB4/LILRB1/PRKD1/CXCL12/PML/JAK3/STC1/CXCL10/EHD3/THADA/SELENON/HOMER1/MCHR1/LIME1/ORAI1/ADORA2A/PLPP4/BIN1/CXCR4/P2RY6	51
GO:0042088	BP	GO:0042088	T-helper 1 type immune response	17/1871	45/18800	6.21869e-07	1.91595e-05	1.40548e-05	SLC11A1/IL1R1/IL1B/RIPK2/ARID5A/LEF1/ANXA1/SLAMF1/TNFSF4/JAK3/IL18BP/HAVCR2/TBX21/TLR4/SEMA4A/IL27RA/CD80	17
GO:0043516	BP	GO:0043516	regulation of DNA damage response, signal transduction by p53 class mediator	15/1871	36/18800	6.44848e-07	1.97351e-05	1.4477e-05	MSX1/TWIST1/DYRK3/SNAI1/ZNF385A/SOX4/MDM2/DDX5/ATR/HIC1/PYHIN1/CD44/PMAIP1/ANKRD1/MARCHF7	15
GO:0001936	BP	GO:0001936	regulation of endothelial cell proliferation	40/1871	178/18800	6.47329e-07	1.97351e-05	1.4477e-05	VASH1/PGF/EGFL7/MMRN2/APLNR/CCL2/TIE1/WNT2/EGR3/THBS1/RGCC/SPARC/APOE/HIF1A/BMP6/KDR/NGFR/PDGFB/VEGFC/IGF2/TGFBR1/IL10/FUT1/PRKD1/CXCL12/STAT5A/VASH2/NR4A1/APELA/ARG1/APLN/MEF2C/NRP1/TEK/PRL/FLT1/VEGFB/MIR23A/PIK3CD/DLL4	40
GO:0003170	BP	GO:0003170	heart valve development	21/1871	65/18800	6.55622e-07	1.98838e-05	1.45861e-05	APLNR/TWIST1/TIE1/ADAMTS9/CCN1/SNAI1/STRA6/NOS3/TGFB1/SOX4/MDM2/ROBO1/MEF2C/SLIT3/PRDM1/GATA3/HEYL/NFATC1/OLFM1/DLL4/ELN	21
GO:0040013	BP	GO:0040013	negative regulation of locomotion	71/1871	396/18800	6.62001e-07	1.99012e-05	1.45989e-05	SERPINE1/SEMA6B/MCTP1/VASH1/ANGPT2/MMRN2/TIMP1/CCL2/CD200/TIE1/ADAMTS9/THBS1/ENG/COL3A1/TNFAIP6/CLDN5/ADORA1/THY1/RGCC/APOE/MEOX2/TRIB1/SRGAP2/CNN2/EVL/NGFR/PTPN2/BST2/ADA/TGFB1/PTPRU/HYAL2/CYP1B1/GREM1/IFITM1/AIF1/SERPINF1/CHRD/TACSTD2/CXCL12/S1PR2/SEMA5B/STC1/ROBO1/MEF2C/MCC/ADAM15/ST6GAL1/DUSP1/NRP1/RAP2B/NAV3/EMILIN2/GTPBP4/MIR214/TP53INP1/SEMA4F/CYP19A1/IGFBP5/PHLDB2/ARHGAP4/C5AR2/ADORA2A/GA…	71
GO:0032602	BP	GO:0032602	chemokine production	27/1871	98/18800	6.63032e-07	1.99012e-05	1.45989e-05	ACKR1/LBP/TWIST1/TRPV4/TREM1/ADCYAP1/IL1B/RIPK2/HIF1A/NOD2/AIF1/IL33/TLR2/IL10/TNFSF4/HAVCR2/LILRB4/AZU1/LPL/IL6/TREM2/AGER/EGR1/TLR4/ADIPOQ/SIRPA/DEFB124	27
GO:0043370	BP	GO:0043370	regulation of CD4-positive, alpha-beta T cell differentiation	18/1871	50/18800	6.74776e-07	2.01498e-05	1.47813e-05	RUNX1/RIPK2/LOXL3/NFKBIZ/ANXA1/TNFSF4/CBFB/JAK3/NLRP3/BCL6/CD83/TBX21/CD86/GATA3/ZC3H12A/FOXP3/CD80/IRF4	18
GO:0003179	BP	GO:0003179	heart valve morphogenesis	19/1871	55/18800	6.94162e-07	2.0623e-05	1.51284e-05	TWIST1/TIE1/ADAMTS9/CCN1/SNAI1/STRA6/NOS3/TGFB1/SOX4/MDM2/ROBO1/MEF2C/SLIT3/GATA3/HEYL/NFATC1/OLFM1/DLL4/ELN	19
GO:0002062	BP	GO:0002062	chondrocyte differentiation	29/1871	110/18800	7.12225e-07	2.08406e-05	1.52881e-05	RUNX1/COMP/COL3A1/SERPINH1/CCN4/CHST11/SIX2/CHSY1/BMP6/ARID5A/CCN2/SULF2/TGFB1/IFT80/GREM1/CYTL1/TGFBR1/RARG/PTH1R/MEF2C/ADAMTS12/FGF18/GDF6/SFRP2/RUNX2/MSX2/MATN1/ADAMTS7/MEX3C	29
GO:0032611	BP	GO:0032611	interleukin-1 beta production	29/1871	110/18800	7.12225e-07	2.08406e-05	1.52881e-05	SPHK1/IGF1/LILRA5/CCL3/CARD8/NOD1/IFI16/NLRP1/RIPK2/NOD2/LILRA2/TYROBP/TNFAIP3/MNDA/PML/NLRP3/NLRC4/PYHIN1/LILRB4/AZU1/LPL/IL6/TREM2/AGER/EGR1/GBP5/TLR4/ZC3H12A/SIRPA	29
GO:0032651	BP	GO:0032651	regulation of interleukin-1 beta production	29/1871	110/18800	7.12225e-07	2.08406e-05	1.52881e-05	SPHK1/IGF1/LILRA5/CCL3/CARD8/NOD1/IFI16/NLRP1/RIPK2/NOD2/LILRA2/TYROBP/TNFAIP3/MNDA/PML/NLRP3/NLRC4/PYHIN1/LILRB4/AZU1/LPL/IL6/TREM2/AGER/EGR1/GBP5/TLR4/ZC3H12A/SIRPA	29
GO:0070482	BP	GO:0070482	response to oxygen levels	61/1871	324/18800	7.50863e-07	2.18614e-05	1.60369e-05	ANGPT2/PGF/TWIST1/COL1A1/THBS1/PDPN/PLK3/SOD2/AGTRAP/MMP2/VASN/ADORA1/PLAU/VCAM1/PDGFRB/RGCC/EDNRA/AQP1/HIF1A/TGFB3/EPAS1/PDK1/CCN2/ADA/POLB/DIO3/CD34/MMP14/PTGS2/VEGFC/OXTR/FOXO1/TLR2/CXCL12/MDM2/MYC/PML/STC1/ATG7/ADAM8/ADAM15/NR4A2/MIR214/TREM2/PMAIP1/AGER/PLEKHN1/EGR1/SOD3/KCNK2/ATP6V1G1/IL1A/VEGFB/ADIPOQ/ZFP36L1/ADM/UCP3/LMNA/CXCR4/KCND2/MALAT1	61
GO:0050777	BP	GO:0050777	negative regulation of immune response	40/1871	179/18800	7.54692e-07	2.18635e-05	1.60384e-05	A2M/FGR/COL3A1/IFI16/FYN/IRAK3/AHR/NOD2/PTPN2/PLK2/LOXL3/STAT2/LYAR/SAMSN1/TNFAIP3/ANXA1/SERPING1/SLAMF1/IL10/LILRB1/TNFSF4/CD59/ARG1/JAK3/IL13RA2/BCL6/CLEC4G/SPI1/CTLA4/HAVCR2/LILRB4/RHBDF2/TREM2/TBX21/IL27RA/ZC3H12A/HCK/FOXP3/SERPINB9/FCGR2B	40
GO:0060537	BP	GO:0060537	muscle tissue development	72/1871	405/18800	7.69306e-07	2.21766e-05	1.62681e-05	RUNX1/MAPK11/EGR2/MSX1/TWIST1/IGF1/MSC/ADAMTS9/WNT2/ENG/FKBP1A/RCAN1/COL3A1/PPP3CA/ATF3/PDGFRB/EDNRA/LOX/STRA6/WT1/S1PR1/MEOX2/CSRP2/LEF1/CNTNAP1/SIX1/YBX3/TGFB1/POGLUT1/GREM1/PIM1/VAMP5/FLOT1/CACNA1G/IGF2/TGFBR1/LY6E/HOXD10/EYA1/EOMES/ALPK2/DDX5/TENM4/HAMP/NR4A1/MEF2C/FOXC1/NEB/MYL3/SIK1/EFEMP2/HIVEP3/SELENON/EGR1/HOMER1/RBP4/IGFBP5/SMAD1/KCNK2/ANKRD1/SIX4/DKK1/HEYL/MRTFB/MIR23A/MSX2/MYL6B/DLL4/…	72
GO:0050766	BP	GO:0050766	positive regulation of phagocytosis	22/1871	71/18800	8.02928e-07	2.30318e-05	1.68954e-05	CCL2/FCN1/SLC11A1/FCN3/IL1B/PTX3/FPR2/NOD2/C3/LYAR/C4B/MFGE8/FCER1G/C4A/COLEC11/CD47/ABCA7/AZU1/TREM2/PLA2G5/SIRPA/FCGR2B	22
GO:0048659	BP	GO:0048659	smooth muscle cell proliferation	39/1871	173/18800	8.16595e-07	2.3309e-05	1.70988e-05	IGF1/THBS1/SOD2/MMP2/CCN4/NOTCH3/PDGFRB/GNAI2/APOE/TACR1/S1PR1/TGFB3/NOS3/TRIB1/PTGIR/TGFB1/PTAFR/PDGFB/CALCRL/HBEGF/AIF1/PTGS2/TNFAIP3/IL10/EREG/S1PR2/MYC/APLN/MEF2C/EFEMP2/ADAMTS1/NPR1/MIR214/IL6/IGFBP5/TLR4/ADIPOQ/ELN/P2RY6	39
GO:0050730	BP	GO:0050730	regulation of peptidyl-tyrosine phosphorylation	52/1871	261/18800	8.36206e-07	2.37523e-05	1.7424e-05	PECAM1/IGF1/FBXW7/LILRA5/OSM/IL11/ADORA1/SH2B3/THY1/FYN/RIPK2/CSF3/FCGR1A/FGF7/HGF/CLCF1/BMP6/NOD2/AREG/SOCS3/PTPN2/SHC1/TGFB1/PDGFB/HYAL2/SH3BP5/GREM1/VTN/HBEGF/SAMSN1/ADRA2A/IGF2/HTR2A/EREG/GPRC5B/DLG4/CRLF1/ITGB2/TNK2/NRP1/RAP2B/CD44/LILRB4/IL6/TREM2/PTPN1/CD40/IL6ST/SFRP2/ARL2BP/ADIPOQ/CD80	52
GO:0002695	BP	GO:0002695	negative regulation of leukocyte activation	42/1871	193/18800	8.54901e-07	2.41655e-05	1.77271e-05	RUNX1/CD200/FGR/LRRC32/CST7/ADGRF5/INHBA/LST1/LILRB2/PTPN2/LOXL3/TYROBP/CEBPB/SAMSN1/TNFAIP3/ANXA1/MNDA/IL10/LAX1/LILRB1/TSPAN32/TNFSF4/CBFB/ARG1/JAK3/IL13RA2/BCL6/CLEC4G/SPI1/CTLA4/HAVCR2/LILRB4/TBX21/CD86/TNFAIP8L2/ADORA2A/MARCHF7/ZC3H12A/TIGIT/FOXP3/FCGR2B/CD80	42
GO:0007599	BP	GO:0007599	hemostasis	47/1871	227/18800	8.95381e-07	2.51874e-05	1.84768e-05	SERPINE1/SELP/ADAMTS18/FAP/PLAUR/THBS1/PDPN/COMP/VWF/COL3A1/SAA1/PLAU/SH2B3/FLI1/C1QTNF1/APOE/NOS3/TFPI2/NFE2/PDGFB/AVPR2/ANXA5/VTN/CD34/ADRA2A/ZNF385A/SERPING1/F2RL2/ENTPD1/TSPAN32/CD59/PEAR1/FCER1G/SERPINB2/THBD/RAP2B/ST3GAL4/EMILIN2/F5/IL6/PABPC4/CD40/GP1BB/TLR4/ADORA2A/IL6ST/BLOC1S6	47
GO:0030166	BP	GO:0030166	proteoglycan biosynthetic process	19/1871	56/18800	9.53109e-07	2.66825e-05	1.95735e-05	CHSY3/IGF1/CSGALNACT1/CHST11/CHSY1/CHST14/B3GALT6/CHST12/CHST8/CSGALNACT2/CYTL1/B4GALT7/CHPF2/B3GAT3/CHST7/CHPF/DSE/CHST10/CHST15	19
GO:0055074	BP	GO:0055074	calcium ion homeostasis	80/1871	468/18800	9.78958e-07	2.7275e-05	2.00081e-05	CCL14/FAM20A/GPR4/APLNR/TRPV4/LPAR6/CCL3/JSRP1/GNA15/FKBP1A/RAMP3/CEMIP/DISC1/FPR1/ADCYAP1/CDH5/SAA1/ADORA1/THY1/FYN/EDNRA/C1QTNF1/C5AR1/APOE/TACR1/S1PR1/FPR2/KDR/RASA3/NMB/CLIC2/GPR3/BDKRB1/ABL2/PTGIR/ATP6V1B1/CXCL9/TMEM165/MCUB/OPRL1/CXCL11/OXTR/SNX10/HTR2A/TRPV2/F2RL2/GRIN2D/PTGFR/CTRC/PRKD1/CXCL12/PML/DLG4/HERPUD1/JAK3/STC1/AVPR1A/CYP27B1/PTH1R/CXCL10/CYSLTR1/NALF1/THADA/CACNA1E/SELENON/MCHR1…	80
GO:0014910	BP	GO:0014910	regulation of smooth muscle cell migration	24/1871	83/18800	1.054e-06	2.92258e-05	2.14392e-05	SERPINE1/IGF1/CCN4/PLAU/PDGFRB/TACR1/TRIB1/PDGFB/HAS2/CYP1B1/S100A11/VTN/AIF1/S1PR2/MYC/MEF2C/NRP1/ADAMTS1/DOCK4/MIR214/IGFBP5/TLR4/ADIPOQ/P2RY6	24
GO:0002698	BP	GO:0002698	negative regulation of immune effector process	29/1871	112/18800	1.06778e-06	2.94676e-05	2.16165e-05	A2M/IRAK3/AHR/TGFB3/NOD2/BST2/LOXL3/TGFB1/ANXA1/SERPING1/SLAMF1/IL10/LILRB1/TNFSF4/CD59/ARG1/JAK3/IL13RA2/BCL6/CLEC4G/SPI1/HAVCR2/CD47/LILRB4/TBX21/ZC3H12A/FOXP3/SERPINB9/FCGR2B	29
GO:0046637	BP	GO:0046637	regulation of alpha-beta T cell differentiation	21/1871	67/18800	1.15178e-06	3.1636e-05	2.32072e-05	RUNX1/RIPK2/ADA/LOXL3/NFKBIZ/ANXA1/TNFSF4/CBFB/JAK3/NLRP3/BCL6/LILRB4/CD83/PRDM1/TBX21/CD86/GATA3/ZC3H12A/FOXP3/CD80/IRF4	21
GO:0014911	BP	GO:0014911	positive regulation of smooth muscle cell migration	16/1871	42/18800	1.1649e-06	3.17828e-05	2.33149e-05	IGF1/CCN4/PDGFRB/PDGFB/HAS2/CYP1B1/S100A11/VTN/AIF1/MYC/NRP1/ADAMTS1/DOCK4/IGFBP5/TLR4/P2RY6	16
GO:0032633	BP	GO:0032633	interleukin-4 production	14/1871	33/18800	1.1735e-06	3.17828e-05	2.33149e-05	LEF1/SLC7A5/CEBPB/TNFSF4/IL1RAP/NLRP3/FCER1G/HAVCR2/CD83/CD86/GATA3/FOXP3/DDIT3/IRF4	14
GO:0032673	BP	GO:0032673	regulation of interleukin-4 production	14/1871	33/18800	1.1735e-06	3.17828e-05	2.33149e-05	LEF1/SLC7A5/CEBPB/TNFSF4/IL1RAP/NLRP3/FCER1G/HAVCR2/CD83/CD86/GATA3/FOXP3/DDIT3/IRF4	14
GO:0002703	BP	GO:0002703	regulation of leukocyte mediated immunity	48/1871	236/18800	1.1804e-06	3.18217e-05	2.33434e-05	FGR/IL1R1/IL1B/ICAM1/PRAM1/AHR/CLCF1/NOD2/ARID5A/BST2/TGFB1/PTAFR/C3/TYROBP/FES/FUT7/SLAMF1/IL10/LILRB1/TNFSF4/ITGB2/ARG1/ADGRE2/JAK3/NLRP3/IL13RA2/MAD2L2/BCL6/CLEC4G/SH2D1A/SPI1/HAVCR2/LILRB4/IL6/TREM2/AGER/TBX21/CD40/STAT5B/TLR4/GATA3/IL27RA/RAET1E/SLC15A4/FOXP3/SERPINB9/FCGR2B/UNC13D	48
GO:0006956	BP	GO:0006956	complement activation	32/1871	131/18800	1.22846e-06	3.29647e-05	2.41819e-05	IGHG2/IGHG1/IGHG3/FCN1/A2M/FCN3/IL1B/RGCC/C1S/CFI/IGLC3/IGHG4/C1RL/C1R/IGKC/IGLL1/IGLL5/C3/IGLC1/SERPING1/IGLC2/CFHR1/C4B/CD59/CFP/IGLC7/C4A/COLEC11/IGHD/TREM2/CFH/TRBC1	32
GO:0018108	BP	GO:0018108	peptidyl-tyrosine phosphorylation	67/1871	373/18800	1.26807e-06	3.3849e-05	2.48306e-05	PECAM1/IGF1/TIE1/FBXW7/LILRA5/OSM/FGR/IL11/ADORA1/DYRK3/SH2B3/THY1/PDGFRB/FYN/RIPK2/CSF3/FCGR1A/FGF7/HGF/CLCF1/BMP6/KDR/NOD2/AREG/EPHB4/ABL2/SOCS3/PTPN2/SHC1/TGFB1/PDGFB/HYAL2/SH3BP5/GREM1/VTN/FES/HBEGF/SAMSN1/ADRA2A/IGF2/HTR2A/EREG/GPRC5B/DLG4/CRLF1/ITGB2/JAK3/TNK2/NRP1/RAP2B/CD44/TEK/LILRB4/IL6/TREM2/PTPN1/CD40/FLT1/IL6ST/NTRK1/SFRP2/ARL2BP/JAK1/ADIPOQ/HCK/INSRR/CD80	67
GO:0032964	BP	GO:0032964	collagen biosynthetic process	17/1871	47/18800	1.27304e-06	3.3849e-05	2.48306e-05	RUNX1/COL1A1/ENG/SERPINH1/VIM/PDGFRB/RGCC/TGFB3/COL5A1/CCN2/ADAMTS3/TGFB1/P3H3/ARG1/P3H4/IL6/TRAM2	17
GO:0010959	BP	GO:0010959	regulation of metal ion transport	71/1871	403/18800	1.29034e-06	3.41529e-05	2.50535e-05	PDE4B/APLNR/CCL2/LILRA5/CCL3/JSRP1/FKBP1A/RAMP3/CEMIP/FXYD5/ADORA1/THY1/PDGFRB/GNAI2/FYN/CCL4/REM1/LILRB2/NOS3/HOMER3/LILRA2/CLIC2/BDKRB1/SLN/CXCL9/PDGFB/FGF11/OPRL1/KCNE4/CXCL11/PTGS2/RRAD/GEM/ADRA2A/HECW2/HTR2A/TRPV2/CACNB4/LILRB1/KCNAB3/PRKD1/CXCL12/FXYD7/PML/HAMP/JAK3/STC1/CXCL10/CD63/SCN1B/SIK1/EHD3/KCNS1/THADA/TREM2/SELENON/HOMER1/KCNAB2/MCHR1/LIME1/ORAI1/STOM/ADORA2A/PLPP4/KCNN4/NETO2/TESC…	71
GO:0060350	BP	GO:0060350	endochondral bone morphogenesis	19/1871	57/18800	1.29701e-06	3.41742e-05	2.50692e-05	TRPV4/COL1A1/COMP/COL3A1/SERPINH1/CSGALNACT1/ALPL/BMP6/IFT80/MMP14/DLX5/RARG/STC1/MEF2C/TMEM119/FOXC1/FGF18/RUNX2/MATN1	19
GO:0002825	BP	GO:0002825	regulation of T-helper 1 type immune response	13/1871	29/18800	1.32275e-06	3.46953e-05	2.54515e-05	SLC11A1/IL1R1/IL1B/RIPK2/ARID5A/ANXA1/SLAMF1/TNFSF4/JAK3/HAVCR2/TBX21/IL27RA/CD80	13
GO:0007188	BP	GO:0007188	adenylate cyclase-modulating G protein-coupled receptor signaling pathway	49/1871	244/18800	1.35083e-06	3.51157e-05	2.57598e-05	ADGRL4/PDE4B/ADCY4/ADM5/GPR4/GNA15/RAMP3/FPR1/ADCYAP1/TSHR/GPR176/S1PR5/ADORA1/RAMP2/MC1R/GNAI2/EDNRA/S1PR1/FPR2/GPR3/PTGIR/GRM2/CXCL9/CALCRL/AVPR2/PDE4A/OPRL1/CXCL11/MRAP/ADRA2A/PTGFR/GABBR2/SSTR2/S1PR2/ADGRE2/PTH1R/ADCY3/CXCL10/ABCA1/ADCY1/GRM7/MCHR1/RAPGEF4/GPR65/ADORA2A/RGS1/HTR1F/ADM/INSL3	49
GO:0050851	BP	GO:0050851	antigen receptor-mediated signaling pathway	49/1871	244/18800	1.35083e-06	3.51157e-05	2.57598e-05	PRKCH/PDE4B/IGHG2/IGHG1/IGHG3/GBP1/THY1/CMTM3/FYN/RIPK2/IGLC3/IGHG4/PRAM1/PTPN2/ADA/IGKC/BTNL9/IGLL1/IGLL5/THEMIS2/IGLC1/NFKBIZ/SLC39A10/CD276/MNDA/IGLC2/LAX1/IGLC7/MEF2C/FYB1/SH2D1A/LCP2/CTLA4/NFATC2/LILRB4/IGHD/TRAT1/NFAM1/RELA/LIME1/UBASH3A/GATA3/PIK3CD/ZC3H12A/KCNN4/TRBC1/FOXP3/FCGR2B/LAT2	49
GO:0002701	BP	GO:0002701	negative regulation of production of molecular mediator of immune response	15/1871	38/18800	1.47783e-06	3.82462e-05	2.80563e-05	IRAK3/TGFB3/BST2/TGFB1/SLAMF1/IL10/LILRB1/ARG1/JAK3/IL13RA2/BCL6/LILRB4/TBX21/FOXP3/FCGR2B	15
GO:0002287	BP	GO:0002287	alpha-beta T cell activation involved in immune response	21/1871	68/18800	1.51124e-06	3.87226e-05	2.84057e-05	RIPK2/LEF1/LOXL3/GPR183/NFKBIZ/ANXA1/EOMES/TNFSF4/JAK3/NLRP3/BCL6/IL6/TBX21/CD86/GATA3/SEMA4A/ZC3H12A/FOXP3/LY9/CD80/IRF4	21
GO:0002293	BP	GO:0002293	alpha-beta T cell differentiation involved in immune response	21/1871	68/18800	1.51124e-06	3.87226e-05	2.84057e-05	RIPK2/LEF1/LOXL3/GPR183/NFKBIZ/ANXA1/EOMES/TNFSF4/JAK3/NLRP3/BCL6/IL6/TBX21/CD86/GATA3/SEMA4A/ZC3H12A/FOXP3/LY9/CD80/IRF4	21
GO:0030316	BP	GO:0030316	osteoclast differentiation	26/1871	96/18800	1.51618e-06	3.87226e-05	2.84057e-05	OSCAR/FBXW7/CCL3/TNFAIP6/CCN4/GPR68/LILRB3/FSTL3/SLC9B2/GPR183/TYROBP/CEBPB/SNX10/SBNO2/LILRB1/LRRC17/CSF1/LTF/DCSTAMP/LILRB4/TREM2/FAM20C/GPR137B/JUNB/TLR4/PIAS3	26
GO:0006910	BP	GO:0006910	phagocytosis, recognition	27/1871	102/18800	1.56287e-06	3.95679e-05	2.90258e-05	IGHG2/LBP/IGHG1/IGHG3/FCN1/FCN3/PTX3/IGLC3/IGHG4/SPON2/IGKC/IGLL1/IGLL5/IGLC1/IGLC2/C4B/PEAR1/MFGE8/IGLC7/JMJD6/COLEC12/COLEC11/IGHD/TREM2/PLA2G5/SCARB1/TRBC1	27
GO:0010717	BP	GO:0010717	regulation of epithelial to mesenchymal transition	27/1871	102/18800	1.56287e-06	3.95679e-05	2.90258e-05	TWIST1/COL1A1/ENG/PDPN/IL1B/VASN/RGCC/SNAI1/SPRY1/TGFB3/TIAM1/LEF1/SPRED3/TGFB1/GREM1/TGFBR1/SDCBP/MAD2L2/PHLDB1/FOXC1/ZNF750/IL6/MCRIP1/PHLDB2/GATA3/SFRP2/OLFM1	27
GO:0003158	BP	GO:0003158	endothelium development	32/1871	133/18800	1.7519e-06	4.41524e-05	3.23889e-05	PECAM1/ROBO4/TIE1/PDPN/NOTCH4/COL18A1/CDH5/CLDN5/RAPGEF3/IL1B/EDNRA/ICAM1/SOX18/S1PR1/BMP6/KDR/GJA4/CLDN1/CD34/MSN/ITGAX/CCM2/S1PR2/STC1/CXCL10/NRP1/ADAMTS12/BTG1/APOLD1/DLL4/FOXP3/CXCR4	32
GO:0019932	BP	GO:0019932	second-messenger-mediated signaling	57/1871	303/18800	1.75912e-06	4.41524e-05	3.23889e-05	SELP/MCTP1/SPHK1/APLNR/GBP1/IGF1/CCL3/THBS1/LMCD1/CXCL8/RCAN1/FPR1/ADCYAP1/PDE7B/RAPGEF3/PPP3CA/PDE10A/VCAM1/AQP1/APOE/SELE/AHR/CCL4/FPR2/NOS3/KDR/HOMER3/CLIC2/GPR3/ADA/OPRL1/PPP3CC/SAMD14/GRIN2D/PTGFR/NFATC4/PDE3B/AVPR1A/KSR1/CGAS/NFATC2/DDAH2/NPR1/AZU1/TRAT1/TREM2/ADCY1/GUCY2D/LAT/CCR8/CCR10/NFATC1/POMC/ADM/CXCR4/LAT2/INSL3	57
GO:0007204	BP	GO:0007204	positive regulation of cytosolic calcium ion concentration	60/1871	325/18800	1.80194e-06	4.5033e-05	3.30349e-05	GPR4/APLNR/TRPV4/LPAR6/CCL3/JSRP1/GNA15/FKBP1A/RAMP3/CEMIP/FPR1/ADCYAP1/SAA1/THY1/FYN/EDNRA/C1QTNF1/C5AR1/TACR1/S1PR1/FPR2/RASA3/NMB/CLIC2/BDKRB1/ABL2/PTGIR/CXCL9/OPRL1/CXCL11/OXTR/HTR2A/TRPV2/F2RL2/GRIN2D/PTGFR/PRKD1/PML/DLG4/JAK3/AVPR1A/CXCL10/CYSLTR1/NALF1/CACNA1E/SELENON/MCHR1/LIME1/GPR65/GP1BB/C5AR2/CCR8/PROK2/CCR10/SWAP70/ADM/TAC1/DDIT3/CXCR4/P2RY6	60
GO:0032642	BP	GO:0032642	regulation of chemokine production	26/1871	97/18800	1.87727e-06	4.67152e-05	3.42688e-05	ACKR1/LBP/TWIST1/TRPV4/ADCYAP1/IL1B/RIPK2/HIF1A/NOD2/AIF1/IL33/TLR2/IL10/TNFSF4/HAVCR2/LILRB4/AZU1/LPL/IL6/TREM2/AGER/EGR1/TLR4/ADIPOQ/SIRPA/DEFB124	26
GO:0032760	BP	GO:0032760	positive regulation of tumor necrosis factor production	27/1871	103/18800	1.91939e-06	4.756e-05	3.48886e-05	LY96/LBP/TWIST1/TNFRSF8/LILRA5/CCL3/THBS1/NOD1/RIPK2/NOD2/CD14/SPON2/ARID5A/LILRA2/MAPKAPK2/PTAFR/TYROBP/IL33/TLR2/NFATC4/HAVCR2/AZU1/LPL/IL6/AGER/TLR4/IL1A	27
GO:0001818	BP	GO:0001818	negative regulation of cytokine production	65/1871	363/18800	2.03069e-06	5.01046e-05	3.67553e-05	INHBB/LBP/TWIST1/GBP1/IGF1/CD200/LILRA5/SLC11A1/THBS1/CARD8/LRRC32/SRGN/MC1R/RGCC/INHBA/HGF/IRAK3/IL1R2/TGFB3/NOD2/HOMER3/HDAC7/LEF1/BST2/TRIB2/TGFB1/TYROBP/CIDEA/CD34/TNFAIP3/ANXA1/SLAMF1/IL10/LILRB1/TNFSF4/KLF2/PML/ARG1/JAK3/NLRP3/LTF/CLEC4A/BCL6/HAVCR2/NAV3/LILRB4/CDH3/IL6/TREM2/AGER/CD83/TBX21/C5AR2/TLR4/GATA3/IL27RA/POMC/ADIPOQ/ZC3H12A/SIRPA/TMSB4X/TIGIT/FOXP3/FCGR2B/DDIT3	65
GO:0010632	BP	GO:0010632	regulation of epithelial cell migration	55/1871	290/18800	2.04991e-06	5.03655e-05	3.69466e-05	VASH1/ANGPT2/MMRN2/ADAMTS9/FBXW7/PRCP/THBS1/RGCC/SPARC/APOE/HIF1A/FGF7/TACR1/RHOJ/NOS3/MEOX2/KDR/HDAC7/EVL/PLK2/TGFB1/PDGFB/MAP4K4/HAS2/HBEGF/SERPINF1/PPM1F/PTGS2/ANXA1/VEGFC/TACSTD2/FUT1/PRKD1/STAT5A/MAPRE2/STC1/MEF2C/MCC/NRP1/ETS1/TEK/CD40/FGF18/IQSEC1/ADGRA2/GATA3/SEMA4A/SCARB1/MIR23A/PIK3CD/ZC3H12A/TMSB4X/SRPX2/DLL4/INSL3	55
GO:0044706	BP	GO:0044706	multi-multicellular organism process	44/1871	213/18800	2.1044e-06	5.14872e-05	3.77695e-05	ANGPT2/PGF/EPYC/TIMP1/ADCYAP1/MMP2/IL1B/TRO/TEAD4/TACR1/TGFB3/FOSL1/EPOR/FOSB/PTAFR/SLC38A2/PZP/PTGS2/ADRA2A/SPP1/FUT7/OXTR/B4GALT1/PTGFR/ACSL4/APELA/ARG1/STC1/AVPR1A/CYP27B1/THBD/IGFBP7/HAVCR2/PRDM1/IGFBP5/PRL/CTSB/ACR/STAT5B/JUNB/LDOC1/ENDOU/ADM/TAC1	44
GO:0060325	BP	GO:0060325	face morphogenesis	13/1871	30/18800	2.12168e-06	5.16926e-05	3.79201e-05	MSX1/COL1A1/MMP2/CLDN5/STRA6/TGFB3/ARID5B/LEF1/DLX5/CRISPLD2/CSRNP1/CRISPLD1/DKK1	13
GO:0002691	BP	GO:0002691	regulation of cellular extravasation	15/1871	39/18800	2.18109e-06	5.29188e-05	3.88196e-05	SELP/PLVAP/IL1R1/THY1/ICAM1/SELE/PTAFR/FUT7/CXCL12/CHST2/ADAM8/ST3GAL4/CD47/AGER/IL27RA	15
GO:0002286	BP	GO:0002286	T cell activation involved in immune response	29/1871	116/18800	2.3143e-06	5.59176e-05	4.10195e-05	SLC11A1/CLEC4D/RIPK2/ICAM1/CLEC4E/LEF1/LOXL3/GPR183/NFKBIZ/ANXA1/LILRB1/EOMES/TNFSF4/JAK3/NLRP3/FCER1G/BCL6/HAVCR2/IL6/TBX21/CD86/GATA3/SEMA4A/ZC3H12A/FOXP3/LY9/FCGR2B/CD80/IRF4	29
GO:0014812	BP	GO:0014812	muscle cell migration	27/1871	104/18800	2.34925e-06	5.65277e-05	4.1467e-05	SERPINE1/IGF1/CCN4/PLAU/PDGFRB/TACR1/TRIB1/SIX1/PDGFB/HAS2/CYP1B1/S100A11/VTN/AIF1/ANXA1/S1PR2/MYC/MEF2C/NRP1/ADAMTS1/DOCK4/MIR214/IGFBP5/TLR4/SIX4/ADIPOQ/P2RY6	27
GO:0072503	BP	GO:0072503	cellular divalent inorganic cation homeostasis	82/1871	494/18800	2.39183e-06	5.73153e-05	4.20448e-05	CCL14/S100A8/GPR4/APLNR/TRPV4/LPAR6/CCL3/JSRP1/SLC11A1/S100A9/GNA15/FKBP1A/RAMP3/CEMIP/DISC1/FPR1/ADCYAP1/CDH5/SAA1/ADORA1/THY1/FYN/EDNRA/C1QTNF1/C5AR1/APOE/TACR1/S1PR1/FPR2/RASA3/NMB/CLIC2/GPR3/BDKRB1/ABL2/PTGIR/CXCL9/TMEM165/MCUB/OPRL1/CXCL11/SLC39A10/OXTR/HTR2A/TRPV2/F2RL2/GRIN2D/PTGFR/SLC39A13/CTRC/PRKD1/CXCL12/PML/DLG4/HERPUD1/JAK3/STC1/AVPR1A/PTH1R/CXCL10/CYSLTR1/NALF1/THADA/CACNA1E/SELENON…	82
GO:0006968	BP	GO:0006968	cellular defense response	18/1871	54/18800	2.45639e-06	5.86211e-05	4.30027e-05	LY96/LBP/CLEC5A/C5AR1/KLRG1/LILRB2/FOSL1/CXCL9/TYROBP/IL33/MNDA/SH2D1A/IL1RL2/TRAT1/RELA/NCF2/ADORA2A/LSP1	18
GO:0010634	BP	GO:0010634	positive regulation of epithelial cell migration	38/1871	174/18800	2.55085e-06	5.9935e-05	4.39665e-05	THBS1/SPARC/HIF1A/FGF7/TACR1/RHOJ/NOS3/KDR/HDAC7/PLK2/TGFB1/PDGFB/MAP4K4/HAS2/HBEGF/PPM1F/PTGS2/ANXA1/VEGFC/FUT1/PRKD1/STAT5A/MAPRE2/NRP1/ETS1/TEK/CD40/FGF18/IQSEC1/ADGRA2/GATA3/SCARB1/MIR23A/PIK3CD/ZC3H12A/TMSB4X/SRPX2/INSL3	38
GO:0048771	BP	GO:0048771	tissue remodeling	38/1871	174/18800	2.55085e-06	5.9935e-05	4.39665e-05	CTHRC1/RUNX1/TIMP1/TIE1/MMP2/PPP3CA/EDNRA/CTSK/HIF1A/RSPO3/S1PR1/TGFB3/EPAS1/NOS3/TGFB1/GREM1/MMP14/TNFAIP3/SPP1/SNX10/MDM2/HAMP/ARG1/PTH1R/CCDC154/MEF2C/TMEM119/P3H4/ADAM8/FOXC1/DCSTAMP/MIR214/IL6/IGFBP5/GPR137B/TNFRSF11B/IL1A/DLL4	38
GO:0002548	BP	GO:0002548	monocyte chemotaxis	21/1871	70/18800	2.55262e-06	5.9935e-05	4.39665e-05	SERPINE1/CCL14/CCL2/CCL3/S100A12/CCL4/FPR2/PDGFB/GREM1/AIF1/ANXA1/CCL3L3/CCL16/CXCL12/CXCL10/DUSP1/CCL22/IL6/FLT1/DEFB124/CCL18	21
GO:0032722	BP	GO:0032722	positive regulation of chemokine production	21/1871	70/18800	2.55262e-06	5.9935e-05	4.39665e-05	LBP/TWIST1/TRPV4/ADCYAP1/IL1B/RIPK2/HIF1A/NOD2/AIF1/IL33/TLR2/TNFSF4/HAVCR2/AZU1/LPL/IL6/AGER/EGR1/TLR4/ADIPOQ/DEFB124	21
GO:0051250	BP	GO:0051250	negative regulation of lymphocyte activation	36/1871	161/18800	2.60753e-06	6.09785e-05	4.4732e-05	RUNX1/FGR/LRRC32/INHBA/LST1/LILRB2/PTPN2/LOXL3/TYROBP/CEBPB/SAMSN1/TNFAIP3/ANXA1/MNDA/IL10/LAX1/LILRB1/TNFSF4/CBFB/ARG1/JAK3/BCL6/CLEC4G/CTLA4/HAVCR2/LILRB4/TBX21/CD86/TNFAIP8L2/ADORA2A/MARCHF7/ZC3H12A/TIGIT/FOXP3/FCGR2B/CD80	36
GO:0045637	BP	GO:0045637	regulation of myeloid cell differentiation	43/1871	208/18800	2.67833e-06	6.23837e-05	4.57628e-05	RUNX1/FBXW7/CCL3/ZBTB46/TNFAIP6/GPR68/CSF3/LILRB3/HIF1A/LOX/INHBA/CSF3R/TRIB1/PTPN2/LEF1/FSTL3/TGFB1/SLC9B2/TYROBP/CEBPB/FES/LILRB1/RARG/THPO/LRRC17/MYC/CSF1/LTF/MEF2C/SPI1/ETS1/DCSTAMP/LILRB4/TREM2/GPR137B/STAT5B/TLR4/RAB7B/ADIPOQ/ZFP36L1/TESC/PRMT1/PIAS3	43
GO:0042093	BP	GO:0042093	T-helper cell differentiation	20/1871	65/18800	2.84563e-06	6.60164e-05	4.84277e-05	RIPK2/LEF1/LOXL3/GPR183/NFKBIZ/ANXA1/TNFSF4/JAK3/NLRP3/BCL6/IL6/TBX21/CD86/GATA3/SEMA4A/ZC3H12A/FOXP3/LY9/CD80/IRF4	20
GO:0001655	BP	GO:0001655	urogenital system development	63/1871	352/18800	2.94993e-06	6.81644e-05	5.00034e-05	PECAM1/ANGPT2/GPR4/PLXND1/PTK7/ADAMTS16/ADAMTS6/MMP2/KLHL3/NOTCH3/PDGFRB/SIX2/EDNRA/STRA6/SPRY1/BICC1/WT1/BMP6/ARID5B/CYP7B1/SULF2/SIX1/KCNJ8/PDGFB/HYAL2/HAS2/GREM1/SERPINF1/CD34/ANXA1/MPV17/TACSTD2/TGFBR1/SOX4/EYA1/KIF26B/RARG/MYC/MMP17/CRLF1/MEF2C/JMJD6/GDF11/NRP1/FOXC1/BASP1/ADAMTS1/TEK/MAGED1/EGR1/PRDM1/CYP19A1/RBP4/SMAD1/SIX4/GDF6/GATA3/HEYL/COL4A4/ADIPOQ/BLOC1S6/ID4/TP73	63
GO:0002688	BP	GO:0002688	regulation of leukocyte chemotaxis	30/1871	124/18800	3.231e-06	7.43642e-05	5.45513e-05	SERPINE1/LBP/PGF/CCL2/TRPV4/CCL3/THBS1/CXCL8/TNFAIP6/TNFSF14/RARRES2/C5AR1/CCL4/FPR2/NOD2/GREM1/AIF1/VEGFC/SLAMF1/CXCL12/CSF1/CXCL10/DUSP1/SPI1/IL6/CYP19A1/C5AR2/VEGFB/SWAP70/DEFB124	30
GO:0032490	BP	GO:0032490	detection of molecule of bacterial origin	8/1871	12/18800	3.25172e-06	7.45463e-05	5.46849e-05	LY96/LBP/NOD2/TLR2/C4B/TREM2/TLR4/SCARB1	8
GO:0010171	BP	GO:0010171	body morphogenesis	16/1871	45/18800	3.3861e-06	7.70399e-05	5.65142e-05	MSX1/COL1A1/MMP2/CLDN5/STRA6/TGFB3/ARID5B/LEF1/ZNF281/DLX5/PHLDB1/CRISPLD2/CSRNP1/CRISPLD1/PHLDB2/DKK1	16
GO:0030336	BP	GO:0030336	negative regulation of cell migration	62/1871	346/18800	3.38695e-06	7.70399e-05	5.65142e-05	SERPINE1/MCTP1/VASH1/ANGPT2/MMRN2/TIMP1/CCL2/CD200/TIE1/ADAMTS9/THBS1/ENG/COL3A1/TNFAIP6/CLDN5/ADORA1/THY1/RGCC/APOE/MEOX2/TRIB1/SRGAP2/CNN2/EVL/NGFR/BST2/ADA/TGFB1/PTPRU/HYAL2/CYP1B1/GREM1/IFITM1/AIF1/SERPINF1/CHRD/TACSTD2/CXCL12/S1PR2/STC1/ROBO1/MEF2C/MCC/ADAM15/DUSP1/RAP2B/NAV3/EMILIN2/GTPBP4/MIR214/TP53INP1/CYP19A1/IGFBP5/PHLDB2/ARHGAP4/C5AR2/SFRP2/IL27RA/PIP5KL1/HAS1/ADIPOQ/DLL4	62
GO:0002367	BP	GO:0002367	cytokine production involved in immune response	26/1871	100/18800	3.4861e-06	7.89865e-05	5.79422e-05	TREM1/IL1R1/IL1B/IRAK3/TGFB3/NOD2/SPON2/ARID5A/BST2/TGFB1/SLC7A5/SLAMF1/IL10/LILRB1/TNFSF4/GPRC5B/ARG1/JAK3/NLRP3/BCL6/LILRB4/IL6/TBX21/TLR4/GATA3/FOXP3	26
GO:0043405	BP	GO:0043405	regulation of MAP kinase activity	39/1871	183/18800	3.56057e-06	8.03612e-05	5.89506e-05	THBS1/S100A12/IL1B/SH2B3/PDGFRB/APOE/SPRY1/IRAK3/NOD2/TRIB1/TRIB2/TGFB1/PDGFB/HYAL2/DUSP7/ADRA2A/HTR2A/LAX1/MAP3K12/ROBO1/KSR1/ADAM8/DUSP1/DNAJA1/MAP3K10/MAGED1/PTPN1/AGER/CD40/LIME1/FGF18/MAPK8IP1/FLT1/TLR4/DKK1/SFRP2/PIK3R5/ADIPOQ/FZD10	39
GO:0050731	BP	GO:0050731	positive regulation of peptidyl-tyrosine phosphorylation	40/1871	190/18800	3.69142e-06	8.29928e-05	6.0881e-05	PECAM1/IGF1/FBXW7/LILRA5/OSM/IL11/ADORA1/FYN/RIPK2/CSF3/FCGR1A/FGF7/HGF/CLCF1/BMP6/NOD2/AREG/TGFB1/PDGFB/GREM1/VTN/HBEGF/ADRA2A/IGF2/HTR2A/EREG/GPRC5B/DLG4/CRLF1/TNK2/NRP1/CD44/IL6/TREM2/PTPN1/CD40/IL6ST/ARL2BP/ADIPOQ/CD80	40
GO:0001822	BP	GO:0001822	kidney development	56/1871	303/18800	3.7989e-06	8.50808e-05	6.24127e-05	PECAM1/ANGPT2/GPR4/PLXND1/PTK7/ADAMTS16/ADAMTS6/KLHL3/NOTCH3/PDGFRB/SIX2/EDNRA/STRA6/SPRY1/BICC1/WT1/BMP6/ARID5B/SULF2/SIX1/KCNJ8/PDGFB/HYAL2/HAS2/GREM1/SERPINF1/CD34/MPV17/TACSTD2/TGFBR1/SOX4/EYA1/KIF26B/MYC/MMP17/CRLF1/MEF2C/JMJD6/GDF11/NRP1/FOXC1/BASP1/ADAMTS1/TEK/MAGED1/EGR1/PRDM1/SMAD1/SIX4/GDF6/GATA3/HEYL/COL4A4/ADIPOQ/BLOC1S6/TP73	56
GO:0048511	BP	GO:0048511	rhythmic process	55/1871	297/18800	4.34466e-06	9.69308e-05	7.11055e-05	EGR2/TWIST1/MMP19/FBXW7/EGR3/A2M/BHLHE40/MMP2/TNFAIP6/GPR176/ADORA1/PTX3/CREM/INHBA/PTGDS/AHR/NAMPT/TGFB3/NOS3/NGFR/RETN/NFKB2/HAS2/CYP1B1/OPRL1/SERPINF1/OXTR/EREG/JUND/MAGEL2/NFIL3/DDX5/PML/ATG7/HSPA5/SLIT3/SIK1/ARNTL2/ADAMTS1/CAVIN3/MAGED1/EGR1/ADCY1/HOMER1/MYBBP1A/TPH2/STAT5B/ADORA2A/CRTC1/NTRK1/PROK2/ADIPOQ/BLOC1S6/ID4/KCND2	55
GO:0044703	BP	GO:0044703	multi-organism reproductive process	42/1871	205/18800	4.42519e-06	9.83507e-05	7.21472e-05	ANGPT2/PGF/EPYC/TIMP1/ADCYAP1/MMP2/IL1B/TRO/TEAD4/TACR1/TGFB3/FOSL1/EPOR/FOSB/PTAFR/SLC38A2/PZP/PTGS2/ADRA2A/SPP1/FUT7/OXTR/PTGFR/ACSL4/APELA/ARG1/STC1/AVPR1A/CYP27B1/THBD/IGFBP7/HAVCR2/PRDM1/IGFBP5/PRL/CTSB/STAT5B/JUNB/LDOC1/ENDOU/ADM/TAC1	42
GO:0007517	BP	GO:0007517	muscle organ development	60/1871	334/18800	4.46301e-06	9.8814e-05	7.2487e-05	MAPK12/EGR2/MSX1/TWIST1/IGF1/MSC/WNT2/EGR3/ENG/FKBP1A/RCAN1/COL3A1/PPP3CA/TCF15/ATF3/EDNRA/LOX/STRA6/WT1/TEAD4/S1PR1/MEOX2/ARID5B/LEF1/CNTNAP1/SIX1/YBX3/TGFB1/HBEGF/VAMP5/FLOT1/XBP1/IGF2/TGFBR1/LY6E/COL6A3/HOXD10/EOMES/GSC/DDX5/NR4A1/FHL3/CXCL10/MEF2C/FOXC1/BASP1/NEB/MYL3/EFEMP2/HIVEP3/SELENON/EGR1/HOMER1/ANKRD1/SIX4/HEYL/MRTFB/MYL6B/DLL4/ELN	60
GO:0072001	BP	GO:0072001	renal system development	57/1871	312/18800	4.51786e-06	9.96496e-05	7.31e-05	PECAM1/ANGPT2/GPR4/PLXND1/PTK7/ADAMTS16/ADAMTS6/KLHL3/NOTCH3/PDGFRB/SIX2/EDNRA/STRA6/SPRY1/BICC1/WT1/BMP6/ARID5B/SULF2/SIX1/KCNJ8/PDGFB/HYAL2/HAS2/GREM1/SERPINF1/CD34/MPV17/TACSTD2/TGFBR1/SOX4/EYA1/KIF26B/MYC/MMP17/CRLF1/MEF2C/JMJD6/GDF11/NRP1/FOXC1/BASP1/ADAMTS1/TEK/MAGED1/EGR1/PRDM1/RBP4/SMAD1/SIX4/GDF6/GATA3/HEYL/COL4A4/ADIPOQ/BLOC1S6/TP73	57
GO:0002294	BP	GO:0002294	CD4-positive, alpha-beta T cell differentiation involved in immune response	20/1871	67/18800	4.78968e-06	0.000105246	7.72056e-05	RIPK2/LEF1/LOXL3/GPR183/NFKBIZ/ANXA1/TNFSF4/JAK3/NLRP3/BCL6/IL6/TBX21/CD86/GATA3/SEMA4A/ZC3H12A/FOXP3/LY9/CD80/IRF4	20
GO:0150076	BP	GO:0150076	neuroinflammatory response	21/1871	73/18800	5.35999e-06	0.00011729	8.60407e-05	SPHK1/IGF1/CD200/CCL3/IL1B/CST7/C5AR1/FPR2/TYROBP/AIF1/PTGS2/IL33/TLR2/ITGB2/AZU1/IL6/TREM2/AGER/ADCY1/ADORA2A/MMP3	21
GO:0002040	BP	GO:0002040	sprouting angiogenesis	39/1871	186/18800	5.37808e-06	0.00011729	8.60407e-05	PGF/MMRN2/APLNR/ADAMTS9/FBXW7/EGR3/THBS1/CLEC14A/RAMP2/RSPO3/RHOJ/MEOX2/KDR/HDAC7/EPHB4/NGFR/LEF1/PLK2/GREM1/PTGS2/ANXA1/VEGFC/PIK3R3/IL10/FUT1/KLF2/NR4A1/APELA/ROBO1/JMJD6/NRP1/TEK/SMAD1/ADGRA2/VEGFB/MIR23A/JAK1/SRPX2/DLL4	39
GO:0034612	BP	GO:0034612	response to tumor necrosis factor	48/1871	249/18800	5.65176e-06	0.000122799	9.00819e-05	CHI3L1/CCL14/SPHK1/PLVAP/CCL2/GBP1/CCL3/COL1A1/THBS1/CXCL8/CARD8/FABP4/VCAM1/TNFRSF4/SELE/CCL4/CD14/PTPN2/YBX3/HYAL2/CLDN1/HAS2/CYP1B1/PTGS2/TNFAIP3/CCL3L3/CCL16/CCDC3/KLF2/HAMP/TCL1A/IL18BP/DCSTAMP/ADAMTS12/TRAF1/CCL22/RELA/CD40/ANKRD1/GATA3/ADIPOQ/ZC3H12A/TRADD/ZFP36L1/TMSB4X/ADAMTS7/PIAS3/CCL18	48
GO:0001958	BP	GO:0001958	endochondral ossification	12/1871	28/18800	6.05172e-06	0.000129556	9.50382e-05	COL1A1/CSGALNACT1/ALPL/BMP6/IFT80/MMP14/DLX5/MEF2C/TMEM119/FOXC1/FGF18/RUNX2	12
GO:0032703	BP	GO:0032703	negative regulation of interleukin-2 production	12/1871	28/18800	6.05172e-06	0.000129556	9.50382e-05	GBP1/NOD2/HOMER3/HDAC7/CD34/TNFAIP3/HAVCR2/NAV3/LILRB4/TBX21/GATA3/FOXP3	12
GO:0036075	BP	GO:0036075	replacement ossification	12/1871	28/18800	6.05172e-06	0.000129556	9.50382e-05	COL1A1/CSGALNACT1/ALPL/BMP6/IFT80/MMP14/DLX5/MEF2C/TMEM119/FOXC1/FGF18/RUNX2	12
GO:1901798	BP	GO:1901798	positive regulation of signal transduction by p53 class mediator	12/1871	28/18800	6.05172e-06	0.000129556	9.50382e-05	MSX1/ZNF385A/MYC/DDX5/PML/ATR/HIC1/PYHIN1/PMAIP1/ANKRD1/RPS20/RPL23	12
GO:0014909	BP	GO:0014909	smooth muscle cell migration	24/1871	91/18800	6.26453e-06	0.00013362	9.80199e-05	SERPINE1/IGF1/CCN4/PLAU/PDGFRB/TACR1/TRIB1/PDGFB/HAS2/CYP1B1/S100A11/VTN/AIF1/S1PR2/MYC/MEF2C/NRP1/ADAMTS1/DOCK4/MIR214/IGFBP5/TLR4/ADIPOQ/P2RY6	24
GO:0003205	BP	GO:0003205	cardiac chamber development	36/1871	167/18800	6.33257e-06	0.000134579	9.87228e-05	PLXND1/APLNR/WNT2/PTK7/ENG/FKBP1A/CCN1/TMEM65/ADAMTS6/EDNRA/HIF1A/STRA6/NOS3/TGFB1/TGFBR1/SOX4/LY6E/MDM2/ROBO1/MEF2C/NRP1/FOXC1/SLIT3/MYL3/ADAMTS1/TEK/SALL4/PRDM1/RBP4/KCNK2/GATA3/HEYL/SFRP2/MSX2/SMARCD3/DLL4	36
GO:0071356	BP	GO:0071356	cellular response to tumor necrosis factor	45/1871	229/18800	6.52305e-06	0.000138123	0.000101323	CHI3L1/CCL14/SPHK1/PLVAP/CCL2/GBP1/CCL3/COL1A1/THBS1/CXCL8/CARD8/FABP4/VCAM1/TNFRSF4/CCL4/PTPN2/YBX3/HYAL2/CLDN1/HAS2/CYP1B1/TNFAIP3/CCL3L3/CCL16/CCDC3/KLF2/HAMP/TCL1A/IL18BP/DCSTAMP/ADAMTS12/TRAF1/CCL22/RELA/CD40/ANKRD1/GATA3/ADIPOQ/ZC3H12A/TRADD/ZFP36L1/TMSB4X/ADAMTS7/PIAS3/CCL18	45
GO:0002637	BP	GO:0002637	regulation of immunoglobulin production	21/1871	74/18800	6.7881e-06	0.000143214	0.000105058	TNFRSF4/CLCF1/TGFB1/MZB1/XBP1/IL10/TNFSF4/IL13RA2/MAD2L2/BCL6/CGAS/IL6/TBX21/CD40/CD86/RBP4/DNAJB9/IL27RA/SLC15A4/FOXP3/FCGR2B	21
GO:2000146	BP	GO:2000146	negative regulation of cell motility	63/1871	361/18800	6.88846e-06	0.000144807	0.000106226	SERPINE1/MCTP1/VASH1/ANGPT2/MMRN2/TIMP1/CCL2/CD200/TIE1/ADAMTS9/THBS1/ENG/COL3A1/TNFAIP6/CLDN5/ADORA1/THY1/RGCC/APOE/MEOX2/TRIB1/SRGAP2/CNN2/EVL/NGFR/BST2/ADA/TGFB1/PTPRU/HYAL2/CYP1B1/GREM1/IFITM1/AIF1/SERPINF1/CHRD/TACSTD2/CXCL12/S1PR2/STC1/ROBO1/MEF2C/MCC/ADAM15/DUSP1/RAP2B/NAV3/EMILIN2/GTPBP4/MIR214/TP53INP1/CYP19A1/IGFBP5/PHLDB2/ARHGAP4/C5AR2/GATA3/SFRP2/IL27RA/PIP5KL1/HAS1/ADIPOQ/DLL4	63
GO:0051271	BP	GO:0051271	negative regulation of cellular component movement	64/1871	369/18800	7.1799e-06	0.00015039	0.000110322	SERPINE1/MCTP1/VASH1/ANGPT2/MMRN2/TIMP1/CCL2/CD200/TIE1/ADAMTS9/THBS1/ENG/COL3A1/TNFAIP6/CLDN5/ADORA1/THY1/RGCC/APOE/MEOX2/TRIB1/SRGAP2/CNN2/EVL/NGFR/BST2/ADA/TGFB1/PTPRU/HYAL2/CYP1B1/GREM1/IFITM1/AIF1/SERPINF1/CHRD/TACSTD2/CXCL12/S1PR2/STC1/ROBO1/MEF2C/MCC/ADAM15/DUSP1/RAP2B/NAV3/EMILIN2/GTPBP4/MIR214/TP53INP1/CYP19A1/IGFBP5/PHLDB2/ARHGAP4/C5AR2/GATA3/SFRP2/IL27RA/PIP5KL1/HAS1/ADIPOQ/DLL4/BIN1	64
GO:0002444	BP	GO:0002444	myeloid leukocyte mediated immunity	26/1871	104/18800	7.58436e-06	0.000158293	0.000116119	IGHG1/CCL3/FGR/TREM1/FCGR1A/PTGDS/PRAM1/SPON2/PTAFR/C3/TYROBP/FES/FCGR3A/ITGB2/ARG1/ADGRE2/IL13RA2/SPI1/AZU1/IL6/LAT/PIK3CD/SERPINB9/FCGR2B/LAT2/UNC13D	26
GO:0007189	BP	GO:0007189	adenylate cyclase-activating G protein-coupled receptor signaling pathway	34/1871	155/18800	7.6192e-06	0.000158452	0.000116236	ADGRL4/PDE4B/ADCY4/ADM5/GPR4/RAMP3/ADCYAP1/TSHR/S1PR5/RAMP2/MC1R/GNAI2/S1PR1/GPR3/PTGIR/CXCL9/CALCRL/PDE4A/OPRL1/CXCL11/MRAP/ADRA2A/PTGFR/S1PR2/ADGRE2/PTH1R/ADCY3/CXCL10/ABCA1/ADCY1/RAPGEF4/GPR65/ADORA2A/ADM	34
GO:0002718	BP	GO:0002718	regulation of cytokine production involved in immune response	25/1871	98/18800	7.69097e-06	0.000159189	0.000116776	IL1R1/IL1B/IRAK3/TGFB3/NOD2/SPON2/ARID5A/BST2/TGFB1/SLC7A5/SLAMF1/IL10/LILRB1/TNFSF4/GPRC5B/ARG1/JAK3/NLRP3/BCL6/LILRB4/IL6/TBX21/TLR4/GATA3/FOXP3	25
GO:0032494	BP	GO:0032494	response to peptidoglycan	8/1871	13/18800	7.71298e-06	0.000159189	0.000116776	RIPK2/C5AR1/IRAK3/NOD2/IL6/TREM2/RELA/DEFB124	8
GO:0048010	BP	GO:0048010	vascular endothelial growth factor receptor signaling pathway	18/1871	58/18800	7.73663e-06	0.000159189	0.000116776	PGF/MMRN2/CLEC14A/IL1B/FYN/HIF1A/KDR/MAPKAPK2/VTN/VEGFC/HHEX/PRKD1/NRP1/FOXC1/PTPN1/FGF18/FLT1/VEGFB	18
GO:0043536	BP	GO:0043536	positive regulation of blood vessel endothelial cell migration	21/1871	75/18800	8.5518e-06	0.000175342	0.000128626	THBS1/HIF1A/RHOJ/NOS3/KDR/HDAC7/PLK2/TGFB1/PDGFB/PTGS2/ANXA1/VEGFC/PRKD1/STAT5A/NRP1/ETS1/CD40/FGF18/MIR23A/TMSB4X/SRPX2	21
GO:0045622	BP	GO:0045622	regulation of T-helper cell differentiation	14/1871	38/18800	8.58318e-06	0.000175368	0.000128645	RIPK2/LOXL3/NFKBIZ/ANXA1/TNFSF4/JAK3/NLRP3/BCL6/TBX21/CD86/ZC3H12A/FOXP3/CD80/IRF4	14
GO:0051480	BP	GO:0051480	regulation of cytosolic calcium ion concentration	62/1871	356/18800	8.68389e-06	0.000176805	0.000129699	GPR4/APLNR/TRPV4/LPAR6/CCL3/JSRP1/GNA15/FKBP1A/RAMP3/CEMIP/FPR1/ADCYAP1/SAA1/ADORA1/THY1/FYN/EDNRA/C1QTNF1/C5AR1/TACR1/S1PR1/FPR2/RASA3/NMB/CLIC2/GPR3/BDKRB1/ABL2/PTGIR/CXCL9/OPRL1/CXCL11/OXTR/HTR2A/TRPV2/F2RL2/GRIN2D/PTGFR/PRKD1/PML/DLG4/JAK3/AVPR1A/CXCL10/CYSLTR1/NALF1/CACNA1E/SELENON/MCHR1/LIME1/GPR65/GP1BB/C5AR2/CCR8/PROK2/CCR10/SWAP70/ADM/TAC1/DDIT3/CXCR4/P2RY6	62
GO:0070391	BP	GO:0070391	response to lipoteichoic acid	7/1871	10/18800	8.75176e-06	0.00017695	0.000129805	LBP/RIPK2/CD14/TLR2/TREM2/RELA/TLR4	7
GO:0071223	BP	GO:0071223	cellular response to lipoteichoic acid	7/1871	10/18800	8.75176e-06	0.00017695	0.000129805	LBP/RIPK2/CD14/TLR2/TREM2/RELA/TLR4	7
GO:0060324	BP	GO:0060324	face development	16/1871	48/18800	8.8416e-06	0.000178148	0.000130684	MSX1/COL1A1/MMP2/CLDN5/EDNRA/STRA6/TGFB3/ARID5B/LEF1/DLX5/RARG/CRISPLD2/CSRNP1/CRISPLD1/DKK1/ALDH1A3	16
GO:0006874	BP	GO:0006874	cellular calcium ion homeostasis	75/1871	456/18800	8.915e-06	0.000179007	0.000131314	CCL14/GPR4/APLNR/TRPV4/LPAR6/CCL3/JSRP1/GNA15/FKBP1A/RAMP3/CEMIP/DISC1/FPR1/ADCYAP1/CDH5/SAA1/ADORA1/THY1/FYN/EDNRA/C1QTNF1/C5AR1/APOE/TACR1/S1PR1/FPR2/RASA3/NMB/CLIC2/GPR3/BDKRB1/ABL2/PTGIR/CXCL9/TMEM165/MCUB/OPRL1/CXCL11/OXTR/HTR2A/TRPV2/F2RL2/GRIN2D/PTGFR/CTRC/PRKD1/CXCL12/PML/DLG4/HERPUD1/JAK3/STC1/AVPR1A/PTH1R/CXCL10/CYSLTR1/NALF1/THADA/CACNA1E/SELENON/MCHR1/CD40/LIME1/GPR65/GP1BB/C5AR2/CCR8…	75
GO:0050918	BP	GO:0050918	positive chemotaxis	19/1871	64/18800	8.98887e-06	0.00017987	0.000131947	ANGPT2/PGF/CCL3/CXCL8/FGF7/HGF/S1PR1/FPR2/KDR/ARTN/PDGFB/VEGFC/CCL16/CXCL12/CXCL10/NRP1/AZU1/AGER/VEGFB	19
GO:0046634	BP	GO:0046634	regulation of alpha-beta T cell activation	26/1871	105/18800	9.13728e-06	0.000182214	0.000133666	RUNX1/RIPK2/ADA/LOXL3/NFKBIZ/ANXA1/LILRB1/TNFSF4/CBFB/JAK3/NLRP3/BCL6/LILRB4/AGER/CD83/PRDM1/TBX21/CD86/MAPK8IP1/ADORA2A/GATA3/RASAL3/ZC3H12A/FOXP3/CD80/IRF4	26
GO:0035023	BP	GO:0035023	regulation of Rho protein signal transduction	23/1871	87/18800	9.29828e-06	0.000184791	0.000135557	GPR4/RASIP1/LPAR6/ARHGEF3/COL3A1/ABRA/PDGFRB/APOE/ABL2/CDC42SE1/FLOT1/F2RL2/ROBO1/TNFAIP1/BCL6/NRP1/RASGRF2/MYO9B/ABCA1/KCTD10/GPR65/MCF2L/STARD8	23
GO:0061437	BP	GO:0061437	renal system vasculature development	12/1871	29/18800	9.38981e-06	0.000185345	0.000135964	PECAM1/ANGPT2/GPR4/NOTCH3/PDGFRB/EDNRA/WT1/PDGFB/CD34/NRP1/TEK/EGR1	12
GO:0061440	BP	GO:0061440	kidney vasculature development	12/1871	29/18800	9.38981e-06	0.000185345	0.000135964	PECAM1/ANGPT2/GPR4/NOTCH3/PDGFRB/EDNRA/WT1/PDGFB/CD34/NRP1/TEK/EGR1	12
GO:0042698	BP	GO:0042698	ovulation cycle	20/1871	70/18800	9.98864e-06	0.0001965	0.000144146	MMP19/A2M/MMP2/TNFAIP6/PTX3/INHBA/TGFB3/NOS3/RETN/HAS2/CYP1B1/OPRL1/SERPINF1/OXTR/EREG/HSPA5/SLIT3/ADAMTS1/EGR1/STAT5B	20
GO:0002820	BP	GO:0002820	negative regulation of adaptive immune response	18/1871	59/18800	1.01051e-05	0.00019812	0.000145335	AHR/NOD2/LOXL3/SAMSN1/SLAMF1/LILRB1/TNFSF4/ARG1/JAK3/BCL6/CLEC4G/HAVCR2/LILRB4/TBX21/IL27RA/ZC3H12A/FOXP3/FCGR2B	18
GO:0031960	BP	GO:0031960	response to corticosteroid	34/1871	157/18800	1.02031e-05	0.000199372	0.000146253	COL1A1/ENG/A2M/ALPL/AQP1/BMP6/AREG/FOSL1/CCN2/FOSB/PTAFR/PTPRU/CLDN1/SMYD3/CYP1B1/AIF1/SERPINF1/PTGS2/ANXA1/IL10/IL1RN/SSTR2/ARG1/STC1/AVPR1A/LCAT/SLIT3/IGFBP7/IL6/TPH2/ADIPOQ/ZFP36L1/ADM/UCP3	34
GO:0002544	BP	GO:0002544	chronic inflammatory response	9/1871	17/18800	1.08668e-05	0.000211631	0.000155246	S100A8/S100A9/THBS1/VCAM1/TNFAIP3/IL10/CYP19A1/FOXP3/UNC13D	9
GO:0032753	BP	GO:0032753	positive regulation of interleukin-4 production	11/1871	25/18800	1.09383e-05	0.000212313	0.000155746	SLC7A5/CEBPB/TNFSF4/IL1RAP/NLRP3/FCER1G/HAVCR2/CD86/GATA3/FOXP3/IRF4	11
GO:0002823	BP	GO:0002823	negative regulation of adaptive immune response based on somatic recombination of immune receptors built from immunoglobulin superfamily domains	17/1871	54/18800	1.11246e-05	0.000215212	0.000157873	AHR/NOD2/LOXL3/SLAMF1/LILRB1/TNFSF4/ARG1/JAK3/BCL6/CLEC4G/HAVCR2/LILRB4/TBX21/IL27RA/ZC3H12A/FOXP3/FCGR2B	17
GO:0060323	BP	GO:0060323	head morphogenesis	13/1871	34/18800	1.12275e-05	0.000215281	0.000157924	MSX1/COL1A1/MMP2/CLDN5/STRA6/TGFB3/ARID5B/LEF1/DLX5/CRISPLD2/CSRNP1/CRISPLD1/DKK1	13
GO:0050868	BP	GO:0050868	negative regulation of T cell activation	29/1871	125/18800	1.12372e-05	0.000215281	0.000157924	RUNX1/LRRC32/LILRB2/PTPN2/LOXL3/CEBPB/ANXA1/IL10/LAX1/LILRB1/TNFSF4/CBFB/ARG1/JAK3/BCL6/CLEC4G/CTLA4/HAVCR2/LILRB4/TBX21/CD86/TNFAIP8L2/ADORA2A/MARCHF7/ZC3H12A/TIGIT/FOXP3/FCGR2B/CD80	29
GO:0036293	BP	GO:0036293	response to decreased oxygen levels	54/1871	299/18800	1.12391e-05	0.000215281	0.000157924	ANGPT2/PGF/TWIST1/THBS1/PLK3/SOD2/AGTRAP/MMP2/VASN/ADORA1/PLAU/VCAM1/RGCC/EDNRA/AQP1/HIF1A/TGFB3/EPAS1/PDK1/CCN2/ADA/DIO3/CD34/MMP14/PTGS2/VEGFC/OXTR/TLR2/CXCL12/MDM2/MYC/PML/STC1/ADAM8/ADAM15/NR4A2/MIR214/TREM2/PMAIP1/AGER/PLEKHN1/EGR1/SOD3/KCNK2/IL1A/VEGFB/ADIPOQ/ZFP36L1/ADM/UCP3/LMNA/CXCR4/KCND2/MALAT1	54
GO:0045582	BP	GO:0045582	positive regulation of T cell differentiation	24/1871	94/18800	1.14332e-05	0.000218281	0.000160124	RUNX1/EGR3/RIPK2/LILRB2/LEF1/ADA/NFKBIZ/XBP1/ANXA1/TNFSF9/SOX4/TNFSF4/CBFB/NLRP3/ADAM8/BCL6/IL1RL2/LILRB4/CD83/CD86/STAT5B/GATA3/FOXP3/CD80	24
GO:0043371	BP	GO:0043371	negative regulation of CD4-positive, alpha-beta T cell differentiation	10/1871	21/18800	1.1704e-05	0.00022272	0.000163381	RUNX1/LOXL3/ANXA1/TNFSF4/CBFB/JAK3/BCL6/TBX21/ZC3H12A/FOXP3	10
GO:1900047	BP	GO:1900047	negative regulation of hemostasis	16/1871	49/18800	1.19227e-05	0.000226143	0.000165892	SERPINE1/ADAMTS18/FAP/THBS1/COMP/PLAU/SH2B3/C1QTNF1/APOE/NOS3/PDGFB/VTN/CD34/SERPING1/SERPINB2/THBD	16
GO:0051090	BP	GO:0051090	regulation of DNA-binding transcription factor activity	74/1871	452/18800	1.20321e-05	0.000227477	0.000166871	PRKCH/S100A8/SPHK1/MDFI/TWIST1/CD200/SFRP4/WNT2/S100A9/CARD8/SLCO3A1/ABRA/NOD1/BHLHE40/S100A12/PPP3CA/IL1B/STING1/RGCC/TNFRSF4/RIPK2/CSF3/IRAK3/FOXS1/RNF2/NOD2/FOSL1/ARID5B/TRIB1/TERF2IP/CYP1B1/GREM1/CYTL1/PIM1/FLOT1/TNFAIP3/TRIM8/TLR2/IL10/PRKD1/EOMES/TNFSF4/IL1RAP/NLRP3/LTF/MAD2L2/NLRC4/ADAM8/SPI1/SIK1/HAVCR2/TRAF1/MAP3K10/PPRC1/IL6/NFAM1/AGER/RELA/ADCY1/CD40/RLIM/TLR4/RHEBL1/HEYL/CRTC1/NTRK1/R…	74
GO:0051047	BP	GO:0051047	positive regulation of secretion	54/1871	300/18800	1.24054e-05	0.000233775	0.00017149	INHBB/S100A8/IGF1/FGR/ADCYAP1/GPR68/IL1B/DOC2B/ADORA1/RGCC/GNAI2/C1QTNF1/AQP1/HIF1A/INHBA/TACR1/TGFB3/BMP6/NMB/RETN/PTGES/TGFB1/PTAFR/NLGN2/OPRL1/XBP1/SPP1/CACNA1G/VEGFC/OXTR/SOX4/HCAR2/APBB3/TLR2/ACSL4/CXCL12/SDCBP/ITGB2/AVPR1A/ADAM8/NPR1/TREM2/SLC6A1/CYP19A1/RBP4/PRL/ANKRD1/TLR4/ADORA2A/IL1A/MYH10/KCNN4/CADPS2/UNC13D	54
GO:0050871	BP	GO:0050871	positive regulation of B cell activation	33/1871	152/18800	1.29492e-05	0.000243236	0.000178431	IGHG2/IGHG1/IGHG3/TNFRSF4/IGLC3/IGHG4/CLCF1/NOD2/ADA/IGKC/TGFB1/IGLL1/IGLL5/GPR183/IGLC1/MMP14/XBP1/SLC39A10/IGLC2/IL10/TNFSF4/MAD2L2/IGLC7/MEF2C/BCL6/NFATC2/IGHD/IL6/TBX21/CD40/STAT5B/TLR4/TRBC1	33
GO:0045621	BP	GO:0045621	positive regulation of lymphocyte differentiation	26/1871	107/18800	1.31411e-05	0.000246047	0.000180493	RUNX1/EGR3/RIPK2/LILRB2/LEF1/ADA/NFKBIZ/MMP14/XBP1/ANXA1/TNFSF9/SOX4/IL10/TNFSF4/CBFB/NLRP3/ADAM8/BCL6/IL1RL2/LILRB4/CD83/CD86/STAT5B/GATA3/FOXP3/CD80	26
GO:0008037	BP	GO:0008037	cell recognition	44/1871	228/18800	1.32453e-05	0.000247204	0.000181341	PECAM1/ROBO4/IGHG2/LBP/IGHG1/IGHG3/FCN1/FCN3/PTX3/VCAN/IGLC3/IGHG4/SPON2/PCDH12/IGKC/IGLL1/IGLL5/IGLC1/MSN/B4GALT1/IGLC2/C4B/EFNB3/PEAR1/MFGE8/ROBO1/IGLC7/JMJD6/NRP1/COLEC12/COLEC11/PAEP/HAVCR2/NRCAM/IGHD/TREM2/ASTL/PLA2G5/ACR/FOLR3/ST6GALNAC6/SCARB1/TRBC1/CXCR4	44
GO:0051384	BP	GO:0051384	response to glucocorticoid	31/1871	139/18800	1.33089e-05	0.000247534	0.000181583	A2M/ALPL/AQP1/BMP6/AREG/FOSL1/FOSB/PTAFR/PTPRU/CLDN1/SMYD3/CYP1B1/AIF1/SERPINF1/PTGS2/ANXA1/IL10/IL1RN/SSTR2/ARG1/STC1/AVPR1A/LCAT/SLIT3/IGFBP7/IL6/TPH2/ADIPOQ/ZFP36L1/ADM/UCP3	31
GO:0001666	BP	GO:0001666	response to hypoxia	52/1871	286/18800	1.33741e-05	0.000247534	0.000181583	ANGPT2/PGF/TWIST1/THBS1/PLK3/SOD2/AGTRAP/MMP2/VASN/ADORA1/PLAU/VCAM1/RGCC/EDNRA/AQP1/HIF1A/TGFB3/EPAS1/PDK1/ADA/DIO3/CD34/MMP14/PTGS2/VEGFC/TLR2/CXCL12/MDM2/MYC/PML/STC1/ADAM8/ADAM15/NR4A2/MIR214/TREM2/PMAIP1/AGER/PLEKHN1/EGR1/SOD3/KCNK2/IL1A/VEGFB/ADIPOQ/ZFP36L1/ADM/UCP3/LMNA/CXCR4/KCND2/MALAT1	52
GO:0007596	BP	GO:0007596	blood coagulation	43/1871	221/18800	1.33905e-05	0.000247534	0.000181583	SERPINE1/SELP/ADAMTS18/FAP/PLAUR/THBS1/PDPN/COMP/VWF/COL3A1/SAA1/PLAU/SH2B3/C1QTNF1/APOE/NOS3/TFPI2/PDGFB/ANXA5/VTN/CD34/ADRA2A/SERPING1/F2RL2/ENTPD1/TSPAN32/CD59/PEAR1/FCER1G/SERPINB2/THBD/RAP2B/ST3GAL4/EMILIN2/F5/IL6/PABPC4/CD40/GP1BB/TLR4/ADORA2A/IL6ST/BLOC1S6	43
GO:0048661	BP	GO:0048661	positive regulation of smooth muscle cell proliferation	24/1871	95/18800	1.38708e-05	0.0002556	0.000187501	IGF1/THBS1/MMP2/CCN4/NOTCH3/PDGFRB/GNAI2/S1PR1/TGFB1/PTAFR/PDGFB/CALCRL/HBEGF/AIF1/PTGS2/IL10/EREG/MYC/ADAMTS1/MIR214/IL6/IGFBP5/TLR4/P2RY6	24
GO:0038094	BP	GO:0038094	Fc-gamma receptor signaling pathway	12/1871	30/18800	1.42352e-05	0.000260666	0.000191217	CLEC4D/FGR/FYN/CLEC4E/FCGR3A/LIMK1/FCER1G/CD47/MYO1G/PLPP4/HCK/FCGR2B	12
GO:0045671	BP	GO:0045671	negative regulation of osteoclast differentiation	12/1871	30/18800	1.42352e-05	0.000260666	0.000191217	FBXW7/CCL3/TNFAIP6/LILRB3/FSTL3/LILRB1/LRRC17/LTF/LILRB4/GPR137B/TLR4/PIAS3	12
GO:0019216	BP	GO:0019216	regulation of lipid metabolic process	59/1871	339/18800	1.44917e-05	0.00026453	0.000194051	SPHK1/TWIST1/FBXW7/CCN1/FGR/IL1B/ADORA1/PDGFRB/ADGRF5/RARRES2/SNAI1/APOE/BMP6/FPR2/NOD2/LGALS12/PDK1/LPCAT1/TGFB1/THRSP/PDGFB/C3/APOC1/CIDEA/CDK4/PTGS2/ADRA2A/ANXA1/HCAR2/HTR2A/AGAP2/SERPINA3/PRKD1/CCDC3/SLC27A1/ORMDL1/STAR/PDE3B/AVPR1A/CYP27B1/DHH/ARMC5/IGFBP7/SIK1/PIP4K2A/TEK/ABCA7/TREM2/EGR1/NPC2/ELOVL5/FLT1/GNB3/STAT5B/IL1A/SCARB1/ADIPOQ/ADM/ZFP69	59
GO:0032835	BP	GO:0032835	glomerulus development	19/1871	66/18800	1.46886e-05	0.000266454	0.000195463	PECAM1/ANGPT2/GPR4/NOTCH3/PDGFRB/EDNRA/WT1/SULF2/PDGFB/CD34/MPV17/MEF2C/FOXC1/BASP1/TEK/EGR1/HEYL/COL4A4/ADIPOQ	19
GO:2000514	BP	GO:2000514	regulation of CD4-positive, alpha-beta T cell activation	19/1871	66/18800	1.46886e-05	0.000266454	0.000195463	RUNX1/RIPK2/LOXL3/NFKBIZ/ANXA1/TNFSF4/CBFB/JAK3/NLRP3/BCL6/AGER/CD83/TBX21/CD86/GATA3/ZC3H12A/FOXP3/CD80/IRF4	19
GO:0009612	BP	GO:0009612	response to mechanical stimulus	40/1871	201/18800	1.52646e-05	0.000276043	0.000202497	CHI3L1/ANGPT2/TNFRSF8/SHANK3/TRPV4/COL1A1/THBS1/ENG/MMP2/IL1B/TNFSF14/FYN/AQP1/PKD1L1/STRA6/TACR1/BMP6/FOSL1/CNN2/RETN/BDKRB1/FOSB/SLC38A2/MMP14/PTGS2/HTR2A/MPO/JUND/CXCL12/SLC1A3/CXCL10/RELA/CD40/TLR5/KCNK2/ANKRD1/TLR4/NTRK1/PIEZO2/CXCR4	40
GO:0034341	BP	GO:0034341	response to interferon-gamma	31/1871	140/18800	1.5488e-05	0.000279216	0.000204825	CCL14/CCL2/GBP1/CCL3/IFITM2/SLC11A1/VIM/IFITM3/CCL4/PTPN2/BST2/KYNU/CLDN1/IFITM1/AIF1/CCL3L3/CCL16/TLR2/MYC/ARG1/CYP27B1/CCL22/CD47/GBP5/CD40/TLR4/RAB7B/JAK1/SIRPA/HCK/CCL18	31
GO:1903053	BP	GO:1903053	regulation of extracellular matrix organization	16/1871	50/18800	1.59238e-05	0.000286187	0.000209938	RUNX1/FAP/FSCN1/TIE1/PDPN/ZNF469/TCF15/RGCC/TGFB1/COLGALT1/HAS2/PHLDB1/AEBP1/EFEMP2/IL6/PHLDB2	16
GO:0009100	BP	GO:0009100	glycoprotein metabolic process	65/1871	386/18800	1.62685e-05	0.000291481	0.000213822	CHSY3/IGF1/ADAMTS9/BGN/CSGALNACT1/CHST11/ST3GAL5/PTX3/ST3GAL1/HIF1A/CHSY1/CHST14/B3GALT6/B3GNT9/BACE2/SULF2/RXYLT1/CHST12/CHST8/CSGALNACT2/PHLDA1/POGLUT1/TMEM165/GBGT1/SOAT1/CTSL/CYTL1/ST8SIA4/HBEGF/GALNT18/GXYLT2/IL33/FUT7/B4GALT1/B4GALT7/GFPT2/EGFLAM/POGLUT2/FUT1/DERL3/CHPF2/B3GNT2/JAK3/ST6GAL1/B3GAT3/CHST7/ADAMTS12/ST3GAL4/MAN1C1/ABCA7/CHPF/SLC39A8/DSE/B3GALNT1/ST6GALNAC6/VEGFB/DPY19L2/FBXO44/…	65
GO:0050930	BP	GO:0050930	induction of positive chemotaxis	8/1871	14/18800	1.64205e-05	0.00029262	0.000214658	PGF/CXCL8/ARTN/VEGFC/CXCL12/AZU1/AGER/VEGFB	8
GO:0001890	BP	GO:0001890	placenta development	32/1871	147/18800	1.64326e-05	0.00029262	0.000214658	VASH1/MDFI/WNT2/CCN1/SNAI1/HIF1A/RSPO3/EPAS1/FOSL1/EPOR/PCDH12/SOCS3/LEF1/ADA/PDGFB/CEBPB/HTRA1/PTGS2/SPP1/IGF2/IL10/EOMES/VASH2/APELA/STC1/CYP27B1/PRDM1/CTSB/JUNB/LDOC1/ZFP36L1/ADM	32
GO:0030282	BP	GO:0030282	bone mineralization	28/1871	121/18800	1.6638e-05	0.000295375	0.000216678	TWIST1/IGF1/CCL3/CCN1/FGR/COMP/ALPL/SRGN/COL1A2/HIF1A/LOX/S1PR1/TGFB3/BMP6/TGFB1/IFT80/GREM1/PTGS2/SNX10/SBNO2/CYP27B1/PTH1R/LTF/CCDC154/MEF2C/TMEM119/FAM20C/MATN1	28
GO:0045619	BP	GO:0045619	regulation of lymphocyte differentiation	37/1871	181/18800	1.68808e-05	0.000298774	0.000219172	RUNX1/EGR3/RIPK2/INHBA/LILRB2/PTPN2/LEF1/ADA/LOXL3/NFKBIZ/MMP14/XBP1/ANXA1/TNFSF9/SOX4/IL10/TNFSF4/CBFB/JAK3/NLRP3/ADAM8/BCL6/IL1RL2/CTLA4/LILRB4/NFAM1/CD83/PRDM1/TBX21/CD86/STAT5B/GATA3/ZC3H12A/ZFP36L1/FOXP3/CD80/IRF4	37
GO:0043491	BP	GO:0043491	protein kinase B signaling	42/1871	216/18800	1.70571e-05	0.00030098	0.00022079	CHI3L1/CCL2/IGF1/CCL3/OSM/THBS1/ENG/RAMP3/PLK3/H19/IL1B/SH2B3/MC1R/C1QTNF1/CSF3/LOX/KDR/GRM2/TPBG/TGFB1/HYAL2/TPTE2/HBEGF/IGF2/TGFBR1/PIK3R3/MEIS3/THPO/PEAR1/ADAM8/TEK/CAVIN3/CD40/HIP1/IGFBP5/GATA3/NTRK1/PIK3R5/PIK3CD/ZFP36L1/TPTE/DDIT3	42
GO:0050926	BP	GO:0050926	regulation of positive chemotaxis	11/1871	26/18800	1.72564e-05	0.000303577	0.000222695	ANGPT2/PGF/CXCL8/S1PR1/KDR/ARTN/VEGFC/CXCL12/AZU1/AGER/VEGFB	11
GO:0021700	BP	GO:0021700	developmental maturation	53/1871	296/18800	1.7316e-05	0.000303708	0.000222791	ARHGEF15/LHX6/IGF1/DISC1/CDH5/MMP2/SCARF1/EDNRA/CATSPERE/HIF1A/SOX18/S1PR1/EPAS1/KDR/RND1/C3/GPAT4/IFT80/GREM1/TDRD10/IGSF21/ROPN1L/SNX10/EREG/KLF2/DLG4/RAB32/NFATC4/CBFB/PTH1R/LTF/CCDC154/CDC25B/CD63/GDF11/NR4A2/ADAMTS12/PAEP/TDRD6/CDH3/NRCAM/RPS6KA2/CABYR/FAM20C/GATA3/RUNX2/MSX2/BLOC1S6/ADAMTS7/B4GALT5/KCNIP2/DDIT3/INSL3	53
GO:0006898	BP	GO:0006898	receptor-mediated endocytosis	46/1871	246/18800	1.98352e-05	0.000346847	0.000254437	SERPINE1/SFRP4/RAMP3/CXCL8/RAMP2/SCARF1/APOE/ASGR1/SELE/LDLRAD3/ANKRD13D/FPR2/CD14/SLC9B2/CALCRL/BICD1/C3/APOC1/CTSL/GREM1/VTN/WDR54/FLOT1/RABEPK/LILRB1/SDCBP/DLG4/ITGB2/APELA/APLN/FCER1G/MSR1/TNK2/CD63/GRK4/SGIP1/LILRB4/FCHSD2/HIP1/DKK1/STAB1/CACNG8/ADIPOQ/ADM/FCGR2B/AAK1	46
GO:0048844	BP	GO:0048844	artery morphogenesis	21/1871	79/18800	2.05085e-05	0.000357547	0.000262286	ADAMTS9/PRRX1/ENG/COMP/COL3A1/NOTCH3/FKBP10/PDGFRB/ADGRF5/EDNRA/APOE/STRA6/SIX1/TGFBR1/SOX4/EYA1/NRP1/FOXC1/EFEMP2/PRDM1/DLL4	21
GO:0045598	BP	GO:0045598	regulation of fat cell differentiation	31/1871	142/18800	2.08504e-05	0.000362423	0.000265863	TRPV4/CCDC85B/SOD2/CCN4/RARRES2/CCDC71L/LGALS12/MEDAG/SIX1/TRIB2/TGFB1/CEBPB/PIM1/PTGS2/XBP1/ZNF385A/HTR2A/FOXO1/CCDC3/LPL/IL6/GNB3/GATA3/SFRP2/ADIPOQ/ZC3H12A/MSX2/ZFP36L1/ID4/MEX3C/DDIT3	31
GO:0002831	BP	GO:0002831	regulation of response to biotic stimulus	60/1871	351/18800	2.14974e-05	0.000371818	0.000272754	LY96/LBP/FCN1/A2M/FGR/CARD8/NOD1/IFI16/IL1B/STING1/FYN/RIPK2/APOE/IRAK3/AHR/BMP6/FPR2/NOD2/TRIB1/LILRA2/PTPN2/STAT2/LYAR/TYROBP/HTRA1/TNFAIP3/SERPING1/MNDA/LILRB1/TSPAN32/EREG/AKIRIN2/PGC/ARG1/LTF/NLRC4/APOBEC3G/PYHIN1/ADAM8/SEC14L1/SH2D1A/SPI1/HAVCR2/CGAS/EMILIN2/TREM2/PTPN1/CFH/GBP5/PLA2G5/POLR3D/STAT5B/TLR4/ZC3H12A/RAET1E/HCK/SLC15A4/FOXP3/SERPINB9/FCGR2B	60
GO:0022617	BP	GO:0022617	extracellular matrix disassembly	18/1871	62/18800	2.15824e-05	0.000371818	0.000272754	FAP/FSCN1/MMP19/PDPN/MMP2/CTSK/ADAMTS4/SH3PXD2B/TGFB1/MMP7/FLOT1/MMP14/MMP1/ADAMTS15/ADAM8/ADAM15/IL6/MMP3	18
GO:0043030	BP	GO:0043030	regulation of macrophage activation	18/1871	62/18800	2.15824e-05	0.000371818	0.000272754	LBP/SPHK1/CD200/CCL3/THBS1/CST7/ADGRF5/IL33/IL10/JUND/HAMP/HAVCR2/IL6/TREM2/GPR137B/TLR4/ZC3H12A/FCGR2B	18
GO:0042098	BP	GO:0042098	T cell proliferation	40/1871	204/18800	2.18958e-05	0.000376104	0.000275899	IGF1/SLC11A1/LRRC32/IL1B/VCAM1/TNFSF14/FYN/TNFRSF4/RIPK2/LILRB2/CEBPB/AIF1/MSN/ANXA1/TNFSF9/IGF2/CD276/SLAMF1/IL10/LILRB1/TNFSF4/ARG1/JAK3/ARMC5/CLEC4G/CTLA4/HAVCR2/LILRB4/IL6/AGER/CD86/MAPK8IP1/STAT5B/MARCHF7/IL1A/IL6ST/IL27RA/RASAL3/FOXP3/CD80	40
GO:0085029	BP	GO:0085029	extracellular matrix assembly	15/1871	46/18800	2.26627e-05	0.000388133	0.000284723	TIE1/COL3A1/RAMP2/FKBP10/COL1A2/RGCC/LOX/TGFB1/HAS2/PHLDB1/EFEMP2/NTNG2/PHLDB2/HAS1/PXDN	15
GO:0045667	BP	GO:0045667	regulation of osteoblast differentiation	30/1871	136/18800	2.27987e-05	0.000389315	0.00028559	CTHRC1/TWIST1/IGF1/CCN1/TNFAIP6/CCN4/HGF/BMP6/AREG/HDAC7/GREM1/CEBPB/IFITM1/VEGFC/CHRD/JUND/PRKD1/DDX5/LTF/MEF2C/TMEM119/TWIST2/IL6/IGFBP5/FAM20C/SMAD1/IL6ST/SFRP2/RUNX2/MSX2	30
GO:0090287	BP	GO:0090287	regulation of cellular response to growth factor stimulus	55/1871	314/18800	2.31603e-05	0.000394335	0.000289272	MMRN2/MSX1/SFRP4/THBS1/ENG/FKBP1A/CCN1/CDH5/TNFAIP6/PTP4A3/IL1B/VASN/CHST11/HIF1A/LOX/SPRY1/HTRA4/TGFB3/KDR/NGFR/SULF2/ADAMTS3/FSTL3/SPRED3/TGFB1/GREM1/HTRA1/VTN/CIDEA/NRROS/UBE2D1/VEGFC/CHRD/HHEX/SDCBP/PMEPA1/ROBO1/HSPA5/APLN/ZEB2/CD63/FAM89B/DOK5/ADAMTS12/PTPN1/FGF18/FAM20C/ADGRA2/DKK1/NREP/GATA3/SFRP2/RUNX2/MSX2/ELAPOR2	55
GO:0050817	BP	GO:0050817	coagulation	43/1871	226/18800	2.36562e-05	0.000401603	0.000294604	SERPINE1/SELP/ADAMTS18/FAP/PLAUR/THBS1/PDPN/COMP/VWF/COL3A1/SAA1/PLAU/SH2B3/C1QTNF1/APOE/NOS3/TFPI2/PDGFB/ANXA5/VTN/CD34/ADRA2A/SERPING1/F2RL2/ENTPD1/TSPAN32/CD59/PEAR1/FCER1G/SERPINB2/THBD/RAP2B/ST3GAL4/EMILIN2/F5/IL6/PABPC4/CD40/GP1BB/TLR4/ADORA2A/IL6ST/BLOC1S6	43
GO:0045669	BP	GO:0045669	positive regulation of osteoblast differentiation	20/1871	74/18800	2.46309e-05	0.000415727	0.000304965	CTHRC1/IGF1/CCN1/CCN4/HGF/BMP6/CEBPB/IFITM1/JUND/PRKD1/LTF/MEF2C/TMEM119/IL6/FAM20C/SMAD1/IL6ST/SFRP2/RUNX2/MSX2	20
GO:0061515	BP	GO:0061515	myeloid cell development	20/1871	74/18800	2.46309e-05	0.000415727	0.000304965	FBXW7/GPR68/SH2B3/FLI1/ADGRF5/SLC9B2/LYAR/TYROBP/NRROS/ZNF385A/TLR2/LILRB1/KLF2/THPO/LTF/BCL6/JMJD6/PIP4K2A/PABPC4/FAM20C	20
GO:0042476	BP	GO:0042476	odontogenesis	29/1871	130/18800	2.48201e-05	0.00041771	0.00030642	SERPINE1/FAM20A/MSX1/TWIST1/COL1A1/DMRT3/ALPL/COL1A2/AQP1/INHBA/TGFB3/NGFR/LEF1/HTRA1/CD34/RELT/SNX10/CSF1/CCDC154/FOXC1/JAG2/WNT10A/ZNF22/FAM20C/AQP5/TNFRSF11B/RUNX2/MSX2/ADM	29
GO:0001570	BP	GO:0001570	vasculogenesis	21/1871	80/18800	2.52279e-05	0.000423349	0.000310556	EGFL7/APLNR/TIE1/RASIP1/FBXW7/ENG/RAMP2/PDGFRB/WT1/SOX18/KDR/HDAC7/TGFB1/HAS2/CD34/CCM2/APELA/JUNB/ZFP36L1/ADM/TEAD2	21
GO:0002312	BP	GO:0002312	B cell activation involved in immune response	22/1871	86/18800	2.53065e-05	0.000423447	0.000310628	ST3GAL1/CLCF1/ADA/TGFB1/GPR183/XBP1/IL10/TNFSF4/MAD2L2/BCL6/SPI1/MFNG/IL6/TBX21/LGALS1/CD40/TLR4/IL27RA/SWAP70/SLC15A4/FOXP3/FCGR2B	22
GO:0001938	BP	GO:0001938	positive regulation of endothelial cell proliferation	26/1871	111/18800	2.625e-05	0.000437977	0.000321287	PGF/EGFL7/APLNR/WNT2/EGR3/HIF1A/BMP6/KDR/PDGFB/VEGFC/IGF2/TGFBR1/IL10/PRKD1/CXCL12/STAT5A/VASH2/NR4A1/APELA/ARG1/APLN/NRP1/TEK/VEGFB/MIR23A/PIK3CD	26
GO:0072012	BP	GO:0072012	glomerulus vasculature development	11/1871	27/18800	2.65061e-05	0.000440987	0.000323495	PECAM1/ANGPT2/GPR4/NOTCH3/PDGFRB/EDNRA/WT1/PDGFB/CD34/TEK/EGR1	11
GO:0032615	BP	GO:0032615	interleukin-12 production	18/1871	63/18800	2.74294e-05	0.000453753	0.00033286	MAPK11/LILRA5/THBS1/RIPK2/IRAK3/NOD2/SLAMF1/TLR2/IL10/LILRB1/TNFSF4/JAK3/CD47/AGER/RELA/CD40/TLR4/TIGIT	18
GO:0032655	BP	GO:0032655	regulation of interleukin-12 production	18/1871	63/18800	2.74294e-05	0.000453753	0.00033286	MAPK11/LILRA5/THBS1/RIPK2/IRAK3/NOD2/SLAMF1/TLR2/IL10/LILRB1/TNFSF4/JAK3/CD47/AGER/RELA/CD40/TLR4/TIGIT	18
GO:0050819	BP	GO:0050819	negative regulation of coagulation	16/1871	52/18800	2.76488e-05	0.000456088	0.000334572	SERPINE1/ADAMTS18/FAP/THBS1/PLAU/SH2B3/C1QTNF1/APOE/NOS3/PDGFB/ANXA5/VTN/CD34/SERPING1/SERPINB2/THBD	16
GO:0009101	BP	GO:0009101	glycoprotein biosynthetic process	55/1871	316/18800	2.78314e-05	0.000457802	0.00033583	CHSY3/IGF1/CSGALNACT1/CHST11/ST3GAL5/ST3GAL1/CHSY1/CHST14/B3GALT6/B3GNT9/BACE2/RXYLT1/CHST12/CHST8/CSGALNACT2/PHLDA1/POGLUT1/TMEM165/GBGT1/SOAT1/CYTL1/ST8SIA4/HBEGF/GALNT18/GXYLT2/IL33/FUT7/B4GALT1/B4GALT7/GFPT2/POGLUT2/FUT1/DERL3/CHPF2/B3GNT2/JAK3/ST6GAL1/B3GAT3/CHST7/ST3GAL4/MAN1C1/ABCA7/CHPF/SLC39A8/DSE/B3GALNT1/ST6GALNAC6/VEGFB/DPY19L2/CHST10/DPY19L3/B4GALT5/ST3GAL2/CHST15/DPY19L1	55
GO:0007565	BP	GO:0007565	female pregnancy	37/1871	185/18800	2.79622e-05	0.000458659	0.000336458	ANGPT2/PGF/EPYC/TIMP1/ADCYAP1/MMP2/IL1B/TRO/TEAD4/TGFB3/FOSL1/EPOR/FOSB/SLC38A2/PZP/PTGS2/ADRA2A/SPP1/FUT7/OXTR/ACSL4/APELA/ARG1/STC1/CYP27B1/THBD/IGFBP7/HAVCR2/PRDM1/IGFBP5/PRL/CTSB/STAT5B/JUNB/LDOC1/ENDOU/ADM	37
GO:0010595	BP	GO:0010595	positive regulation of endothelial cell migration	29/1871	131/18800	2.88894e-05	0.000472536	0.000346638	THBS1/SPARC/HIF1A/RHOJ/NOS3/KDR/HDAC7/PLK2/TGFB1/PDGFB/PTGS2/ANXA1/VEGFC/FUT1/PRKD1/STAT5A/NRP1/ETS1/TEK/CD40/FGF18/ADGRA2/GATA3/SCARB1/MIR23A/PIK3CD/ZC3H12A/TMSB4X/SRPX2	29
GO:0045580	BP	GO:0045580	regulation of T cell differentiation	32/1871	151/18800	2.90203e-05	0.000473349	0.000347234	RUNX1/EGR3/RIPK2/LILRB2/PTPN2/LEF1/ADA/LOXL3/NFKBIZ/XBP1/ANXA1/TNFSF9/SOX4/TNFSF4/CBFB/JAK3/NLRP3/ADAM8/BCL6/IL1RL2/CTLA4/LILRB4/CD83/PRDM1/TBX21/CD86/STAT5B/GATA3/ZC3H12A/FOXP3/CD80/IRF4	32
GO:2001233	BP	GO:2001233	regulation of apoptotic signaling pathway	62/1871	370/18800	2.94267e-05	0.000478636	0.000351113	SERPINE1/INHBB/S100A8/PLAUR/MSX1/G0S2/IGF1/FBXW7/S100A9/THBS1/SOD2/IL1B/ATF3/SNAI1/GNAI2/ITPRIP/ICAM1/HIF1A/INHBA/HGF/SEPTIN4/MCL1/NOS3/NGFR/PTPN2/YBX3/HYAL2/PTGS2/TNFAIP3/XBP1/FAIM/ZNF385A/TGFBR1/EYA1/MEIS3/CXCL12/MDM2/MYC/PML/HERPUD1/NFATC4/NRP1/NR4A2/HTRA2/DNAJA1/TRAF1/CD44/MAGED1/TREM2/PMAIP1/PTPN1/RELA/MAPK8IP1/BDNF/ADORA2A/MARCHF7/IL1A/SFRP2/MUC1/TMC8/LMNA/DDIT3	62
GO:0002063	BP	GO:0002063	chondrocyte development	12/1871	32/18800	3.0754e-05	0.000497446	0.000364912	COMP/SERPINH1/CHST11/CHSY1/SULF2/RARG/FGF18/SFRP2/RUNX2/MSX2/MATN1/MEX3C	12
GO:0003180	BP	GO:0003180	aortic valve morphogenesis	12/1871	32/18800	3.0754e-05	0.000497446	0.000364912	TWIST1/TIE1/SNAI1/NOS3/TGFB1/ROBO1/SLIT3/GATA3/HEYL/NFATC1/DLL4/ELN	12
GO:0110148	BP	GO:0110148	biomineralization	35/1871	172/18800	3.11787e-05	0.000502291	0.000368466	FAM20A/TWIST1/IGF1/CCL3/COL1A1/CCN1/FGR/COMP/ALPL/SRGN/COL1A2/HIF1A/LOX/S1PR1/TGFB3/BMP6/NOS3/TGFB1/IFT80/GREM1/CEBPB/PTGS2/SPP1/SNX10/SBNO2/FBLN7/CYP27B1/PTH1R/LTF/CCDC154/MEF2C/TMEM119/FAM20C/MSX2/MATN1	35
GO:0051091	BP	GO:0051091	positive regulation of DNA-binding transcription factor activity	48/1871	265/18800	3.12261e-05	0.000502291	0.000368466	PRKCH/S100A8/SPHK1/CD200/WNT2/S100A9/SLCO3A1/ABRA/NOD1/S100A12/PPP3CA/IL1B/STING1/RGCC/RIPK2/CSF3/IRAK3/NOD2/FOSL1/ARID5B/TERF2IP/GREM1/CYTL1/FLOT1/TRIM8/TLR2/IL10/PRKD1/IL1RAP/NLRP3/LTF/NLRC4/ADAM8/TRAF1/PPRC1/IL6/NFAM1/AGER/RELA/ADCY1/CD40/TLR4/RHEBL1/CRTC1/NTRK1/RAB7B/TRADD/DDIT3	48
GO:0030728	BP	GO:0030728	ovulation	10/1871	23/18800	3.14945e-05	0.000505214	0.00037061	INHBB/MMP19/MMP2/TNFAIP6/INHBA/NOS3/PTGS2/EREG/MYC/ADAMTS1	10
GO:1900274	BP	GO:1900274	regulation of phospholipase C activity	14/1871	42/18800	3.2015e-05	0.000510842	0.000374738	GNA15/PDGFRB/EDNRA/C5AR1/SELE/ABL2/PTAFR/BICD1/HTR2A/AVPR1A/CD86/FLT1/PLCB2/P2RY6	14
GO:0072006	BP	GO:0072006	nephron development	31/1871	145/18800	3.21017e-05	0.000510842	0.000374738	PECAM1/ANGPT2/GPR4/ADAMTS16/KLHL3/NOTCH3/PDGFRB/SIX2/EDNRA/WT1/SULF2/SIX1/PDGFB/GREM1/CD34/MPV17/TACSTD2/EYA1/KIF26B/MYC/MEF2C/FOXC1/BASP1/TEK/MAGED1/EGR1/SIX4/GATA3/HEYL/COL4A4/ADIPOQ	31
GO:0043517	BP	GO:0043517	positive regulation of DNA damage response, signal transduction by p53 class mediator	8/1871	15/18800	3.21085e-05	0.000510842	0.000374738	MSX1/ZNF385A/DDX5/ATR/HIC1/PYHIN1/PMAIP1/ANKRD1	8
GO:0042092	BP	GO:0042092	type 2 immune response	13/1871	37/18800	3.24009e-05	0.000514088	0.000377119	BCL6B/NOD2/ANXA1/IL10/TNFSF4/ARG1/NLRP3/BCL6/IL6/TBX21/CD86/GATA3/IL27RA	13
GO:0031589	BP	GO:0031589	cell-substrate adhesion	61/1871	364/18800	3.39083e-05	0.00053509	0.000392526	SERPINE1/EGFL6/ANGPT2/GBP1/ADAMTS9/COL1A1/THBS1/PDPN/CCN1/DISC1/VWF/COL3A1/PLAU/VCAM1/TBCD/THY1/THSD1/LAMC3/KDR/TIAM1/SRGAP2/CCN2/PARVB/PDGFB/MAP4K4/SNED1/HAS2/GREM1/VTN/PPM1F/CD34/MMP14/COL5A3/TACSTD2/ITGAX/ITGAD/EGFLAM/ITGBL1/FUT1/CSF1/ITGB2/CD63/ADAM15/BCL6/ST6GAL1/NRP1/ADAMTS12/PARVG/PREX1/EFEMP2/CD44/TEK/AJAP1/NTNG2/BCAM/PHLDB2/MYO1G/CCDC80/TRIP6/HOXD3/UNC13D	61
GO:0042742	BP	GO:0042742	defense response to bacterium	61/1871	364/18800	3.39083e-05	0.00053509	0.000392526	SERPINE1/SELP/IGHG2/S100A8/LBP/IGHG1/IGHG3/SLC11A1/S100A9/CLEC4D/FGR/TREM1/NOD1/S100A12/HP/NLRP1/RARRES2/RIPK2/C5AR1/AQP1/GSDMC/IGLC3/IGHG4/CLEC4E/FPR2/NOD2/SPON2/IGKC/SHC1/IGLL1/PRG2/IGLL5/IGLC1/CEBPB/PPBP/IGLC2/TLR2/IL10/MPO/PRKD1/HAMP/PGC/LTF/CFP/NLRC4/FCER1G/IGLC7/COLEC12/HAVCR2/EMILIN2/AZU1/IGHD/RNASE3/IL6/TREM2/TLR5/TLR4/STAB1/IL27RA/TRBC1/DEFB124	61
GO:0032695	BP	GO:0032695	negative regulation of interleukin-12 production	9/1871	19/18800	3.4314e-05	0.000538573	0.000395081	LILRA5/THBS1/IRAK3/NOD2/SLAMF1/IL10/LILRB1/JAK3/TIGIT	9
GO:0035743	BP	GO:0035743	CD4-positive, alpha-beta T cell cytokine production	9/1871	19/18800	3.4314e-05	0.000538573	0.000395081	IL1R1/IL1B/ARID5A/SLAMF1/ARG1/NLRP3/IL6/TBX21/GATA3	9
GO:0045670	BP	GO:0045670	regulation of osteoclast differentiation	18/1871	64/18800	3.46452e-05	0.000542309	0.000397822	FBXW7/CCL3/TNFAIP6/GPR68/LILRB3/FSTL3/SLC9B2/TYROBP/CEBPB/LILRB1/LRRC17/CSF1/LTF/LILRB4/TREM2/GPR137B/TLR4/PIAS3	18
GO:0045444	BP	GO:0045444	fat cell differentiation	44/1871	237/18800	3.56326e-05	0.00055627	0.000408063	INHBB/EGR2/TRPV4/STEAP4/LRRC8C/CCDC85B/SOD2/IL11/CCN4/FABP4/ADGRF5/RARRES2/CCDC71L/ARID5B/LGALS12/RETN/MEDAG/SIX1/TRIB2/TGFB1/CEBPB/PIM1/PTGS2/XBP1/ZNF385A/HTR2A/FOXO1/CCDC3/NR4A1/NR4A2/LPL/IL6/GNB3/EBF2/GDF6/GATA3/SFRP2/ADIPOQ/ZC3H12A/MSX2/ZFP36L1/ID4/MEX3C/DDIT3	44
GO:0010718	BP	GO:0010718	positive regulation of epithelial to mesenchymal transition	16/1871	53/18800	3.59744e-05	0.000560105	0.000410876	TWIST1/COL1A1/ENG/PDPN/IL1B/RGCC/SNAI1/TGFB3/TIAM1/LEF1/TGFB1/TGFBR1/SDCBP/FOXC1/IL6/OLFM1	16
GO:0002690	BP	GO:0002690	positive regulation of leukocyte chemotaxis	23/1871	94/18800	3.61072e-05	0.000560673	0.000411293	SERPINE1/LBP/PGF/TRPV4/CCL3/THBS1/CXCL8/TNFSF14/RARRES2/C5AR1/CCL4/FPR2/AIF1/VEGFC/SLAMF1/CXCL12/CSF1/CXCL10/SPI1/IL6/VEGFB/SWAP70/DEFB124	23
GO:0003206	BP	GO:0003206	cardiac chamber morphogenesis	28/1871	126/18800	3.65978e-05	0.000564005	0.000413737	APLNR/WNT2/ENG/FKBP1A/CCN1/EDNRA/HIF1A/NOS3/TGFB1/TGFBR1/SOX4/LY6E/MDM2/ROBO1/MEF2C/NRP1/FOXC1/SLIT3/MYL3/ADAMTS1/TEK/RBP4/GATA3/HEYL/SFRP2/MSX2/SMARCD3/DLL4	28
GO:0003231	BP	GO:0003231	cardiac ventricle development	28/1871	126/18800	3.65978e-05	0.000564005	0.000413737	APLNR/PTK7/ENG/FKBP1A/CCN1/TMEM65/EDNRA/HIF1A/STRA6/NOS3/TGFB1/TGFBR1/SOX4/LY6E/MDM2/ROBO1/MEF2C/FOXC1/SLIT3/MYL3/SALL4/PRDM1/KCNK2/GATA3/HEYL/SFRP2/SMARCD3/DLL4	28
GO:0010594	BP	GO:0010594	regulation of endothelial cell migration	43/1871	230/18800	3.66124e-05	0.000564005	0.000413737	VASH1/ANGPT2/MMRN2/ADAMTS9/FBXW7/PRCP/THBS1/RGCC/SPARC/APOE/HIF1A/RHOJ/NOS3/MEOX2/KDR/HDAC7/PLK2/TGFB1/PDGFB/SERPINF1/PTGS2/ANXA1/VEGFC/FUT1/PRKD1/STAT5A/STC1/MEF2C/NRP1/ETS1/TEK/CD40/FGF18/ADGRA2/GATA3/SEMA4A/SCARB1/MIR23A/PIK3CD/ZC3H12A/TMSB4X/SRPX2/DLL4	43
GO:0016064	BP	GO:0016064	immunoglobulin mediated immune response	41/1871	216/18800	3.83254e-05	0.000588835	0.000431952	IGHG2/IGHG1/IGHG3/C1S/FCGR1A/CFI/IGLC3/IGHG4/C1RL/CLCF1/C1R/NOD2/IGKC/TGFB1/IGLL1/IGLL5/C3/IGLC1/FCGR3A/SERPING1/CSF2RB/IGLC2/IL10/C4B/TNFSF4/IL13RA2/MAD2L2/FCER1G/IGLC7/BCL6/C4A/IGHD/TREM2/TBX21/CD40/IL27RA/SWAP70/TRBC1/SLC15A4/FOXP3/FCGR2B	41
GO:0002702	BP	GO:0002702	positive regulation of production of molecular mediator of immune response	27/1871	120/18800	3.97197e-05	0.000608652	0.000446489	IL1R1/IL1B/TNFRSF4/CLCF1/NOD2/SPON2/ARID5A/TGFB1/SLC7A5/MZB1/XBP1/SLAMF1/IL10/LILRB1/TNFSF4/GPRC5B/PGC/NLRP3/MAD2L2/IL6/TBX21/CD40/CD86/RBP4/DNAJB9/TLR4/GATA3	27
GO:0010543	BP	GO:0010543	regulation of platelet activation	15/1871	48/18800	3.99714e-05	0.000609303	0.000446966	SELP/ADAMTS18/PDPN/SH2B3/C1QTNF1/APOE/NOS3/PDGFB/FCER1G/THBD/EMILIN2/IL6/GP1BB/TLR4/IL6ST	15
GO:0030195	BP	GO:0030195	negative regulation of blood coagulation	15/1871	48/18800	3.99714e-05	0.000609303	0.000446966	SERPINE1/ADAMTS18/FAP/THBS1/PLAU/SH2B3/C1QTNF1/APOE/NOS3/PDGFB/VTN/CD34/SERPING1/SERPINB2/THBD	15
GO:0045088	BP	GO:0045088	regulation of innate immune response	43/1871	231/18800	4.07352e-05	0.000619324	0.000454317	LBP/FCN1/A2M/FGR/IFI16/STING1/FYN/APOE/IRAK3/FPR2/NOD2/LILRA2/PTPN2/STAT2/LYAR/TYROBP/TNFAIP3/SERPING1/MNDA/LILRB1/EREG/AKIRIN2/ARG1/NLRC4/PYHIN1/ADAM8/SH2D1A/SPI1/HAVCR2/CGAS/TREM2/PTPN1/CFH/GBP5/PLA2G5/POLR3D/STAT5B/TLR4/RAET1E/HCK/SLC15A4/SERPINB9/FCGR2B	43
GO:0060562	BP	GO:0060562	epithelial tube morphogenesis	56/1871	328/18800	4.12788e-05	0.000625954	0.000459181	CTHRC1/MMRN2/PLXND1/APLNR/TWIST1/TIE1/RASIP1/WNT2/PTK7/ENG/NOTCH4/ADAMTS16/KLHL3/MTHFD1L/SIX2/EDNRA/DNAAF1/HIF1A/SPRY1/WT1/SOX18/KDR/AREG/LEF1/SIX1/TGFB1/GREM1/MMP14/TACSTD2/SOX4/ITGAX/EYA1/KIF26B/CCM2/RARG/MYC/CSF1/PML/NFATC4/PRICKLE1/CXCL10/MEF2C/CELSR1/NRP1/ADAMTS12/MAGED1/SALL4/SIX4/GATA3/SFRP2/PIK3CD/MSX2/ADM/DLL4/TEAD2/CXCR4	56
GO:0031348	BP	GO:0031348	negative regulation of defense response	48/1871	268/18800	4.19883e-05	0.000635059	0.00046586	IGF1/CD200/FNDC4/A2M/FGR/CDH5/SAA1/TNFAIP6/IFI16/ADORA1/CST7/FYN/APOE/HGF/IRAK3/FPR2/NOD2/SOCS3/PTPN2/PLK2/ADA/STAT2/CALCRL/LYAR/HTRA1/SERPINF1/TNFAIP3/SERPING1/IL10/LILRB1/HAMP/ARG1/NLRP3/SEC14L1/HAVCR2/TEK/RHBDF2/TREM2/CYP19A1/TNFAIP8L2/ADORA2A/GATA3/ADIPOQ/SIRPA/HCK/FOXP3/SERPINB9/FCGR2B	48
GO:0071695	BP	GO:0071695	anatomical structure maturation	45/1871	246/18800	4.25152e-05	0.000641362	0.000470484	LHX6/IGF1/CDH5/MMP2/SCARF1/EDNRA/CATSPERE/HIF1A/SOX18/S1PR1/EPAS1/KDR/RND1/C3/GPAT4/IFT80/GREM1/TDRD10/ROPN1L/SNX10/EREG/KLF2/CBFB/PTH1R/LTF/CCDC154/CDC25B/GDF11/NR4A2/ADAMTS12/PAEP/TDRD6/CDH3/NRCAM/RPS6KA2/CABYR/FAM20C/GATA3/RUNX2/MSX2/ADAMTS7/B4GALT5/KCNIP2/DDIT3/INSL3	45
GO:0060317	BP	GO:0060317	cardiac epithelial to mesenchymal transition	12/1871	33/18800	4.39691e-05	0.000661581	0.000485316	MSX1/TWIST1/WNT2/ENG/SNAI1/SPRY1/HAS2/TGFBR1/ADAM15/HEYL/OLFM1/MSX2	12
GO:0050728	BP	GO:0050728	negative regulation of inflammatory response	36/1871	182/18800	4.55216e-05	0.000683176	0.000501157	IGF1/CD200/FNDC4/FGR/CDH5/SAA1/TNFAIP6/ADORA1/CST7/FYN/APOE/HGF/FPR2/NOD2/SOCS3/PTPN2/PLK2/ADA/CALCRL/SERPINF1/TNFAIP3/IL10/HAMP/NLRP3/TEK/RHBDF2/TREM2/CYP19A1/TNFAIP8L2/ADORA2A/GATA3/ADIPOQ/SIRPA/HCK/FOXP3/FCGR2B	36
GO:1904996	BP	GO:1904996	positive regulation of leukocyte adhesion to vascular endothelial cell	10/1871	24/18800	4.9183e-05	0.000736228	0.000540075	SELP/SELE/PTAFR/FUT7/CHST2/ITGB2/ETS1/ST3GAL4/IL6/RELA	10
GO:0007369	BP	GO:0007369	gastrulation	37/1871	190/18800	5.1004e-05	0.000761529	0.000558635	DUSP4/APLNR/MMP2/SIX2/SNAI1/INHBA/RNF2/SOX7/COL5A2/COL5A1/LEF1/POGLUT1/VTN/DUSP2/MMP14/EYA1/IL10/IL1RN/EOMES/GSC/TENM4/ITGB2/APELA/APLN/PHLDB1/ARMC5/DUSP5/COL7A1/DUSP1/FOXC1/PHLDB2/ZBTB17/SMAD1/TGIF2/DKK1/SFRP2/ADIPOQ	37
GO:0019724	BP	GO:0019724	B cell mediated immunity	41/1871	219/18800	5.31796e-05	0.000791981	0.000580974	IGHG2/IGHG1/IGHG3/C1S/FCGR1A/CFI/IGLC3/IGHG4/C1RL/CLCF1/C1R/NOD2/IGKC/TGFB1/IGLL1/IGLL5/C3/IGLC1/FCGR3A/SERPING1/CSF2RB/IGLC2/IL10/C4B/TNFSF4/IL13RA2/MAD2L2/FCER1G/IGLC7/BCL6/C4A/IGHD/TREM2/TBX21/CD40/IL27RA/SWAP70/TRBC1/SLC15A4/FOXP3/FCGR2B	41
GO:0030330	BP	GO:0030330	DNA damage response, signal transduction by p53 class mediator	19/1871	72/18800	5.58797e-05	0.00083007	0.000608915	MSX1/TWIST1/PLK3/DYRK3/SNAI1/PLK2/ZNF385A/SOX4/MDM2/DDX5/PML/ATR/HIC1/PYHIN1/CD44/PMAIP1/ANKRD1/MARCHF7/MUC1	19
GO:0042102	BP	GO:0042102	positive regulation of T cell proliferation	24/1871	103/18800	5.7803e-05	0.000854282	0.000626676	IGF1/IL1B/VCAM1/RIPK2/LILRB2/AIF1/ANXA1/TNFSF9/IGF2/CD276/SLAMF1/TNFSF4/JAK3/HAVCR2/IL6/AGER/CD86/STAT5B/IL1A/IL6ST/IL27RA/RASAL3/FOXP3/CD80	24
GO:1901796	BP	GO:1901796	regulation of signal transduction by p53 class mediator	24/1871	103/18800	5.7803e-05	0.000854282	0.000626676	MSX1/TWIST1/PLK3/DYRK3/SNAI1/NUAK1/ZNF385A/SOX4/MDM2/MYC/DDX5/PML/ATR/HIC1/PYHIN1/PAK1IP1/CD44/PMAIP1/ANKRD1/MARCHF7/MUC1/RPS20/RPL23/RPF2	24
GO:0031214	BP	GO:0031214	biomineral tissue development	34/1871	170/18800	5.79929e-05	0.000854918	0.000627142	FAM20A/TWIST1/IGF1/CCL3/COL1A1/CCN1/FGR/COMP/ALPL/SRGN/COL1A2/HIF1A/LOX/S1PR1/TGFB3/BMP6/NOS3/TGFB1/IFT80/GREM1/CEBPB/PTGS2/SPP1/SNX10/SBNO2/CYP27B1/PTH1R/LTF/CCDC154/MEF2C/TMEM119/FAM20C/MSX2/MATN1	34
GO:0010575	BP	GO:0010575	positive regulation of vascular endothelial growth factor production	11/1871	29/18800	5.82895e-05	0.000857121	0.000628758	IL1B/C5AR1/HIF1A/SULF2/TGFB1/C3/CYP1B1/PTGS2/IL6/IL1A/IL6ST	11
GO:0008228	BP	GO:0008228	opsonization	8/1871	16/18800	5.86064e-05	0.000858528	0.000629791	LBP/FCN1/FCN3/PTX3/SPON2/C4B/COLEC11/PLA2G5	8
GO:0071675	BP	GO:0071675	regulation of mononuclear cell migration	26/1871	116/18800	5.86801e-05	0.000858528	0.000629791	SERPINE1/CCL2/CD200/TRPV4/CCL3/THBS1/TNFSF14/RARRES2/C5AR1/CCL4/FPR2/GREM1/AIF1/MSN/SLAMF1/CXCL12/CSF1/CXCL10/ADAM8/DUSP1/SPI1/CD47/AGER/IL27RA/DEFB124/STK10	26
GO:0070670	BP	GO:0070670	response to interleukin-4	12/1871	34/18800	6.18281e-05	0.000902319	0.000661914	PTPN2/LEF1/CDK4/XBP1/NFIL3/PML/ARG1/JAK3/HSPA5/DCSTAMP/STAT5B/GATA3	12
GO:1901222	BP	GO:1901222	regulation of NIK/NF-kappaB signaling	25/1871	110/18800	6.34487e-05	0.000922666	0.00067684	SPHK1/NOD1/LITAF/PTP4A3/IL1B/TNFSF14/NOD2/CD14/HDAC7/TERF2IP/GREM1/TLR2/NLRP3/SPI1/HAVCR2/TREM2/AGER/RELA/CD86/LIME1/TLR4/TRIP6/ZC3H12A/TRADD/TMSB4X	25
GO:0043535	BP	GO:0043535	regulation of blood vessel endothelial cell migration	31/1871	150/18800	6.35393e-05	0.000922666	0.00067684	VASH1/ANGPT2/MMRN2/FBXW7/PRCP/THBS1/RGCC/APOE/HIF1A/RHOJ/NOS3/MEOX2/KDR/HDAC7/PLK2/TGFB1/PDGFB/PTGS2/ANXA1/VEGFC/PRKD1/STAT5A/MEF2C/NRP1/ETS1/CD40/FGF18/MIR23A/TMSB4X/SRPX2/DLL4	31
GO:0045638	BP	GO:0045638	negative regulation of myeloid cell differentiation	22/1871	91/18800	6.43277e-05	0.000931581	0.00068338	FBXW7/CCL3/ZBTB46/TNFAIP6/GPR68/LILRB3/INHBA/TRIB1/PTPN2/FSTL3/LILRB1/LRRC17/MYC/LTF/LILRB4/GPR137B/STAT5B/TLR4/ADIPOQ/ZFP36L1/PRMT1/PIAS3	22
GO:0034113	BP	GO:0034113	heterotypic cell-cell adhesion	17/1871	61/18800	6.44732e-05	0.000931581	0.00068338	CD200/IL1B/VCAM1/THY1/LILRB2/FLOT1/ITGAX/ITGAD/IL10/IL1RN/ITGB2/CD47/CD44/NRCAM/AGER/ADIPOQ/SIRPA	17
GO:0061138	BP	GO:0061138	morphogenesis of a branching epithelium	36/1871	185/18800	6.50262e-05	0.000937246	0.000687536	PLXND1/TIE1/RASIP1/WNT2/ENG/NOTCH4/ADAMTS16/SIX2/EDNRA/SPRY1/FGF7/HGF/WT1/RSPO3/KDR/AREG/SOCS3/LEF1/SIX1/GREM1/MMP14/TACSTD2/EYA1/IL10/MYC/CSF1/PML/NFATC4/CELSR1/NRP1/MAGED1/SIX4/SFRP2/MSX2/ADM/DLL4	36
GO:1901224	BP	GO:1901224	positive regulation of NIK/NF-kappaB signaling	18/1871	67/18800	6.74162e-05	0.000969295	0.000711046	SPHK1/NOD1/PTP4A3/IL1B/TNFSF14/NOD2/CD14/TERF2IP/GREM1/TLR2/HAVCR2/TREM2/AGER/RELA/CD86/TLR4/TRIP6/TRADD	18
GO:0038084	BP	GO:0038084	vascular endothelial growth factor signaling pathway	15/1871	50/18800	6.79553e-05	0.000974639	0.000714966	PGF/PTP4A3/PDGFRB/KDR/ADAMTS3/VEGFC/PRKD1/ROBO1/CD63/NRP1/FOXC1/FLT1/ADGRA2/VEGFB/PIK3CD	15
GO:0045446	BP	GO:0045446	endothelial cell differentiation	26/1871	117/18800	6.84062e-05	0.000978695	0.000717942	PECAM1/ROBO4/TIE1/PDPN/NOTCH4/COL18A1/CDH5/CLDN5/RAPGEF3/IL1B/EDNRA/ICAM1/SOX18/S1PR1/BMP6/KDR/CLDN1/MSN/CCM2/S1PR2/STC1/NRP1/BTG1/APOLD1/FOXP3/CXCR4	26
GO:1903038	BP	GO:1903038	negative regulation of leukocyte cell-cell adhesion	30/1871	144/18800	7.09063e-05	0.00101198	0.000742357	RUNX1/LRRC32/LILRB2/PTPN2/LOXL3/CEBPB/ANXA1/IL10/LAX1/LILRB1/CXCL12/TNFSF4/CBFB/ARG1/JAK3/BCL6/CLEC4G/CTLA4/HAVCR2/LILRB4/TBX21/CD86/TNFAIP8L2/ADORA2A/MARCHF7/ZC3H12A/TIGIT/FOXP3/FCGR2B/CD80	30
GO:0051017	BP	GO:0051017	actin filament bundle assembly	32/1871	158/18800	7.34689e-05	0.00104599	0.000767306	ARHGEF15/FSCN1/MARCKS/SHANK3/RAPGEF3/RGCC/FHOD1/TACR1/S1PR1/TGFB3/ARHGAP28/EVL/CCN2/MYO1B/RHPN1/AIF1/PPM1F/ASAP3/TACSTD2/TGFBR1/ADD2/LIMK1/PHACTR1/TNFAIP1/NRP1/CD47/PHLDB2/GPR65/PLS3/SWAP70/CCDC88A/ELN	32
GO:0046639	BP	GO:0046639	negative regulation of alpha-beta T cell differentiation	10/1871	25/18800	7.46795e-05	0.00105548	0.00077427	RUNX1/LOXL3/ANXA1/TNFSF4/CBFB/JAK3/BCL6/TBX21/ZC3H12A/FOXP3	10
GO:0050927	BP	GO:0050927	positive regulation of positive chemotaxis	10/1871	25/18800	7.46795e-05	0.00105548	0.00077427	PGF/CXCL8/S1PR1/KDR/ARTN/VEGFC/CXCL12/AZU1/AGER/VEGFB	10
GO:0098581	BP	GO:0098581	detection of external biotic stimulus	10/1871	25/18800	7.46795e-05	0.00105548	0.00077427	LY96/LBP/NOD1/NOD2/TLR2/C4B/NLRC4/TREM2/TLR4/SCARB1	10
GO:0061756	BP	GO:0061756	leukocyte adhesion to vascular endothelial cell	16/1871	56/18800	7.5664e-05	0.00106681	0.000782578	SELP/VCAM1/SELE/PTAFR/SELPLG/FUT7/CXCL12/ADD2/CHST2/ITGB2/ETS1/ST3GAL4/SELL/IL6/RELA/SLC39A8	16
GO:1901888	BP	GO:1901888	regulation of cell junction assembly	38/1871	201/18800	7.9076e-05	0.00111222	0.000815892	PRKCH/APLNR/CLSTN3/THBS1/CLDN5/IL1B/THY1/SNAI1/COLQ/LRFN4/KDR/SIX1/TPBG/MAP4K4/NLGN2/CLDN1/THBS2/GREM1/FLOT1/PPM1F/MMP14/OXTR/TLR2/IL1RAP/FLRT2/MEF2C/CBLN1/NRP1/TEK/NTNG2/PHLDB2/BDNF/SIX4/DKK1/NTRK1/SEMA4A/SRPX2/GPC6	38
GO:0032757	BP	GO:0032757	positive regulation of interleukin-8 production	17/1871	62/18800	8.06763e-05	0.00112927	0.000828402	SERPINE1/CHI3L1/LBP/FCN1/NOD1/IL1B/NOD2/CD14/LILRA2/HYAL2/TLR2/IL6/RELA/TLR5/TLR4/ADIPOQ/DDIT3	17
GO:0046579	BP	GO:0046579	positive regulation of Ras protein signal transduction	17/1871	62/18800	8.06763e-05	0.00112927	0.000828402	GPR4/IGF1/LPAR6/ARHGEF3/COL3A1/ABRA/PDGFRB/MAP4K4/RASGEF1A/F2RL2/CSF1/MAPRE2/ROBO1/STK19/GPR65/NTRK1/MCF2L	17
GO:0010863	BP	GO:0010863	positive regulation of phospholipase C activity	13/1871	40/18800	8.23192e-05	0.00114951	0.000843244	GNA15/PDGFRB/EDNRA/C5AR1/SELE/ABL2/PTAFR/HTR2A/AVPR1A/CD86/FLT1/PLCB2/P2RY6	13
GO:0098751	BP	GO:0098751	bone cell development	12/1871	35/18800	8.56132e-05	0.00119264	0.000874889	FBXW7/GPR68/SH2B3/FLI1/SLC9B2/TYROBP/ZNF385A/LILRB1/THPO/LTF/PIP4K2A/FAM20C	12
GO:0048638	BP	GO:0048638	regulation of developmental growth	55/1871	329/18800	8.63019e-05	0.00119937	0.000879822	SEMA6B/RUNX1/MAPK11/IGF1/WNT2/DISC1/APOE/FOXS1/CRABP2/WT1/COLQ/SIX1/YBX3/TRIM46/GPAT4/DPYSL2/PIM1/DIO3/CDK4/SPP1/IGF2/TGFBR1/TRPV2/CXCL12/STAT5A/LIMK1/SEMA5B/CSF1/HAMP/SPAAR/MEF2C/NRP1/FOXC1/BASP1/CPNE5/HTRA2/GPR21/NRCAM/DUSP6/SEMA4F/RBP4/RUFY3/PRL/BDNF/ARHGAP4/STAT5B/KCNK2/SIX4/SEMA4A/OLFM1/PPIB/GAMT/CXCR4/TP73/RIMS1	55
GO:0043277	BP	GO:0043277	apoptotic cell clearance	15/1871	51/18800	8.7489e-05	0.00121009	0.000887687	CCL2/FCN1/THBS1/FCN3/C3/TYROBP/ANXA1/C4B/PEAR1/MFGE8/JMJD6/C4A/ABCA7/TREM2/SCARB1	15
GO:0051496	BP	GO:0051496	positive regulation of stress fiber assembly	15/1871	51/18800	8.7489e-05	0.00121009	0.000887687	ARHGEF15/RAPGEF3/RGCC/FHOD1/TACR1/TGFB3/EVL/CCN2/PPM1F/TGFBR1/LIMK1/NRP1/CD47/GPR65/CCDC88A	15
GO:0009615	BP	GO:0009615	response to virus	63/1871	392/18800	9.06279e-05	0.00125054	0.000917356	MAPK11/GBP1/IFITM2/FGR/CARD8/RNASE2/FCN3/H19/IFI16/IL1B/STING1/SLFN11/NLRP1/IFITM3/HIF1A/IRAK3/CCL4/FOSL1/SPON2/PIM2/BST2/KCNJ8/CXCL9/STAT2/HYAL2/HTRA1/IFITM1/TNFAIP3/VWCE/ITGAX/TRIM8/BATF3/TLR2/LILRB1/TSPAN32/CXCL12/TNFSF4/PML/IFNAR2/NLRP3/ATG7/CXCL10/ARMC5/APOBEC3G/SEC14L1/CGAS/MLKL/CCL22/AZU1/APOBEC3A/IFI44/IL6/PMAIP1/RELA/NPC2/TBX21/CD40/POLR3D/GATA3/ZC3H12A/FOXP3/CXCR4/UNC13D	63
GO:0002275	BP	GO:0002275	myeloid cell activation involved in immune response	22/1871	93/18800	9.11511e-05	0.00125478	0.000920471	LBP/CCL3/FGR/PTGDS/PRAM1/LILRA2/PTAFR/TYROBP/FES/SLAMF1/SBNO2/ITGB2/ADGRE2/IL13RA2/FCER1G/SPI1/HAVCR2/TREM2/LAT/PIK3CD/LAT2/UNC13D	22
GO:0042129	BP	GO:0042129	regulation of T cell proliferation	34/1871	174/18800	9.4042e-05	0.00129152	0.000947424	IGF1/LRRC32/IL1B/VCAM1/RIPK2/LILRB2/CEBPB/AIF1/ANXA1/TNFSF9/IGF2/CD276/SLAMF1/IL10/LILRB1/TNFSF4/ARG1/JAK3/CLEC4G/CTLA4/HAVCR2/LILRB4/IL6/AGER/CD86/MAPK8IP1/STAT5B/MARCHF7/IL1A/IL6ST/IL27RA/RASAL3/FOXP3/CD80	34
GO:0002524	BP	GO:0002524	hypersensitivity	7/1871	13/18800	9.5475e-05	0.00129895	0.000952872	IGHG1/FCGR1A/C3/FCGR3A/FUT7/GATA3/FCGR2B	7
GO:0036005	BP	GO:0036005	response to macrophage colony-stimulating factor	7/1871	13/18800	9.5475e-05	0.00129895	0.000952872	PTPN2/TLR2/CSF1/DCSTAMP/TREM2/TLR4/PDE1B	7
GO:0036006	BP	GO:0036006	cellular response to macrophage colony-stimulating factor stimulus	7/1871	13/18800	9.5475e-05	0.00129895	0.000952872	PTPN2/TLR2/CSF1/DCSTAMP/TREM2/TLR4/PDE1B	7
GO:0070486	BP	GO:0070486	leukocyte aggregation	7/1871	13/18800	9.5475e-05	0.00129895	0.000952872	S100A8/S100A9/IL1B/HAS2/MSN/CD44/STK10	7
GO:0001892	BP	GO:0001892	embryonic placenta development	21/1871	87/18800	9.58298e-05	0.00130074	0.000954183	VASH1/MDFI/WNT2/CCN1/SNAI1/HIF1A/RSPO3/EPAS1/PCDH12/SOCS3/LEF1/PDGFB/CEBPB/IGF2/IL10/EOMES/VASH2/PRDM1/JUNB/ZFP36L1/ADM	21
GO:0060541	BP	GO:0060541	respiratory system development	38/1871	203/18800	9.83204e-05	0.00133144	0.000976705	CHI3L1/MSC/FBXW7/WNT2/PTK7/PDPN/COL3A1/ADAMTS2/PDGFRB/DNAAF1/LOX/STRA6/SPRY1/FGF7/WT1/TGFB3/EPAS1/NOS3/KDR/CCN2/LEF1/ADA/SIX1/LOXL3/MMP14/DLX5/RARG/KLF2/ARG1/CRISPLD2/JMJD6/CELSR1/BASP1/RBP4/IGFBP5/FGF18/SIX4/ALDH1A3	38
GO:0042481	BP	GO:0042481	regulation of odontogenesis	8/1871	17/18800	0.000101041	0.00135881	0.000996782	MSX1/DMRT3/NGFR/CD34/CSF1/WNT10A/TNFRSF11B/RUNX2	8
GO:0045623	BP	GO:0045623	negative regulation of T-helper cell differentiation	8/1871	17/18800	0.000101041	0.00135881	0.000996782	LOXL3/ANXA1/TNFSF4/JAK3/BCL6/TBX21/ZC3H12A/FOXP3	8
GO:0051770	BP	GO:0051770	positive regulation of nitric-oxide synthase biosynthetic process	8/1871	17/18800	0.000101041	0.00135881	0.000996782	CCL2/NAMPT/KDR/NOD2/IL33/TLR2/JAK3/TLR4	8
GO:0002706	BP	GO:0002706	regulation of lymphocyte mediated immunity	34/1871	175/18800	0.000105755	0.00141892	0.00104088	IL1R1/IL1B/AHR/CLCF1/NOD2/ARID5A/TGFB1/C3/FUT7/SLAMF1/IL10/LILRB1/TNFSF4/ARG1/NLRP3/MAD2L2/BCL6/CLEC4G/SH2D1A/HAVCR2/LILRB4/IL6/TREM2/AGER/TBX21/CD40/STAT5B/GATA3/IL27RA/RAET1E/SLC15A4/FOXP3/SERPINB9/FCGR2B	34
GO:0051092	BP	GO:0051092	positive regulation of NF-kappaB transcription factor activity	31/1871	154/18800	0.000106379	0.00142401	0.00104461	PRKCH/S100A8/SPHK1/S100A9/SLCO3A1/NOD1/S100A12/IL1B/RIPK2/IRAK3/NOD2/TERF2IP/GREM1/FLOT1/TRIM8/TLR2/PRKD1/IL1RAP/NLRP3/LTF/NLRC4/ADAM8/TRAF1/AGER/RELA/CD40/TLR4/RHEBL1/NTRK1/RAB7B/TRADD	31
GO:0006040	BP	GO:0006040	amino sugar metabolic process	13/1871	41/18800	0.000109637	0.00145696	0.00106879	CHI3L1/CHST1/CSGALNACT1/ST3GAL1/NPL/CHI3L2/UAP1L1/NAGK/CHIT1/GFPT2/CHST2/ST6GAL1/CHST7	13
GO:1905314	BP	GO:1905314	semi-lunar valve development	13/1871	41/18800	0.000109637	0.00145696	0.00106879	TWIST1/TIE1/SNAI1/STRA6/NOS3/TGFB1/ROBO1/SLIT3/GATA3/HEYL/NFATC1/DLL4/ELN	13
GO:0030038	BP	GO:0030038	contractile actin filament bundle assembly	24/1871	107/18800	0.000109842	0.00145696	0.00106879	ARHGEF15/RAPGEF3/RGCC/FHOD1/TACR1/S1PR1/TGFB3/ARHGAP28/EVL/CCN2/RHPN1/PPM1F/ASAP3/TACSTD2/TGFBR1/LIMK1/PHACTR1/TNFAIP1/NRP1/CD47/PHLDB2/GPR65/CCDC88A/ELN	24
GO:0043149	BP	GO:0043149	stress fiber assembly	24/1871	107/18800	0.000109842	0.00145696	0.00106879	ARHGEF15/RAPGEF3/RGCC/FHOD1/TACR1/S1PR1/TGFB3/ARHGAP28/EVL/CCN2/RHPN1/PPM1F/ASAP3/TACSTD2/TGFBR1/LIMK1/PHACTR1/TNFAIP1/NRP1/CD47/PHLDB2/GPR65/CCDC88A/ELN	24
GO:0062197	BP	GO:0062197	cellular response to chemical stress	55/1871	332/18800	0.000110416	0.00145996	0.00107098	SPHK1/FBXW7/TRPV4/NCOA7/LRRC8C/SOD2/MMP2/H19/FYN/EDNRA/AQP1/HIF1A/HGF/MCL1/EPAS1/NOS3/GPX8/PDK1/YBX3/CYP1B1/AIF1/PTGS2/TNFAIP3/GPX7/ANXA1/MPV17/FOXO1/IL10/MPO/PRKD1/KLF2/MYC/PML/ARG1/ATG7/IL18BP/NR4A2/HTRA2/DNAJA1/IL6/TREM2/TP53INP1/RELA/PYCR1/VRK2/SOD3/TLR4/AQP5/TBC1D24/MMP3/ZC3H12A/SIRPA/ZFP36L1/NME8/DDIT3	55
GO:1903901	BP	GO:1903901	negative regulation of viral life cycle	10/1871	26/18800	0.000110569	0.00145996	0.00107098	FCN1/IFITM2/FCN3/CH25H/PTX3/IFITM3/BST2/IFITM1/LY6E/TRIM8	10
GO:0061572	BP	GO:0061572	actin filament bundle organization	32/1871	162/18800	0.000120591	0.0015887	0.00116542	ARHGEF15/FSCN1/MARCKS/SHANK3/RAPGEF3/RGCC/FHOD1/TACR1/S1PR1/TGFB3/ARHGAP28/EVL/CCN2/MYO1B/RHPN1/AIF1/PPM1F/ASAP3/TACSTD2/TGFBR1/ADD2/LIMK1/PHACTR1/TNFAIP1/NRP1/CD47/PHLDB2/GPR65/PLS3/SWAP70/CCDC88A/ELN	32
GO:0043434	BP	GO:0043434	response to peptide hormone	64/1871	404/18800	0.000122557	0.00161095	0.00118175	INHBB/RAB13/EGR2/TIMP1/TRPV4/COL1A1/COL3A1/AGTRAP/TSHR/IL1B/RARRES2/GNAI2/EDNRA/AREG/RETN/CCN2/SOCS3/PTPN2/SHC1/STAT2/CYP1B1/CYP11A1/MZB1/CDK4/PTGS2/XBP1/ANXA1/FUT7/IGF2/OXTR/FOXO1/PIK3R3/TLR2/IL10/MYO5A/EREG/JUND/CXCL12/SLC27A1/STAT5A/MYC/NR4A1/PDE3B/ARG1/JAK3/KBTBD2/NR4A2/PIP4K2A/GPR21/LPL/PTPN1/RELA/EGR1/IGFBP5/BTG1/STAT5B/POMC/JAK1/ADIPOQ/ZFP36L1/ADM/INSRR/UCP3/STAT4	64
GO:0034329	BP	GO:0034329	cell junction assembly	66/1871	420/18800	0.000123258	0.00161651	0.00118582	ESAM/PECAM1/PRKCH/PLXND1/FSCN1/RAB13/APLNR/SHANK3/TRPV4/CLSTN3/THBS1/PCDH17/CDH24/CDH5/CLDN5/IL1B/RAMP2/TBCD/THY1/THSD1/SNAI1/COLQ/LRFN4/CLDN14/KDR/CBLN4/HDAC7/GJA4/CLDN22/IGFN1/CDH11/CNTNAP1/SIX1/TPBG/MAP4K4/NLGN2/CLDN1/THBS2/GREM1/SDK1/FLOT1/PPM1F/MMP14/OXTR/TLR2/CDH6/ADD2/IL1RAP/FLRT2/SDCBP/MEF2C/CBLN1/NRP1/TEK/NRCAM/GJD3/NTNG2/PHLDB2/BDNF/SIX4/DKK1/NTRK1/TRIP6/SEMA4A/SRPX2/GPC6	66
GO:0001885	BP	GO:0001885	endothelial cell development	17/1871	64/18800	0.000124122	0.00161692	0.00118612	PECAM1/ROBO4/NOTCH4/COL18A1/CDH5/CLDN5/RAPGEF3/IL1B/EDNRA/ICAM1/SOX18/CLDN1/MSN/CCM2/S1PR2/STC1/FOXP3	17
GO:0030888	BP	GO:0030888	regulation of B cell proliferation	17/1871	64/18800	0.000124122	0.00161692	0.00118612	TNFRSF4/AHR/CLCF1/ADA/GPR183/TYROBP/MZB1/SLC39A10/MNDA/IL10/MEF2C/BCL6/CTLA4/NFATC2/CD40/TLR4/FCGR2B	17
GO:0048247	BP	GO:0048247	lymphocyte chemotaxis	17/1871	64/18800	0.000124122	0.00161692	0.00118612	CCL14/CCL2/CCL3/SAA1/CH25H/TNFSF14/CCL4/CYP7B1/GPR183/CXCL11/CCL3L3/CCL16/CXCL10/ADAM8/CCL22/PIK3CD/CCL18	17
GO:0002673	BP	GO:0002673	regulation of acute inflammatory response	14/1871	47/18800	0.000128483	0.00166999	0.00122505	OSM/IL1B/ADORA1/OSMR/PTGES/C3/C2CD4B/PTGS2/FUT7/NLRP3/ADAM8/IL6/IL6ST/FCGR2B	14
GO:0001763	BP	GO:0001763	morphogenesis of a branching structure	37/1871	199/18800	0.000139238	0.00180575	0.00132464	PLXND1/TIE1/RASIP1/WNT2/ENG/NOTCH4/ADAMTS16/SIX2/EDNRA/SPRY1/FGF7/HGF/WT1/RSPO3/KDR/AREG/SOCS3/LEF1/SIX1/GREM1/MMP14/TACSTD2/EYA1/IL10/MYC/CSF1/PML/NFATC4/CELSR1/NRP1/MAGED1/PRDM1/SIX4/SFRP2/MSX2/ADM/DLL4	37
GO:0006925	BP	GO:0006925	inflammatory cell apoptotic process	9/1871	22/18800	0.000140072	0.00180851	0.00132667	NOD2/CTSL/PLEKHO2/ANXA1/HCAR2/MEF2C/ST6GAL1/IL6/PIK3CD	9
GO:0046597	BP	GO:0046597	negative regulation of viral entry into host cell	9/1871	22/18800	0.000140072	0.00180851	0.00132667	FCN1/IFITM2/FCN3/CH25H/PTX3/IFITM3/IFITM1/LY6E/TRIM8	9
GO:0010876	BP	GO:0010876	lipid localization	69/1871	446/18800	0.000141255	0.00181975	0.00133491	LBP/FBXW7/PITPNC1/THBS1/AQP9/RBP7/SLCO3A1/ATG9B/FABP4/IL1B/GRAMD1A/C1QTNF1/APOE/STRA6/INHBA/CRABP2/SPNS2/BMP6/PLSCR3/NMB/RETN/PTPN2/PTGES/UGCG/C3/APOL4/APOC1/SLC27A3/PLPPR4/SOAT1/ATP11C/CIDEA/APOL3/SPP1/ANXA1/SLC66A2/APOL1/SLCO1C1/PLTP/SLC27A1/OSBPL10/ACSL1/STAR/RBP1/LCAT/MSR1/SLC10A6/PIP4K2A/ABCA7/LPL/IL6/ABCA1/TREM2/SLC27A5/CYP19A1/NPC2/ATP8B2/RBP4/PLA2G5/STAT5B/APOLD1/SELENOM/IL1A/SCARB1/POMC/…	69
GO:0045165	BP	GO:0045165	cell fate commitment	46/1871	266/18800	0.000141985	0.00182266	0.00133705	WNT2/PRRX1/PDPN/NOTCH4/DMRT3/NOTCH3/SIX2/EDNRA/WT1/TEAD4/SOX18/MCL1/EPAS1/KDR/SIX1/LOXL3/CTSL/TGFBR1/ZNF521/HOXD10/EYA1/EOMES/GSC/TENM4/PML/DHH/MEF2C/NRP1/JAG2/GAS1/IL6/WNT10A/TBX15/PRDM1/TBX21/SMAD1/DKK1/EBF2/GATA3/EPOP/SFRP2/RUNX2/DLL4/FOXP3/LY9/IRF4	46
GO:2000425	BP	GO:2000425	regulation of apoptotic cell clearance	6/1871	10/18800	0.000142107	0.00182266	0.00133705	CCL2/C3/C4B/C4A/ABCA7/TREM2	6
GO:0019935	BP	GO:0019935	cyclic-nucleotide-mediated signaling	20/1871	83/18800	0.000142867	0.00182838	0.00134125	APLNR/THBS1/ADCYAP1/PDE7B/RAPGEF3/PDE10A/AQP1/APOE/AHR/GPR3/OPRL1/PDE3B/KSR1/CGAS/NPR1/ADCY1/GUCY2D/POMC/ADM/INSL3	20
GO:0032689	BP	GO:0032689	negative regulation of interferon-gamma production	13/1871	42/18800	0.000144432	0.00184436	0.00135297	INHBA/NOD2/SLAMF1/IL10/LILRB1/TNFSF4/HAVCR2/LILRB4/TLR4/GATA3/ZC3H12A/FOXP3/DDIT3	13
GO:0001558	BP	GO:0001558	regulation of cell growth	65/1871	415/18800	0.000152192	0.0019392	0.00142254	SEMA6B/S100A8/SPHK1/MSX1/IGF1/CLSTN3/S100A9/DISC1/CCDC85B/IGFBP4/MINAR1/KIF26A/APOE/INHBA/CRABP2/WT1/BDKRB1/BST2/MEG3/TGFB1/TRIM46/HYAL2/GREM1/DPYSL2/HBEGF/MMP14/SPP1/TGFBR1/TRPV2/DCUN1D3/CXCL12/SDCBP/LIMK1/SEMA5B/PML/HAMP/ARMC12/AVPR1A/CYP27B1/MAD2L2/ADAM15/BCL6/NRP1/CPNE5/SLIT3/DCSTAMP/IGFBP7/NPR1/NRCAM/SEMA4F/KRT17/IGFBP5/RUFY3/BTG1/BDNF/ARHGAP4/SIPA1/SFRP2/SEMA4A/OLFM1/RASGRP2/TMC8/SERTAD2/CX…	65
GO:0003176	BP	GO:0003176	aortic valve development	12/1871	37/18800	0.000157405	0.00200125	0.00146806	TWIST1/TIE1/SNAI1/NOS3/TGFB1/ROBO1/SLIT3/GATA3/HEYL/NFATC1/DLL4/ELN	12
GO:0002710	BP	GO:0002710	negative regulation of T cell mediated immunity	10/1871	27/18800	0.000160018	0.00202561	0.00148593	AHR/NOD2/SLAMF1/LILRB1/ARG1/CLEC4G/LILRB4/TBX21/FOXP3/FCGR2B	10
GO:1903055	BP	GO:1903055	positive regulation of extracellular matrix organization	10/1871	27/18800	0.000160018	0.00202561	0.00148593	RUNX1/FSCN1/PDPN/RGCC/TGFB1/COLGALT1/PHLDB1/EFEMP2/IL6/PHLDB2	10
GO:0002828	BP	GO:0002828	regulation of type 2 immune response	11/1871	32/18800	0.000164098	0.00205936	0.00151069	NOD2/ANXA1/TNFSF4/ARG1/NLRP3/BCL6/IL6/TBX21/CD86/GATA3/IL27RA	11
GO:0033028	BP	GO:0033028	myeloid cell apoptotic process	11/1871	32/18800	0.000164098	0.00205936	0.00151069	CLEC5A/NOD2/CTSL/PLEKHO2/ANXA1/HCAR2/MEF2C/ST6GAL1/IL6/PIK3CD/ADIPOQ	11
GO:0071353	BP	GO:0071353	cellular response to interleukin-4	11/1871	32/18800	0.000164098	0.00205936	0.00151069	PTPN2/LEF1/CDK4/XBP1/NFIL3/PML/ARG1/JAK3/HSPA5/DCSTAMP/GATA3	11
GO:0090183	BP	GO:0090183	regulation of kidney development	11/1871	32/18800	0.000164098	0.00205936	0.00151069	SIX2/WT1/SIX1/GREM1/TACSTD2/MYC/BASP1/MAGED1/SIX4/GATA3/ADIPOQ	11
GO:0071825	BP	GO:0071825	protein-lipid complex subunit organization	14/1871	48/18800	0.000164929	0.00206533	0.00151507	APOE/APOC1/SOAT1/MPO/PLTP/ZDHHC8/LCAT/ABCA7/LPL/PCDHGA3/ABCA1/PLA2G5/SCARB1/BIN1	14
GO:0002693	BP	GO:0002693	positive regulation of cellular extravasation	8/1871	18/18800	0.000166026	0.00207017	0.00151861	PLVAP/IL1R1/THY1/ICAM1/PTAFR/ADAM8/CD47/AGER	8
GO:0002827	BP	GO:0002827	positive regulation of T-helper 1 type immune response	8/1871	18/18800	0.000166026	0.00207017	0.00151861	SLC11A1/IL1R1/IL1B/RIPK2/ARID5A/SLAMF1/TBX21/IL27RA	8
GO:0070997	BP	GO:0070997	neuron death	57/1871	353/18800	0.000168801	0.00210027	0.0015407	CCL2/CD200/FBXW7/NCOA7/CCL3/SOD2/ADORA1/NLRP1/FYN/CSF3/APOE/HIF1A/CLCF1/MCL1/TGFB3/NGFR/SIX1/POLB/TYROBP/CEBPB/SERPINF1/DIO3/CD34/AGAP2/IL10/MAP3K12/NENF/CSF1/CRLF1/ITGB2/SNCG/NFATC4/HSPA5/MEF2C/ADAM8/NRP1/NR4A2/HTRA2/NES/PCDHGC5/PCDHGC4/TREM2/EGR1/PCDHGC3/BDNF/TLR4/SIX4/DKK1/ADORA2A/GATA3/IL6ST/NTRK1/IL27RA/TBC1D24/FCGR2B/SYNGAP1/DDIT3	57
GO:0048568	BP	GO:0048568	embryonic organ development	69/1871	449/18800	0.000172922	0.00214696	0.00157495	CTHRC1/VASH1/MDFI/APLNR/MSX1/TWIST1/WNT2/PRRX1/PTK7/ENG/A2M/CCN1/CXCL8/MFAP2/CHST11/VAX2/SH2B3/TTC39C/MTHFD1L/SIX2/RARRES2/SNAI1/EDNRA/DNAAF1/HIF1A/STRA6/TEAD4/RSPO3/SOX18/TGFB3/EPAS1/KDR/PCDH12/SOCS3/LEF1/ADA/SIX1/ATP6V1B1/TGFB1/PDGFB/CEBPB/MMP14/IGF2/TGFBR1/DLX5/HOXD10/EYA1/IL10/EOMES/RARG/GSC/VASH2/FLT3LG/APELA/MEF2C/FOXC1/NES/TBX15/PRDM1/RBP4/JUNB/SIX4/GATA3/ALDH1A3/RUNX2/ZFP36L1/ADM/HOXD3/TE…	69
GO:0035791	BP	GO:0035791	platelet-derived growth factor receptor-beta signaling pathway	7/1871	14/18800	0.00017453	0.00216231	0.00158621	PDGFRB/LOX/PTPN2/PDGFB/PTPN1/HIP1/PTPN12	7
GO:0061900	BP	GO:0061900	glial cell activation	15/1871	54/18800	0.000178283	0.00220413	0.00161688	SPHK1/CCL3/IL1B/CST7/C5AR1/FPR2/TYROBP/AIF1/TLR2/ITGB2/AZU1/IL6/TREM2/AGER/ADORA2A	15
GO:0032609	BP	GO:0032609	interferon-gamma production	25/1871	117/18800	0.000181228	0.00223106	0.00163664	PDE4B/SLC11A1/IL1R1/IL1B/RIPK2/INHBA/NOD2/CD14/ARID5A/SLC7A5/CD276/SLAMF1/IL10/LILRB1/TNFSF4/HAVCR2/CD47/LILRB4/TLR4/GATA3/IL27RA/ZC3H12A/SIRPA/FOXP3/DDIT3	25
GO:0032649	BP	GO:0032649	regulation of interferon-gamma production	25/1871	117/18800	0.000181228	0.00223106	0.00163664	PDE4B/SLC11A1/IL1R1/IL1B/RIPK2/INHBA/NOD2/CD14/ARID5A/SLC7A5/CD276/SLAMF1/IL10/LILRB1/TNFSF4/HAVCR2/CD47/LILRB4/TLR4/GATA3/IL27RA/ZC3H12A/SIRPA/FOXP3/DDIT3	25
GO:0010517	BP	GO:0010517	regulation of phospholipase activity	17/1871	66/18800	0.000186805	0.00229486	0.00168344	GNA15/CCN1/PDGFRB/EDNRA/C5AR1/SELE/ABL2/PTAFR/BICD1/ANXA1/HTR2A/AVPR1A/CD86/PLA2G5/FLT1/PLCB2/P2RY6	17
GO:0014002	BP	GO:0014002	astrocyte development	13/1871	43/18800	0.000188321	0.00230377	0.00168998	S100A8/S100A9/VIM/IL1B/LAMC3/C5AR1/FPR2/GFAP/IL6/TREM2/AGER/TLR4/ADORA2A	13
GO:0071604	BP	GO:0071604	transforming growth factor beta production	13/1871	43/18800	0.000188321	0.00230377	0.00168998	CD200/THBS1/COL3A1/LRRC32/HIF1A/LUM/TYROBP/CD34/NRROS/PTGS2/LILRB1/CDH3/FOXP3	13
GO:0070664	BP	GO:0070664	negative regulation of leukocyte proliferation	21/1871	91/18800	0.000189466	0.00231292	0.00169669	LRRC32/LST1/LILRB2/GREM1/TYROBP/CEBPB/TNFAIP3/IL33/MNDA/IL10/LILRB1/ARG1/CLEC4G/CTLA4/HAVCR2/LILRB4/CD86/MARCHF7/FOXP3/FCGR2B/CD80	21
GO:0002369	BP	GO:0002369	T cell cytokine production	12/1871	38/18800	0.000209384	0.00254539	0.00186722	IL1R1/IL1B/ARID5A/SLAMF1/TNFSF4/ARG1/NLRP3/LILRB4/IL6/TBX21/GATA3/FOXP3	12
GO:0002724	BP	GO:0002724	regulation of T cell cytokine production	12/1871	38/18800	0.000209384	0.00254539	0.00186722	IL1R1/IL1B/ARID5A/SLAMF1/TNFSF4/ARG1/NLRP3/LILRB4/IL6/TBX21/GATA3/FOXP3	12
GO:0022602	BP	GO:0022602	ovulation cycle process	14/1871	49/18800	0.000209962	0.0025471	0.00186847	MMP19/A2M/MMP2/TNFAIP6/PTX3/INHBA/TGFB3/NOS3/RETN/EREG/HSPA5/SLIT3/ADAMTS1/STAT5B	14
GO:0071496	BP	GO:0071496	cellular response to external stimulus	51/1871	309/18800	0.000211391	0.00255911	0.00187729	INHBB/POSTN/TNFRSF8/COL1A1/ENG/IFI16/IL1B/VCAM1/ATF3/TNFSF14/KIF26A/AQP1/ASGR1/BMP6/FOSL1/NUAK1/CNN2/UPP1/SLC38A2/LOC102724428/FES/PIM1/AIF1/PTGS2/XBP1/MAP1LC3B/FOXO1/RIPOR1/KICS2/PRKD1/AVPR1A/ATG7/CYP27B1/HSPA5/MN1/NR4A2/SIK1/LPL/WIPI1/PMAIP1/FADS1/CD40/MYBBP1A/ASNS/TLR5/ANKRD1/TLR4/SIPA1/SFRP2/ZC3H12A/PIEZO2	51
GO:0043087	BP	GO:0043087	regulation of GTPase activity	58/1871	364/18800	0.000213182	0.00257543	0.00188926	ARHGEF15/CCL14/PLXND1/CCL2/RASIP1/CCL3/STMN3/RGS16/ADCYAP1/RAPGEF3/ARAP3/THY1/SPRY1/CCL4/S1PR1/TIAM1/SRGAP2/RASA3/WDR41/MAP4K4/ASAP1/ADPRH/ASAP3/CCL3L3/CCL16/RASGEF1A/GPSM1/RGL2/PLXNC1/MAPRE2/CHN1/BCL6/ADAP2/RASGRF2/PREX1/CCL22/TBC1D26/ARHGAP15/FICD/RAPGEF4/CD40/RASGRP3/GPR65/IQSEC1/GPR137B/ARHGEF19/SIPA1/NTRK1/TBC1D9/RGS1/FGD3/RASAL3/FZD10/RASGRP2/TBC1D25/SYNGAP1/CCL18/BIN1	58
GO:0045834	BP	GO:0045834	positive regulation of lipid metabolic process	30/1871	153/18800	0.000221661	0.00266435	0.00195449	TWIST1/CCN1/FGR/IL1B/ADORA1/PDGFRB/ADGRF5/APOE/BMP6/FPR2/NOD2/TGFB1/PDGFB/APOC1/PTGS2/ANXA1/HTR2A/AGAP2/PRKD1/CCDC3/SLC27A1/STAR/AVPR1A/TEK/ELOVL5/FLT1/IL1A/SCARB1/ADIPOQ/ADM	30
GO:0048754	BP	GO:0048754	branching morphogenesis of an epithelial tube	30/1871	153/18800	0.000221661	0.00266435	0.00195449	PLXND1/TIE1/RASIP1/WNT2/ENG/NOTCH4/ADAMTS16/SIX2/EDNRA/SPRY1/WT1/KDR/AREG/LEF1/SIX1/GREM1/MMP14/TACSTD2/EYA1/MYC/CSF1/PML/NFATC4/CELSR1/NRP1/MAGED1/SIX4/SFRP2/MSX2/DLL4	30
GO:0051492	BP	GO:0051492	regulation of stress fiber assembly	21/1871	92/18800	0.000222819	0.00266435	0.00195449	ARHGEF15/RAPGEF3/RGCC/FHOD1/TACR1/S1PR1/TGFB3/ARHGAP28/EVL/CCN2/RHPN1/PPM1F/ASAP3/TACSTD2/TGFBR1/LIMK1/NRP1/CD47/PHLDB2/GPR65/CCDC88A	21
GO:0001706	BP	GO:0001706	endoderm formation	15/1871	55/18800	0.00022283	0.00266435	0.00195449	DUSP4/MMP2/INHBA/SOX7/COL5A2/COL5A1/VTN/DUSP2/MMP14/EOMES/ITGB2/DUSP5/COL7A1/DUSP1/DKK1	15
GO:0010518	BP	GO:0010518	positive regulation of phospholipase activity	15/1871	55/18800	0.00022283	0.00266435	0.00195449	GNA15/CCN1/PDGFRB/EDNRA/C5AR1/SELE/ABL2/PTAFR/HTR2A/AVPR1A/CD86/PLA2G5/FLT1/PLCB2/P2RY6	15
GO:0050901	BP	GO:0050901	leukocyte tethering or rolling	11/1871	33/18800	0.000224163	0.0026748	0.00196215	SELP/VCAM1/SELE/PTAFR/SELPLG/FUT7/CXCL12/ADD2/CHST2/ST3GAL4/SELL	11
GO:0002704	BP	GO:0002704	negative regulation of leukocyte mediated immunity	17/1871	67/18800	0.000227397	0.00270784	0.00198639	AHR/NOD2/BST2/SLAMF1/LILRB1/ARG1/JAK3/IL13RA2/BCL6/CLEC4G/SPI1/HAVCR2/LILRB4/TBX21/FOXP3/SERPINB9/FCGR2B	17
GO:0032233	BP	GO:0032233	positive regulation of actin filament bundle assembly	16/1871	61/18800	0.000228156	0.00271133	0.00198895	ARHGEF15/RAPGEF3/RGCC/FHOD1/TACR1/TGFB3/EVL/CCN2/PPM1F/TGFBR1/LIMK1/NRP1/CD47/GPR65/SWAP70/CCDC88A	16
GO:0097193	BP	GO:0097193	intrinsic apoptotic signaling pathway	49/1871	295/18800	0.000238798	0.00283202	0.00207748	S100A8/PLAUR/MSX1/FBXW7/S100A9/SOD2/IFI16/SNAI1/HIF1A/SEPTIN4/MCL1/LGALS12/PDK1/PTPN2/YBX3/POLB/CYP1B1/BCL2A1/PPP1R15A/CEBPB/PPM1F/PTGS2/XBP1/ZNF385A/CXCL12/MDM2/MYC/DDX5/PML/HERPUD1/NFATC4/HIC1/HTRA2/DNAJA1/CD44/CHAC1/DNAJC10/TREM2/PMAIP1/PTPN1/MYBBP1A/MAPK8IP1/MARCHF7/SHISA5/SFRP2/MUC1/AEN/DDIT3/TP73	49
GO:0019233	BP	GO:0019233	sensory perception of pain	22/1871	99/18800	0.000240415	0.0028454	0.0020873	CCL2/CCL3/ADORA1/MC1R/FYN/TACR1/BDKRB1/PTGES/PTAFR/NLGN2/OPRL1/PTGS2/HTR2A/IL10/GRIN2D/CXCL12/IL1A/NTRK1/PROK2/TAC1/CXCR4/KCND2	22
GO:0009991	BP	GO:0009991	response to extracellular stimulus	72/1871	479/18800	0.000248985	0.00293883	0.00215584	INHBB/POSTN/TRPV4/COL1A1/A2M/SOD2/IFI16/ALPL/VCAM1/ATF3/GNAI2/KIF26A/APOE/CHSY1/ASGR1/NOD2/FOSL1/NUAK1/UPP1/SLC38A2/KYNU/LOC102724428/CYP1B1/FES/PIM1/AIF1/PTGS2/XBP1/NUCB2/SPP1/MAP1LC3B/FOXO1/RIPOR1/KICS2/MPO/PRKD1/SSTR2/ACSL1/NENF/HAMP/ARG1/STC1/AVPR1A/ATG7/CYP27B1/HSPA5/CXCL10/MN1/NR4A2/SIK1/SGIP1/F5/LPL/WIPI1/PMAIP1/FADS1/MYBBP1A/SLC25A25/TPH2/PRL/ASNS/SIPA1/TNFRSF11B/IL1A/NTRK1/SFRP2/POMC/ADI…	72
GO:0061041	BP	GO:0061041	regulation of wound healing	27/1871	133/18800	0.000249319	0.00293883	0.00215584	SERPINE1/ADAMTS18/FAP/THBS1/CCN4/PLAU/SH2B3/C1QTNF1/APOE/NOS3/PDGFB/CLDN1/VTN/HBEGF/CD34/TNFAIP3/XBP1/ADRA2A/ANXA1/SERPING1/SERPINB2/THBD/ST3GAL4/AJAP1/PHLDB2/CXCR4/INSL3	27
GO:0032231	BP	GO:0032231	regulation of actin filament bundle assembly	23/1871	106/18800	0.000254799	0.00299737	0.00219878	ARHGEF15/SHANK3/RAPGEF3/RGCC/FHOD1/TACR1/S1PR1/TGFB3/ARHGAP28/EVL/CCN2/RHPN1/PPM1F/ASAP3/TACSTD2/TGFBR1/LIMK1/NRP1/CD47/PHLDB2/GPR65/SWAP70/CCDC88A	23
GO:0055093	BP	GO:0055093	response to hyperoxia	8/1871	19/18800	0.000261817	0.0030737	0.00225478	COL1A1/PDPN/SOD2/MMP2/PDGFRB/POLB/FOXO1/ATG7	8
GO:0097305	BP	GO:0097305	response to alcohol	41/1871	235/18800	0.000262478	0.00307527	0.00225593	INHBB/S100A8/CCL3/A2M/SOD2/CLDN5/VCAM1/FYN/GRAMD1A/CSF3/INHBA/AHR/TACR1/FOSL1/CD14/FOSB/TGFB1/CLDN1/POLB/CYP1B1/CDK4/TGFBR1/SPIDR/PTGFR/TNFSF4/KLF2/MYC/HAMP/AVPR1A/ADCY3/MLC1/ADAM15/ST6GAL1/SLIT3/IGFBP7/TP53INP1/ADCY1/GATA3/ADIPOQ/FOXP3/P2RY6	41
GO:0019933	BP	GO:0019933	cAMP-mediated signaling	14/1871	50/18800	0.000265186	0.00310076	0.00227463	APLNR/ADCYAP1/PDE7B/RAPGEF3/AHR/GPR3/OPRL1/PDE3B/KSR1/CGAS/ADCY1/POMC/ADM/INSL3	14
GO:0009595	BP	GO:0009595	detection of biotic stimulus	12/1871	39/18800	0.00027529	0.00320784	0.00235318	FAP/LY96/LBP/NOD1/NOD2/TLR2/C4B/NLRP3/NLRC4/TREM2/TLR4/SCARB1	12
GO:1900046	BP	GO:1900046	regulation of hemostasis	17/1871	68/18800	0.000275446	0.00320784	0.00235318	SERPINE1/ADAMTS18/FAP/THBS1/COMP/PLAU/SH2B3/C1QTNF1/APOE/NOS3/PDGFB/VTN/CD34/SERPING1/SERPINB2/THBD/ST3GAL4	17
GO:0051960	BP	GO:0051960	regulation of nervous system development	67/1871	440/18800	0.000278008	0.00323122	0.00237032	SEMA6B/PRKCH/PLXND1/EGR2/SHANK3/WNT2/CLSTN3/DISC1/BHLHE40/PPP3CA/IL1B/CST7/THY1/HIF1A/HGF/CRABP2/CLCF1/TIAM1/TPBG/TGFB1/TRIM46/NLGN2/THBS2/SERPINF1/SPP1/FAIM/VEGFC/OXTR/ITGAX/TRPV2/TLR2/CXCL12/RARG/IL1RAP/EFNB3/PLXNC1/FLRT2/LIMK1/SEMA5B/MYC/TENM4/NFATC4/ROBO1/CBLN1/NRP1/GFAP/IL6/TREM2/SEMA4F/RUFY3/BDNF/ARHGAP4/DKK1/HEYL/IL6ST/NTRK1/SEMA4A/ZNF365/SMARCD3/ID4/SRPX2/DLL4/SYNGAP1/BIN1/CXCR4/TP73/ELAP…	67
GO:0050852	BP	GO:0050852	T cell receptor signaling pathway	26/1871	127/18800	0.00027999	0.00324777	0.00238247	PDE4B/GBP1/THY1/FYN/RIPK2/PRAM1/PTPN2/ADA/BTNL9/THEMIS2/NFKBIZ/CD276/FYB1/SH2D1A/LCP2/CTLA4/LILRB4/TRAT1/RELA/LIME1/UBASH3A/GATA3/PIK3CD/ZC3H12A/KCNN4/FOXP3	26
GO:0038061	BP	GO:0038061	NIK/NF-kappaB signaling	28/1871	141/18800	0.0002841	0.00328116	0.00240696	CHI3L1/SPHK1/NOD1/LITAF/PTP4A3/IL1B/TNFSF14/NOD2/CD14/HDAC7/TERF2IP/NFKB2/GREM1/TLR2/NLRP3/COPS8/SPI1/HAVCR2/TREM2/AGER/RELA/CD86/LIME1/TLR4/TRIP6/ZC3H12A/TRADD/TMSB4X	28
GO:0042487	BP	GO:0042487	regulation of odontogenesis of dentin-containing tooth	6/1871	11/18800	0.000286249	0.00328116	0.00240696	DMRT3/NGFR/CSF1/WNT10A/TNFRSF11B/RUNX2	6
GO:0046643	BP	GO:0046643	regulation of gamma-delta T cell activation	6/1871	11/18800	0.000286249	0.00328116	0.00240696	EGR3/NOD2/LEF1/SOX4/LILRB1/STAT5B	6
GO:0097084	BP	GO:0097084	vascular associated smooth muscle cell development	6/1871	11/18800	0.000286249	0.00328116	0.00240696	ENG/COMP/RAMP2/EDNRA/EFEMP2/ADM	6
GO:1903238	BP	GO:1903238	positive regulation of leukocyte tethering or rolling	6/1871	11/18800	0.000286249	0.00328116	0.00240696	SELP/SELE/PTAFR/FUT7/CHST2/ST3GAL4	6
GO:2001204	BP	GO:2001204	regulation of osteoclast development	6/1871	11/18800	0.000286249	0.00328116	0.00240696	FBXW7/GPR68/SLC9B2/TYROBP/LILRB1/LTF	6
GO:1901214	BP	GO:1901214	regulation of neuron death	51/1871	313/18800	0.00029046	0.00332289	0.00243757	CCL2/CD200/FBXW7/NCOA7/CCL3/SOD2/ADORA1/FYN/CSF3/APOE/HIF1A/CLCF1/MCL1/TGFB3/SIX1/TYROBP/CEBPB/SERPINF1/CD34/AGAP2/IL10/MAP3K12/NENF/CSF1/CRLF1/ITGB2/SNCG/NFATC4/MEF2C/ADAM8/NRP1/NR4A2/HTRA2/NES/PCDHGC5/PCDHGC4/TREM2/EGR1/PCDHGC3/BDNF/TLR4/SIX4/DKK1/ADORA2A/GATA3/IL6ST/NTRK1/IL27RA/FCGR2B/SYNGAP1/DDIT3	51
GO:0006979	BP	GO:0006979	response to oxidative stress	66/1871	433/18800	0.000298968	0.00341351	0.00250405	MCTP1/SPHK1/FBXW7/NCOA7/COL1A1/PLK3/RCAN1/SOD2/MMP2/H19/HP/PDGFRB/FYN/EDNRA/AQP1/APOE/HIF1A/HGF/TACR1/MCL1/EPAS1/NOS3/AREG/FOSL1/GPX8/PDK1/PRDX4/HYAL2/CYP1B1/AIF1/MMP14/PTGS2/TNFAIP3/GPX7/ANXA1/MPV17/FOXO1/IL10/MPO/PRKD1/KLF2/PML/ARG1/IL18BP/NR4A2/HTRA2/PRDX6/IL6/TREM2/TP53INP1/SELENON/RELA/BTG1/PYCR1/VRK2/SOD3/TLR4/IL1A/TBC1D24/ADIPOQ/MMP3/ZC3H12A/SIRPA/NME8/PXDN/UCP3	66
GO:0002335	BP	GO:0002335	mature B cell differentiation	11/1871	34/18800	0.000301801	0.0034324	0.00251791	ST3GAL1/ADA/GPR183/XBP1/IL10/CMTM7/SPI1/MFNG/IL6/LGALS1/FCGR2B	11
GO:0032743	BP	GO:0032743	positive regulation of interleukin-2 production	11/1871	34/18800	0.000301801	0.0034324	0.00251791	RUNX1/PDE4B/IL1B/RIPK2/ANXA1/CD83/CD86/STAT5B/IL1A/CD80/IRF4	11
GO:0002042	BP	GO:0002042	cell migration involved in sprouting angiogenesis	21/1871	94/18800	0.000305309	0.00345404	0.00253378	MMRN2/FBXW7/EGR3/THBS1/CLEC14A/RHOJ/MEOX2/KDR/HDAC7/EPHB4/PLK2/GREM1/PTGS2/ANXA1/PIK3R3/NR4A1/ROBO1/NRP1/MIR23A/SRPX2/DLL4	21
GO:0035249	BP	GO:0035249	synaptic transmission, glutamatergic	21/1871	94/18800	0.000305309	0.00345404	0.00253378	CCL2/SHANK3/CLSTN3/DISC1/ADORA1/GRM2/NLGN2/PLPPR4/PTGS2/OXTR/HTR2A/GRIN2D/GRID1/MEF2C/HOMER1/GRM7/DKK1/ADORA2A/NTRK1/CACNG8/SLC1A4	21
GO:1901653	BP	GO:1901653	cellular response to peptide	57/1871	361/18800	0.000305484	0.00345404	0.00253378	INHBB/RAB13/IGF1/NOD1/AGTRAP/TSHR/VIM/IL1B/VCAM1/RARRES2/GNAI2/FYN/EDNRA/RIPK2/ICAM1/FPR2/NOD2/NGFR/SOCS3/PTPN2/SHC1/CYP1B1/CYP11A1/MZB1/CDK4/XBP1/FUT7/IGF2/FOXO1/PIK3R3/MYO5A/SLC27A1/MDM2/KLF2/STAT5A/MYC/NR4A1/PDE3B/ARG1/JAK3/NR4A2/PIP4K2A/GPR21/LPL/TREM2/PTPN1/AGER/RELA/STAT5B/TLR4/LDOC1/JAK1/ADIPOQ/ZFP36L1/INSRR/FCGR2B/RPL23	57
GO:0032620	BP	GO:0032620	interleukin-17 production	13/1871	45/18800	0.000311115	0.0035041	0.0025705	SPHK1/OSM/NOD2/ARID5A/TGFB1/SLC7A5/TNFSF4/IL6/TLR4/IL27RA/FOXP3/LY9/DDIT3	13
GO:0032660	BP	GO:0032660	regulation of interleukin-17 production	13/1871	45/18800	0.000311115	0.0035041	0.0025705	SPHK1/OSM/NOD2/ARID5A/TGFB1/SLC7A5/TNFSF4/IL6/TLR4/IL27RA/FOXP3/LY9/DDIT3	13
GO:0007015	BP	GO:0007015	actin filament organization	68/1871	450/18800	0.000313644	0.00352577	0.0025864	ESAM/ARHGEF15/FSCN1/KANK3/MARCKS/SHANK3/TRPV4/RAPGEF3/RGCC/CSF3/TPM4/FHOD1/TACR1/MYO1H/S1PR1/TGFB3/ARHGAP28/EVL/CCN2/PSTPIP1/PLEKHG2/ELMO1/MYO1B/RND1/SHROOM4/RHPN1/AIF1/PPM1F/MYO1F/ASAP3/GMFG/TACSTD2/TGFBR1/SAMD14/MYO5A/KIRREL1/CXCL12/SHROOM2/MAGEL2/ADD2/LIMK1/PHACTR1/WIPF1/TNFAIP1/MAD2L2/NRP1/NEB/PREX1/CD47/MIR214/FCHSD2/HIP1/RUFY3/PHLDB2/MYO1G/GPR65/PLS3/CDC42EP1/CYRIA/CATIP/WHAMMP3/SWAP70/TMSB…	68
GO:0002313	BP	GO:0002313	mature B cell differentiation involved in immune response	10/1871	29/18800	0.000315547	0.00354033	0.00259708	ST3GAL1/ADA/GPR183/XBP1/IL10/SPI1/MFNG/IL6/LGALS1/FCGR2B	10
GO:0002437	BP	GO:0002437	inflammatory response to antigenic stimulus	18/1871	75/18800	0.000318384	0.00356163	0.00261271	IGHG1/A2M/FGR/FYN/FCGR1A/NOD2/PLK2/C3/FCGR3A/FUT7/IL10/IL1RN/CYSLTR1/RHBDF2/TREM2/GATA3/HCK/FCGR2B	18
GO:0006911	BP	GO:0006911	phagocytosis, engulfment	26/1871	128/18800	0.000318669	0.00356163	0.00261271	IGHG2/IGHG1/IGHG3/THBS1/FCGR1A/IGLC3/IGHG4/IGKC/ELMO1/IGLL1/IGLL5/C3/IGLC1/AIF1/IGLC2/ITGB2/MFGE8/IGLC7/MSR1/ABCA7/IGHD/ABCA1/TREM2/BIN2/TRBC1/FCGR2B	26
GO:2001234	BP	GO:2001234	negative regulation of apoptotic signaling pathway	40/1871	230/18800	0.000331451	0.00369408	0.00270987	SERPINE1/PLAUR/IGF1/THBS1/SOD2/IL1B/SNAI1/GNAI2/ITPRIP/ICAM1/HIF1A/HGF/MCL1/NOS3/YBX3/PTGS2/TNFAIP3/XBP1/FAIM/ZNF385A/TGFBR1/EYA1/MEIS3/CXCL12/MDM2/HERPUD1/NRP1/NR4A2/HTRA2/DNAJA1/CD44/PTPN1/RELA/MAPK8IP1/BDNF/MARCHF7/IL1A/SFRP2/MUC1/LMNA	40
GO:0050922	BP	GO:0050922	negative regulation of chemotaxis	17/1871	69/18800	0.00033206	0.00369408	0.00270987	SEMA6B/ANGPT2/CCL2/THBS1/TNFAIP6/PTPN2/GREM1/AIF1/SEMA5B/ROBO1/ST6GAL1/DUSP1/NRP1/SEMA4F/CYP19A1/C5AR2/SEMA4A	17
GO:0002639	BP	GO:0002639	positive regulation of immunoglobulin production	14/1871	51/18800	0.000332423	0.00369408	0.00270987	TNFRSF4/CLCF1/TGFB1/MZB1/XBP1/IL10/TNFSF4/MAD2L2/IL6/TBX21/CD40/CD86/RBP4/DNAJB9	14
GO:0033674	BP	GO:0033674	positive regulation of kinase activity	71/1871	476/18800	0.000343853	0.00381382	0.00279771	CHI3L1/FAM20A/IGF1/TIE1/FBXW7/LILRA5/SLC11A1/THBS1/CCN1/CEMIP/FGR/ADCYAP1/S100A12/IL1B/ADORA1/PDGFRB/RGCC/FCGR1A/FPR2/KDR/NOD2/AREG/EPHB4/TGFB1/PDGFB/GREM1/HBEGF/CAMKK1/ADRA2A/VEGFC/IGF2/HTR2A/AGAP2/EREG/PRKD1/SLC27A1/MAP3K12/ACSL1/GPRC5B/CSF1/DLG4/TCL1A/LTF/ROBO1/CDC25B/ADAM8/COPS8/LCP2/TEK/MAP3K10/AZU1/MAGED1/MMD/TREM2/PTPN1/AGER/EGR1/CD40/CD86/FGF18/FLT1/LAT/TLR4/DKK1/STRADA/NTRK1/PIK3R5/ADIPO…	71
GO:0001701	BP	GO:0001701	in utero embryonic development	60/1871	387/18800	0.00035201	0.00388947	0.0028532	VASH1/MDFI/MSX1/TWIST1/IGF1/TIE1/WNT2/LPAR6/STMN3/CCN1/COL3A1/TM4SF1/CHST11/FKBP10/CMTM3/RCN1/SNAI1/EDNRA/HIF1A/TEAD4/RSPO3/SOX18/TGFB3/EPAS1/NOS3/FOSL1/PCDH12/SOCS3/LEF1/ADAMTS3/ADA/YBX3/PDGFB/POLB/TENT5C/CEBPB/IGF2/TGFBR1/LY6E/IL10/HM13/BYSL/CCM2/EOMES/KLF2/VASH2/MYC/PTH1R/ARMC5/FOXC1/JAG2/MFNG/SALL4/PRDM1/JUNB/GATA3/ZFP36L1/PLPP4/ADM/PRMT1	60
GO:0042692	BP	GO:0042692	muscle cell differentiation	60/1871	387/18800	0.00035201	0.00388947	0.0028532	MAPK12/ADAM12/MAPK11/APLNR/MSX1/IGF1/ENG/RCAN1/COMP/SOD2/PPP3CA/RAMP2/PDGFRB/TNFSF14/EDNRA/LOX/WT1/CSRP2/CNTNAP1/SIX1/TGFB1/CXCL9/PDGFB/SMYD3/GREM1/FLOT1/MMP14/XBP1/IGF2/MRTFA/EREG/TNNT1/MDM2/ALPK2/HAMP/NFATC4/AVPR1A/CXCL10/ADAMTS15/MEF2C/TMEM119/NEB/SIK1/EFEMP2/NFATC2/SELENON/HOMER1/IGFBP5/SMAD1/BDNF/ANKRD1/SIX4/DKK1/MRTFB/NFATC1/MIR23A/ADM/SMARCD3/LMNA/BIN1	60
GO:0007584	BP	GO:0007584	response to nutrient	29/1871	150/18800	0.000358261	0.00395105	0.00289838	POSTN/COL1A1/A2M/SOD2/ALPL/VCAM1/GNAI2/NOD2/KYNU/CYP1B1/FES/PIM1/PTGS2/XBP1/SPP1/ACSL1/HAMP/ARG1/STC1/CYP27B1/CXCL10/MN1/F5/LPL/TNFRSF11B/IL1A/SFRP2/ADIPOQ/UCP3	29
GO:0045860	BP	GO:0045860	positive regulation of protein kinase activity	61/1871	396/18800	0.00037556	0.004134	0.00303258	CHI3L1/FAM20A/IGF1/FBXW7/LILRA5/SLC11A1/THBS1/CCN1/CEMIP/ADCYAP1/S100A12/IL1B/ADORA1/PDGFRB/RGCC/FCGR1A/NOD2/AREG/TGFB1/PDGFB/GREM1/HBEGF/CAMKK1/ADRA2A/VEGFC/IGF2/HTR2A/AGAP2/EREG/SLC27A1/MAP3K12/ACSL1/GPRC5B/CSF1/DLG4/TCL1A/LTF/ROBO1/CDC25B/ADAM8/COPS8/LCP2/MAP3K10/AZU1/MAGED1/MMD/PTPN1/AGER/EGR1/CD40/CD86/FGF18/FLT1/LAT/TLR4/DKK1/STRADA/PIK3R5/ADIPOQ/FZD10/CCDC88A	61
GO:0016051	BP	GO:0016051	carbohydrate biosynthetic process	37/1871	209/18800	0.000381993	0.00419688	0.0030787	NNMT/IGF1/CSGALNACT1/CHST11/ATF3/SDS/ISYNA1/CHST14/B3GNT9/PTPN2/CHST12/TGFB1/CHST8/PTAFR/CSGALNACT2/PDGFB/HAS2/FUT7/IGF2/B4GALT1/FOXO1/FUT1/B3GNT2/PTH1R/ST3GAL4/SIK1/GYG2/RBP4/B3GALNT1/ST6GALNAC6/HAS1/CHST10/ADIPOQ/B4GALT5/ST3GAL2/CHST15/P2RY6	37
GO:0051962	BP	GO:0051962	positive regulation of nervous system development	45/1871	270/18800	0.000388814	0.00426378	0.00312778	PRKCH/PLXND1/EGR2/SHANK3/WNT2/CLSTN3/DISC1/IL1B/HIF1A/CRABP2/CLCF1/TIAM1/TPBG/TGFB1/NLGN2/THBS2/SERPINF1/FAIM/VEGFC/OXTR/TRPV2/TLR2/CXCL12/IL1RAP/PLXNC1/FLRT2/LIMK1/MYC/TENM4/ROBO1/CBLN1/NRP1/GFAP/IL6/RUFY3/BDNF/IL6ST/NTRK1/SEMA4A/ZNF365/SMARCD3/SRPX2/BIN1/CXCR4/TP73	45
GO:0045581	BP	GO:0045581	negative regulation of T cell differentiation	13/1871	46/18800	0.000394588	0.00431086	0.00316232	RUNX1/PTPN2/LOXL3/ANXA1/TNFSF4/CBFB/JAK3/BCL6/CTLA4/LILRB4/TBX21/ZC3H12A/FOXP3	13
GO:0061383	BP	GO:0061383	trabecula morphogenesis	13/1871	46/18800	0.000394588	0.00431086	0.00316232	COL1A1/ENG/FKBP1A/MMP2/S1PR1/GREM1/TGFBR1/SBNO2/ADAMTS1/TEK/RBP4/MSX2/DLL4	13
GO:0032495	BP	GO:0032495	response to muramyl dipeptide	8/1871	20/18800	0.00039844	0.00432085	0.00316965	NOD1/VIM/NLRP1/RIPK2/NOD2/TNFAIP3/RELA/LDOC1	8
GO:0035455	BP	GO:0035455	response to interferon-alpha	8/1871	20/18800	0.00039844	0.00432085	0.00316965	IFITM2/IFITM3/BST2/LAMP3/IFITM1/IFNAR2/PYHIN1/GATA3	8
GO:0051057	BP	GO:0051057	positive regulation of small GTPase mediated signal transduction	17/1871	70/18800	0.000398471	0.00432085	0.00316965	GPR4/IGF1/LPAR6/ARHGEF3/COL3A1/ABRA/PDGFRB/MAP4K4/RASGEF1A/F2RL2/CSF1/MAPRE2/ROBO1/STK19/GPR65/NTRK1/MCF2L	17
GO:0051966	BP	GO:0051966	regulation of synaptic transmission, glutamatergic	17/1871	70/18800	0.000398471	0.00432085	0.00316965	CCL2/SHANK3/DISC1/ADORA1/GRM2/NLGN2/PLPPR4/PTGS2/OXTR/HTR2A/MEF2C/HOMER1/GRM7/DKK1/ADORA2A/NTRK1/CACNG8	17
GO:0009266	BP	GO:0009266	response to temperature stimulus	33/1871	180/18800	0.000405087	0.00438443	0.00321629	IGF1/TRPV4/THBS1/SOD2/ADORA1/TACR1/NOS3/HSPA6/CD14/NGFR/MAPKAPK2/CIDEA/CD34/PTGS2/HTR2A/TRPV2/FOXO1/CXCL12/SLC27A1/PLIN1/ATR/CXCL10/IGFBP7/HTRA2/DNAJA1/LPL/TP53INP1/DNAJB4/IL1A/NTRK1/ADM/UCP3/CXCR4	33
GO:0009620	BP	GO:0009620	response to fungus	16/1871	64/18800	0.000412523	0.00445662	0.00326925	S100A8/S100A9/CLEC4D/S100A12/PTX3/RARRES2/CLEC4E/SPON2/MPO/HAMP/ARG1/LTF/CLEC4A/SPI1/PLA2G5/TLR4	16
GO:0010469	BP	GO:0010469	regulation of signaling receptor activity	32/1871	173/18800	0.000418253	0.00451017	0.00330852	SERPINE1/CCL2/FBXW7/SHANK3/RAMP3/ADORA1/PLAU/HIF1A/AREG/SHC1/NLGN2/BICD1/GREM1/HBEGF/ADRA2A/CNRIP1/LY6E/IL10/EREG/DLG4/IL18BP/MEF2C/NRP1/RASGRF2/LILRB4/HOMER1/DKK1/LDOC1/CACNG8/NPTX2/NETO2/FCGR2B	32
GO:0014706	BP	GO:0014706	striated muscle tissue development	42/1871	248/18800	0.000425349	0.0045782	0.00335843	RUNX1/MAPK11/MSX1/IGF1/MSC/ADAMTS9/WNT2/ENG/FKBP1A/PDGFRB/EDNRA/LOX/WT1/S1PR1/LEF1/TGFB1/GREM1/PIM1/CACNA1G/TGFBR1/LY6E/EYA1/ALPK2/TENM4/HAMP/MEF2C/FOXC1/NEB/MYL3/SIK1/RBP4/SMAD1/KCNK2/ANKRD1/DKK1/MRTFB/MIR23A/MSX2/DLL4/PRMT1/LMNA/TP73	42
GO:0043032	BP	GO:0043032	positive regulation of macrophage activation	10/1871	30/18800	0.000431424	0.00462648	0.00339385	LBP/CCL3/THBS1/IL33/IL10/JUND/HAMP/HAVCR2/TREM2/TLR4	10
GO:0070498	BP	GO:0070498	interleukin-1-mediated signaling pathway	10/1871	30/18800	0.000431424	0.00462648	0.00339385	IL1R1/IL1B/IRAK3/IL1R2/IL1RN/IL1RL2/IL6/RELA/EGR1/VRK2	10
GO:1905523	BP	GO:1905523	positive regulation of macrophage migration	9/1871	25/18800	0.000436561	0.00467297	0.00342795	TRPV4/CCL3/THBS1/RARRES2/C5AR1/MMP14/SLAMF1/CSF1/TREM2	9
GO:0048732	BP	GO:0048732	gland development	65/1871	431/18800	0.000444107	0.00474502	0.00348081	INHBB/PLXND1/MSX1/FBXW7/WNT2/NOTCH4/SOD2/MMP2/EDNRA/DNAAF1/HIF1A/STRA6/FGF7/HGF/WT1/TGFB3/AREG/ARID5B/CYP7B1/LEF1/ADA/SIX1/TGFB1/CLDN1/GPAT4/POLB/CYP1B1/CEBPB/SERPINF1/MSN/TNFAIP3/XBP1/ANXA1/IGF2/OXTR/TGFBR1/LY6E/IL10/RARG/STAT5A/MYC/CSF1/PML/HAMP/ARG1/ROBO1/APLN/ARMC5/NRP1/FOXC1/IL6/WNT10A/RELA/CYP19A1/IGFBP5/ORAI1/PRL/STAT5B/SIX4/GATA3/ALDH1A3/NME1/MSX2/HOXD3/ID4	65
GO:0061097	BP	GO:0061097	regulation of protein tyrosine kinase activity	20/1871	90/18800	0.00045249	0.00482573	0.00354001	FBXW7/LILRA5/ADORA1/THY1/FCGR1A/AREG/PTPN2/SHC1/PDGFB/HYAL2/SH3BP5/GREM1/HBEGF/ADRA2A/EREG/GPRC5B/DLG4/RAP2B/LILRB4/PTPN1	20
GO:0043524	BP	GO:0043524	negative regulation of neuron apoptotic process	28/1871	145/18800	0.000457708	0.00486945	0.00357208	CCL2/SOD2/APOE/HIF1A/CLCF1/TGFB3/SIX1/CEBPB/AGAP2/IL10/MAP3K12/CRLF1/NFATC4/MEF2C/ADAM8/NRP1/NR4A2/NES/PCDHGC5/PCDHGC4/PCDHGC3/BDNF/SIX4/ADORA2A/IL6ST/NTRK1/IL27RA/SYNGAP1	28
GO:0001894	BP	GO:0001894	tissue homeostasis	45/1871	272/18800	0.000458262	0.00486945	0.00357208	ESAM/PECAM1/IGHG3/COMP/COL3A1/CDH5/CLDN5/ADGRF5/CTSK/S1PR1/EPAS1/NOS3/KDR/NOD2/LDB2/CCN2/LPCAT1/IGKC/CLDN1/CYTL1/CD34/PTGS2/TNFAIP3/SPP1/SNX10/SERPINA3/CSF1/HAMP/PTH1R/LTF/CCDC154/TMEM119/ADAM8/FOXC1/DCSTAMP/CDH3/IL6/HOMER1/RBP4/SLC39A8/GPR137B/TLR4/TNFRSF11B/VSIG1/CROCC	45
GO:0032733	BP	GO:0032733	positive regulation of interleukin-10 production	12/1871	41/18800	0.000460759	0.00488706	0.003585	LILRA5/HGF/NOD2/CD34/TLR2/TNFSF4/IL6/TREM2/CD83/TLR4/TIGIT/IRF4	12
GO:0050818	BP	GO:0050818	regulation of coagulation	17/1871	71/18800	0.000476037	0.00503993	0.00369714	SERPINE1/ADAMTS18/FAP/THBS1/PLAU/SH2B3/C1QTNF1/APOE/NOS3/PDGFB/ANXA5/VTN/CD34/SERPING1/SERPINB2/THBD/ST3GAL4	17
GO:0060538	BP	GO:0060538	skeletal muscle organ development	31/1871	167/18800	0.000479126	0.00506343	0.00371438	EGR2/TWIST1/MSC/RCAN1/PPP3CA/ATF3/STRA6/WT1/MEOX2/CNTNAP1/SIX1/YBX3/TGFB1/VAMP5/FLOT1/IGF2/HOXD10/EOMES/DDX5/NR4A1/MEF2C/BASP1/HIVEP3/SELENON/EGR1/HOMER1/ANKRD1/SIX4/HEYL/MYL6B/ELN	31
GO:0070431	BP	GO:0070431	nucleotide-binding oligomerization domain containing 2 signaling pathway	7/1871	16/18800	0.000486236	0.00511998	0.00375587	RIPK2/NOD2/TNFAIP3/SLC15A3/RELA/TLR4/SLC15A4	7
GO:1903236	BP	GO:1903236	regulation of leukocyte tethering or rolling	7/1871	16/18800	0.000486236	0.00511998	0.00375587	SELP/SELE/PTAFR/FUT7/CXCL12/CHST2/ST3GAL4	7
GO:0001774	BP	GO:0001774	microglial cell activation	13/1871	47/18800	0.000496334	0.00521689	0.00382695	SPHK1/CCL3/CST7/C5AR1/FPR2/TYROBP/AIF1/TLR2/ITGB2/AZU1/IL6/TREM2/AGER	13
GO:1904062	BP	GO:1904062	regulation of cation transmembrane transport	55/1871	352/18800	0.000501042	0.00525688	0.00385629	PDE4B/APLNR/CCL2/TWIST1/SHANK3/JSRP1/FKBP1A/RAMP3/CEMIP/FXYD5/THY1/FYN/EDNRA/REM1/CLIC2/BDKRB1/SLN/CXCL9/NLGN2/FGF11/OPRL1/KCNE4/CXCL11/RRAD/GEM/ADRA2A/HECW2/CACNB4/KCNAB3/PRKD1/FXYD7/HAMP/DLG4/CXCL10/MEF2C/CD63/RASGRF2/SCN1B/EHD3/KCNS1/THADA/TREM2/SELENON/HOMER1/KCNAB2/LIME1/STOM/CACNG8/KCNN4/TMSB4X/NETO2/TESC/KCNIP2/BIN1/P2RY6	55
GO:0044409	BP	GO:0044409	entry into host	29/1871	153/18800	0.000504006	0.00527847	0.00387213	FCN1/IFITM2/CXCL8/FCN3/CH25H/PTX3/CLEC5A/IFITM3/TNFRSF4/ICAM1/HYAL2/CLDN1/SELPLG/CTSL/IFITM1/LY6E/HTR2A/TRIM8/SLAMF1/EFNB3/CLEC4G/NRP1/EXOC2/LGALS1/CD86/CTSB/SCARB1/CXCR4/CD80	29
GO:0050832	BP	GO:0050832	defense response to fungus	14/1871	53/18800	0.000511388	0.00533659	0.00391476	S100A8/S100A9/CLEC4D/S100A12/RARRES2/CLEC4E/SPON2/MPO/HAMP/ARG1/LTF/CLEC4A/SPI1/PLA2G5	14
GO:0072132	BP	GO:0072132	mesenchyme morphogenesis	14/1871	53/18800	0.000511388	0.00533659	0.00391476	APLNR/MSX1/TWIST1/ENG/SNAI1/NOS3/LEF1/TGFBR1/MDM2/MYC/ROBO1/FOXC1/HEYL/MSX2	14
GO:0031532	BP	GO:0031532	actin cytoskeleton reorganization	23/1871	111/18800	0.000512788	0.00534161	0.00391845	ESAM/TRPV4/PTK7/RAPGEF3/CSF3/FGF7/S1PR1/THSD7A/ABL2/SHC1/PARVB/FES/ANXA1/GMFG/S1PR2/PHACTR1/NRP1/PARVG/TEK/PTPN1/GPR65/HCK/INSRR	23
GO:0046890	BP	GO:0046890	regulation of lipid biosynthetic process	32/1871	175/18800	0.000515354	0.00535876	0.00393103	SPHK1/FBXW7/CCN1/IL1B/ADGRF5/SNAI1/APOE/BMP6/LPCAT1/THRSP/PDGFB/C3/APOC1/CDK4/PTGS2/ANXA1/HTR2A/CCDC3/SLC27A1/ORMDL1/STAR/AVPR1A/CYP27B1/DHH/ARMC5/IGFBP7/SIK1/EGR1/ELOVL5/IL1A/SCARB1/ADM	32
GO:0007160	BP	GO:0007160	cell-matrix adhesion	40/1871	235/18800	0.000518679	0.00538372	0.00394934	SERPINE1/ADAMTS9/THBS1/DISC1/COL3A1/PLAU/VCAM1/THY1/THSD1/KDR/TIAM1/CCN2/MAP4K4/SNED1/GREM1/VTN/PPM1F/CD34/MMP14/COL5A3/ITGAX/ITGAD/ITGBL1/FUT1/CSF1/ITGB2/CD63/ADAM15/BCL6/NRP1/ADAMTS12/PARVG/EFEMP2/CD44/TEK/AJAP1/BCAM/PHLDB2/TRIP6/HOXD3	40
GO:0030278	BP	GO:0030278	regulation of ossification	24/1871	118/18800	0.000521308	0.00540138	0.00396229	EGR2/TWIST1/CCL3/CCN1/COMP/SRGN/SIX2/HIF1A/CHSY1/TACR1/S1PR1/TGFB3/BMP6/TGFB1/GREM1/CSF1/CYP27B1/LTF/MEF2C/TMEM119/FAM20C/DKK1/RUNX2/MATN1	24
GO:0051549	BP	GO:0051549	positive regulation of keratinocyte migration	6/1871	12/18800	0.00052428	0.00541291	0.00397075	FGF7/MAP4K4/HAS2/HBEGF/MAPRE2/IQSEC1	6
GO:0097531	BP	GO:0097531	mast cell migration	6/1871	12/18800	0.00052428	0.00541291	0.00397075	PGF/VEGFC/STAT5B/VEGFB/PIK3CD/SWAP70	6
GO:0060021	BP	GO:0060021	roof of mouth development	20/1871	91/18800	0.000526581	0.00542705	0.00398112	MSX1/TWIST1/MSC/PRRX1/LRRC32/CLDN5/SNAI1/INHBA/TGFB3/MEOX2/ARID5B/LEF1/LOXL3/TGFBR1/DLX5/GDF11/CSRNP1/JAG2/PAK1IP1/TMEM107	20
GO:1901654	BP	GO:1901654	response to ketone	34/1871	190/18800	0.000527947	0.00543151	0.00398439	POSTN/THBS1/A2M/AQP1/AHR/TACR1/TGFB3/FOSL1/FOSB/TGFB1/PTAFR/CLDN1/SMYD3/CYP1B1/SERPINF1/CDK4/MSN/SPP1/OXTR/TLR2/PTGFR/TNFSF4/KLF2/MYC/ARG1/AVPR1A/ADCY3/ADAM15/SLIT3/IGFBP7/F5/ADCY1/FOXP3/P2RY6	34
GO:1903532	BP	GO:1903532	positive regulation of secretion by cell	45/1871	274/18800	0.000538576	0.00553109	0.00405744	INHBB/IGF1/FGR/ADCYAP1/GPR68/IL1B/DOC2B/RGCC/C1QTNF1/HIF1A/INHBA/TACR1/TGFB3/BMP6/NMB/RETN/PTGES/TGFB1/PTAFR/NLGN2/SPP1/CACNA1G/VEGFC/OXTR/SOX4/HCAR2/APBB3/TLR2/ACSL4/CXCL12/SDCBP/ITGB2/AVPR1A/ADAM8/TREM2/CYP19A1/RBP4/ANKRD1/TLR4/ADORA2A/IL1A/MYH10/KCNN4/CADPS2/UNC13D	45
GO:0008585	BP	GO:0008585	female gonad development	22/1871	105/18800	0.000572801	0.00587221	0.00430768	INHBB/MMP19/A2M/MMP2/TNFAIP6/PTX3/INHBA/WT1/NOS3/KDR/ARID5B/RETN/CEBPB/MMP14/EREG/MYC/HSPA5/FOXC1/SLIT3/ADAMTS1/CYP19A1/STAT5B	22
GO:2000515	BP	GO:2000515	negative regulation of CD4-positive, alpha-beta T cell activation	10/1871	31/18800	0.000580548	0.00592151	0.00434385	RUNX1/LOXL3/ANXA1/TNFSF4/CBFB/JAK3/BCL6/TBX21/ZC3H12A/FOXP3	10
GO:0045089	BP	GO:0045089	positive regulation of innate immune response	27/1871	140/18800	0.000584985	0.00592151	0.00434385	LBP/FCN1/IFI16/STING1/FYN/FPR2/NOD2/LILRA2/TYROBP/MNDA/EREG/AKIRIN2/NLRC4/PYHIN1/ADAM8/SH2D1A/SPI1/HAVCR2/CGAS/GBP5/PLA2G5/POLR3D/STAT5B/TLR4/RAET1E/HCK/SLC15A4	27
GO:0002456	BP	GO:0002456	T cell mediated immunity	23/1871	112/18800	0.00058561	0.00592151	0.00434385	IL1R1/IL1B/ICAM1/AHR/NOD2/ARID5A/FUT7/SLAMF1/LILRB1/TNFSF4/ARG1/NLRP3/CLEC4G/LILRB4/GZMM/IL6/AGER/TBX21/MYO1G/GATA3/GNL1/FOXP3/FCGR2B	23
GO:0046636	BP	GO:0046636	negative regulation of alpha-beta T cell activation	12/1871	42/18800	0.000587289	0.00592151	0.00434385	RUNX1/LOXL3/ANXA1/LILRB1/TNFSF4/CBFB/JAK3/BCL6/TBX21/ADORA2A/ZC3H12A/FOXP3	12
GO:0035809	BP	GO:0035809	regulation of urine volume	8/1871	21/18800	0.000587779	0.00592151	0.00434385	GNAI2/AVPR2/HYAL2/HAS2/OPRL1/NPR1/ADORA2A/ADM	8
GO:0045063	BP	GO:0045063	T-helper 1 cell differentiation	8/1871	21/18800	0.000587779	0.00592151	0.00434385	RIPK2/LEF1/ANXA1/TNFSF4/JAK3/TBX21/SEMA4A/CD80	8
GO:0051767	BP	GO:0051767	nitric-oxide synthase biosynthetic process	8/1871	21/18800	0.000587779	0.00592151	0.00434385	CCL2/NAMPT/KDR/NOD2/IL33/TLR2/JAK3/TLR4	8
GO:0051769	BP	GO:0051769	regulation of nitric-oxide synthase biosynthetic process	8/1871	21/18800	0.000587779	0.00592151	0.00434385	CCL2/NAMPT/KDR/NOD2/IL33/TLR2/JAK3/TLR4	8
GO:0090280	BP	GO:0090280	positive regulation of calcium ion import	8/1871	21/18800	0.000587779	0.00592151	0.00434385	CCL2/CCL3/RAMP3/PDGFRB/PDGFB/TRPV2/CXCL12/STC1	8
GO:0150146	BP	GO:0150146	cell junction disassembly	8/1871	21/18800	0.000587779	0.00592151	0.00434385	TGFB3/MAP4K4/C3/TGFBR1/MAPRE2/TREM2/IQSEC1/DKK1	8
GO:0051897	BP	GO:0051897	positive regulation of protein kinase B signaling	24/1871	119/18800	0.000592506	0.00594856	0.00436369	CHI3L1/CCL3/OSM/THBS1/ENG/RAMP3/H19/MC1R/C1QTNF1/CSF3/TPBG/TGFB1/HBEGF/IGF2/TGFBR1/MEIS3/THPO/ADAM8/TEK/HIP1/IGFBP5/GATA3/PIK3R5/PIK3CD	24
GO:0051928	BP	GO:0051928	positive regulation of calcium ion transport	24/1871	119/18800	0.000592506	0.00594856	0.00436369	APLNR/CCL2/LILRA5/CCL3/RAMP3/CEMIP/THY1/PDGFRB/CCL4/LILRA2/BDKRB1/CXCL9/PDGFB/CXCL11/TRPV2/CXCL12/JAK3/STC1/CXCL10/EHD3/HOMER1/MCHR1/ORAI1/P2RY6	24
GO:0030193	BP	GO:0030193	regulation of blood coagulation	16/1871	66/18800	0.000596752	0.00598087	0.00438739	SERPINE1/ADAMTS18/FAP/THBS1/PLAU/SH2B3/C1QTNF1/APOE/NOS3/PDGFB/VTN/CD34/SERPING1/SERPINB2/THBD/ST3GAL4	16
GO:0002726	BP	GO:0002726	positive regulation of T cell cytokine production	9/1871	26/18800	0.000609145	0.00608414	0.00446314	IL1R1/IL1B/ARID5A/SLAMF1/TNFSF4/NLRP3/IL6/TBX21/GATA3	9
GO:0036296	BP	GO:0036296	response to increased oxygen levels	9/1871	26/18800	0.000609145	0.00608414	0.00446314	COL1A1/PDPN/SOD2/MMP2/PDGFRB/POLB/FOXO1/ATG7/ATP6V1G1	9
GO:0006953	BP	GO:0006953	acute-phase response	13/1871	48/18800	0.000619428	0.00615517	0.00451525	LBP/A2M/SAA1/IL1B/HP/SAA2/PTGES/CEBPB/PTGS2/SERPINA3/HAMP/IL6/IL1A	13
GO:0050798	BP	GO:0050798	activated T cell proliferation	13/1871	48/18800	0.000619428	0.00615517	0.00451525	IGF1/LRRC32/FYN/TNFSF9/IGF2/SLAMF1/ARG1/JAK3/LILRB4/AGER/STAT5B/IL27RA/FOXP3	13
GO:0061028	BP	GO:0061028	establishment of endothelial barrier	13/1871	48/18800	0.000619428	0.00615517	0.00451525	PECAM1/ROBO4/CDH5/CLDN5/RAPGEF3/IL1B/EDNRA/ICAM1/SOX18/CLDN1/MSN/S1PR2/FOXP3	13
GO:0001659	BP	GO:0001659	temperature homeostasis	32/1871	177/18800	0.000631834	0.00626775	0.00459784	G0S2/ADCYAP1/ELOVL3/TSHR/FABP4/IL1B/ALPL/ADORA1/MFAP2/NOVA2/EPAS1/GPR3/SLN/PTGES/NRDC/CEBPB/CIDEA/PTGS2/OXTR/HTR2A/TRPV2/FOXO1/SLC27A1/ACSL1/EGR1/TLR4/EBF2/IL1A/ADIPOQ/DDIT3/CXCR4/IRF4	32
GO:0045639	BP	GO:0045639	positive regulation of myeloid cell differentiation	21/1871	99/18800	0.000637598	0.00631418	0.00463189	RUNX1/GPR68/CSF3/HIF1A/INHBA/TRIB1/LEF1/TGFB1/SLC9B2/TYROBP/FES/THPO/CSF1/ETS1/DCSTAMP/TREM2/STAT5B/RAB7B/ZFP36L1/TESC/PRMT1	21
GO:0050803	BP	GO:0050803	regulation of synapse structure or activity	37/1871	215/18800	0.000666395	0.00658564	0.00483103	ARHGEF15/SHANK3/CLSTN3/DISC1/SRGN/FYN/APOE/COLQ/LRFN4/LILRB2/SIX1/TPBG/NLGN2/THBS2/OXTR/TLR2/IL10/IL1RAP/FLRT2/NFATC4/MEF2C/IL10RA/CBLN1/NRCAM/TREM2/NTNG2/HOMER1/BDNF/SIX4/DKK1/NTRK1/SEMA4A/PCDH8/SRPX2/GPC6/FCGR2B/SYNGAP1	37
GO:0031623	BP	GO:0031623	receptor internalization	23/1871	113/18800	0.000667272	0.00658564	0.00483103	SFRP4/RAMP3/CXCL8/RAMP2/SELE/ANKRD13D/CALCRL/GREM1/WDR54/FLOT1/LILRB1/SDCBP/DLG4/ITGB2/APELA/APLN/FCER1G/CD63/GRK4/LILRB4/DKK1/CACNG8/ADM	23
GO:0048662	BP	GO:0048662	negative regulation of smooth muscle cell proliferation	17/1871	73/18800	0.000670768	0.00659777	0.00483993	SOD2/APOE/TGFB3/NOS3/TRIB1/PTGIR/AIF1/TNFAIP3/IL10/S1PR2/APLN/MEF2C/EFEMP2/NPR1/MIR214/IGFBP5/ADIPOQ	17
GO:0051145	BP	GO:0051145	smooth muscle cell differentiation	17/1871	73/18800	0.000670768	0.00659777	0.00483993	APLNR/ENG/COMP/SOD2/RAMP2/EDNRA/SIX1/PDGFB/MRTFA/EREG/NFATC4/MEF2C/EFEMP2/NFATC2/MRTFB/NFATC1/ADM	17
GO:0003203	BP	GO:0003203	endocardial cushion morphogenesis	11/1871	37/18800	0.000681742	0.00669441	0.00491082	APLNR/MSX1/TWIST1/ENG/SNAI1/NOS3/TGFBR1/MDM2/ROBO1/HEYL/MSX2	11
GO:0048880	BP	GO:0048880	sensory system development	59/1871	389/18800	0.000689683	0.00676098	0.00495966	ARHGEF15/ADAMTS18/TWIST1/WNT2/FJX1/VIM/MFAP2/VAX2/THY1/MFRP/PDGFRB/RCN1/LAMC3/HIF1A/STRA6/SPRY1/INHBA/WT1/RHOJ/BMP6/KDR/COL5A2/COL5A1/IGFN1/SH3PXD2B/TMEM132E/LPCAT1/SPRED3/COL8A2/C3/CYP1B1/SDK1/SERPINF1/DIO3/TGFBR1/MTERF4/MEIS3/SHROOM2/RARG/JMJD6/GDF11/NRP1/FOXC1/NES/PFDN5/HSF4/PRDM1/RBP4/SLC25A25/PRPH2/FLT1/CABP4/TGIF2/AQP5/GATA3/ALDH1A3/ZHX2/SMARCD3/DLL4	59
GO:0045137	BP	GO:0045137	development of primary sexual characteristics	39/1871	231/18800	0.000711513	0.00696247	0.00510746	INHBB/RAB13/MMP19/A2M/MMP2/TNFAIP6/PTX3/PDGFRB/INHBA/WT1/NOS3/KDR/ARID5B/RETN/PRDX4/CBX2/YBX3/CYP1B1/CEBPB/MMP14/TGFBR1/EREG/MYC/HSPA5/DHH/ADAM15/FOXC1/BASP1/SLIT3/ADAMTS1/CYP19A1/STAT5B/SIX4/TFAP2C/GATA3/IL1A/NTRK1/SFRP2/INSL3	39
GO:0072678	BP	GO:0072678	T cell migration	16/1871	67/18800	0.000712628	0.00696247	0.00510746	CCL2/CD200/CCL3/TNFSF14/ICAM1/S1PR1/GPR183/AIF1/CXCL11/MSN/CXCL12/CXCL10/ADAM8/MYO1G/IL27RA/PIK3CD	16
GO:0016525	BP	GO:0016525	negative regulation of angiogenesis	28/1871	149/18800	0.000718631	0.00700936	0.00514186	SERPINE1/ECSCR/VASH1/ANGPT2/GPR4/TIE1/ADAMTS9/THBS1/CLDN5/RGCC/SPARC/MINAR1/PLK2/THBS2/SERPINF1/HHEX/KLF2/PML/PDE3B/CXCL10/FOXC1/ADAMTS1/TEK/NPR1/MIR214/PRL/STAB1/SEMA4A	28
GO:0007229	BP	GO:0007229	integrin-mediated signaling pathway	22/1871	107/18800	0.000749676	0.00729994	0.00535502	TIMP1/FGR/COL3A1/THY1/PRAM1/CCN2/LOXL3/ITGAX/ITGAD/ITGBL1/TSPAN32/CCM2/PRKD1/ITGB2/FYB1/CD63/ADAM15/NRP1/ADAMTS1/CD47/LAT/HCK	22
GO:0051098	BP	GO:0051098	regulation of binding	56/1871	366/18800	0.000752602	0.00731619	0.00536694	CTHRC1/MDFI/PLXND1/PLAUR/MSX1/TWIST1/IGF1/FBXW7/FKBP1A/DISC1/CLDN5/IFI16/PPP3CA/STING1/RIPK2/CSF3/APOE/LOX/TIAM1/CLIC2/ARHGAP28/LEF1/SLN/TGFB1/PDGFB/VTN/FLOT1/TGFBR1/GPSM1/IL10/CFHR1/ADD2/MYC/NFATC4/MAD2L2/PYHIN1/ADAM15/NRP1/FOXC1/NES/GTPBP4/MFNG/AGER/BDNF/DKK1/EBF2/GATA3/LDOC1/ADIPOQ/NME1/MSX2/TMSB4X/TMC8/SMARCD3/DDIT3/IRF4	56
GO:0010934	BP	GO:0010934	macrophage cytokine production	7/1871	17/18800	0.000755872	0.00732353	0.00537232	IRAK3/TGFB3/SPON2/TGFB1/LILRB1/GPRC5B/TLR4	7
GO:0010935	BP	GO:0010935	regulation of macrophage cytokine production	7/1871	17/18800	0.000755872	0.00732353	0.00537232	IRAK3/TGFB3/SPON2/TGFB1/LILRB1/GPRC5B/TLR4	7
GO:0002455	BP	GO:0002455	humoral immune response mediated by circulating immunoglobulin	24/1871	121/18800	0.000760697	0.00735804	0.00539764	IGHG2/IGHG1/IGHG3/C1S/CFI/IGLC3/IGHG4/C1RL/C1R/NOD2/IGKC/IGLL1/IGLL5/C3/IGLC1/SERPING1/IGLC2/C4B/IGLC7/C4A/IGHD/TREM2/TRBC1/FCGR2B	24
GO:0045620	BP	GO:0045620	negative regulation of lymphocyte differentiation	14/1871	55/18800	0.000766317	0.00738474	0.00541723	RUNX1/INHBA/PTPN2/LOXL3/ANXA1/TNFSF4/CBFB/JAK3/BCL6/CTLA4/LILRB4/TBX21/ZC3H12A/FOXP3	14
GO:1905517	BP	GO:1905517	macrophage migration	14/1871	55/18800	0.000766317	0.00738474	0.00541723	CCL2/CD200/TRPV4/CCL3/THBS1/SAA1/RARRES2/C5AR1/MMP14/SLAMF1/CSF1/AZU1/TREM2/CYP19A1	14
GO:0050807	BP	GO:0050807	regulation of synapse organization	36/1871	209/18800	0.000768531	0.00738474	0.00541723	ARHGEF15/SHANK3/CLSTN3/DISC1/SRGN/FYN/APOE/COLQ/LRFN4/LILRB2/SIX1/TPBG/NLGN2/THBS2/OXTR/TLR2/IL10/IL1RAP/FLRT2/NFATC4/MEF2C/IL10RA/CBLN1/NRCAM/TREM2/NTNG2/HOMER1/BDNF/SIX4/DKK1/NTRK1/SEMA4A/PCDH8/SRPX2/GPC6/FCGR2B	36
GO:1901215	BP	GO:1901215	negative regulation of neuron death	36/1871	209/18800	0.000768531	0.00738474	0.00541723	CCL2/CD200/NCOA7/SOD2/CSF3/APOE/HIF1A/CLCF1/TGFB3/SIX1/CEBPB/SERPINF1/CD34/AGAP2/IL10/MAP3K12/NENF/CSF1/CRLF1/NFATC4/MEF2C/ADAM8/NRP1/NR4A2/HTRA2/NES/PCDHGC5/PCDHGC4/PCDHGC3/BDNF/SIX4/ADORA2A/IL6ST/NTRK1/IL27RA/SYNGAP1	36
GO:0035456	BP	GO:0035456	response to interferon-beta	10/1871	32/18800	0.000769844	0.00738518	0.00541754	IFITM2/IFI16/STING1/IFITM3/BST2/IFITM1/MNDA/IFNAR2/PYHIN1/HTRA2	10
GO:0006869	BP	GO:0006869	lipid transport	59/1871	391/18800	0.000784401	0.00751244	0.0055109	LBP/PITPNC1/THBS1/AQP9/RBP7/SLCO3A1/ATG9B/FABP4/IL1B/GRAMD1A/C1QTNF1/APOE/STRA6/INHBA/CRABP2/SPNS2/BMP6/PLSCR3/NMB/RETN/PTGES/UGCG/APOL4/APOC1/SLC27A3/PLPPR4/ATP11C/APOL3/SPP1/ANXA1/SLC66A2/APOL1/SLCO1C1/PLTP/SLC27A1/OSBPL10/ACSL1/STAR/RBP1/LCAT/MSR1/SLC10A6/PIP4K2A/ABCA7/ABCA1/SLC27A5/CYP19A1/NPC2/ATP8B2/RBP4/PLA2G5/APOLD1/SELENOM/IL1A/SCARB1/POMC/ADIPOQ/KCNN4/SLCO2A1	59
GO:0150063	BP	GO:0150063	visual system development	58/1871	383/18800	0.000791687	0.00756978	0.00555296	ARHGEF15/ADAMTS18/TWIST1/WNT2/FJX1/VIM/MFAP2/VAX2/THY1/MFRP/PDGFRB/RCN1/LAMC3/HIF1A/STRA6/SPRY1/INHBA/WT1/RHOJ/BMP6/KDR/COL5A2/COL5A1/IGFN1/SH3PXD2B/LPCAT1/SPRED3/COL8A2/C3/CYP1B1/SDK1/SERPINF1/DIO3/TGFBR1/MTERF4/MEIS3/SHROOM2/RARG/JMJD6/GDF11/NRP1/FOXC1/NES/PFDN5/HSF4/PRDM1/RBP4/SLC25A25/PRPH2/FLT1/CABP4/TGIF2/AQP5/GATA3/ALDH1A3/ZHX2/SMARCD3/DLL4	58
GO:0019722	BP	GO:0019722	calcium-mediated signaling	35/1871	202/18800	0.000809393	0.00772639	0.00566785	SELP/MCTP1/SPHK1/GBP1/IGF1/CCL3/LMCD1/CXCL8/RCAN1/PPP3CA/VCAM1/SELE/CCL4/FPR2/KDR/HOMER3/CLIC2/ADA/PPP3CC/SAMD14/GRIN2D/PTGFR/NFATC4/AVPR1A/NFATC2/AZU1/TRAT1/TREM2/LAT/CCR8/CCR10/NFATC1/POMC/CXCR4/LAT2	35
GO:0002675	BP	GO:0002675	positive regulation of acute inflammatory response	9/1871	27/18800	0.000833709	0.0079325	0.00581904	OSM/IL1B/OSMR/C3/C2CD4B/PTGS2/ADAM8/IL6/IL6ST	9
GO:0097254	BP	GO:0097254	renal tubular secretion	9/1871	27/18800	0.000833709	0.0079325	0.00581904	ADORA1/GNAI2/TACR1/ATP6V1B1/AVPR2/STC1/AVPR1A/NPR1/ADORA2A	9
GO:0110020	BP	GO:0110020	regulation of actomyosin structure organization	21/1871	101/18800	0.000839889	0.00797826	0.00585262	ARHGEF15/RAPGEF3/RGCC/FHOD1/TACR1/S1PR1/TGFB3/ARHGAP28/EVL/CCN2/RHPN1/PPM1F/ASAP3/TACSTD2/TGFBR1/LIMK1/NRP1/CD47/PHLDB2/GPR65/CCDC88A	21
GO:0035812	BP	GO:0035812	renal sodium excretion	8/1871	22/18800	0.000843611	0.00800057	0.00586898	ADORA1/GNAI2/TACR1/ATP6V1B1/AVPR2/AVPR1A/NPR1/ADORA2A	8
GO:0060193	BP	GO:0060193	positive regulation of lipase activity	16/1871	68/18800	0.000847146	0.008008	0.00587443	GPIHBP1/GNA15/CCN1/PDGFRB/EDNRA/C5AR1/SELE/ABL2/PTAFR/HTR2A/AVPR1A/CD86/PLA2G5/FLT1/PLCB2/P2RY6	16
GO:1903317	BP	GO:1903317	regulation of protein maturation	16/1871	68/18800	0.000847146	0.008008	0.00587443	SERPINE1/RUNX1/THBS1/CARD8/CST7/LDLRAD3/IL1R2/MMP14/SOX4/NLRC4/ADAM8/CHAC1/GAS1/ASTL/RPS6KA2/NKD2	16
GO:0002833	BP	GO:0002833	positive regulation of response to biotic stimulus	32/1871	180/18800	0.000849974	0.00801701	0.00588104	LY96/LBP/FCN1/IFI16/STING1/FYN/BMP6/FPR2/NOD2/LILRA2/TYROBP/MNDA/EREG/AKIRIN2/PGC/ARG1/NLRC4/PYHIN1/ADAM8/SH2D1A/SPI1/HAVCR2/CGAS/EMILIN2/GBP5/PLA2G5/POLR3D/STAT5B/TLR4/RAET1E/HCK/SLC15A4	32
GO:0043547	BP	GO:0043547	positive regulation of GTPase activity	44/1871	272/18800	0.000850852	0.00801701	0.00588104	ARHGEF15/CCL14/CCL2/CCL3/RGS16/ADCYAP1/RAPGEF3/ARAP3/THY1/CCL4/S1PR1/TIAM1/SRGAP2/WDR41/MAP4K4/ASAP1/ADPRH/ASAP3/CCL3L3/CCL16/RASGEF1A/RGL2/MAPRE2/CHN1/ADAP2/RASGRF2/PREX1/CCL22/TBC1D26/RAPGEF4/CD40/RASGRP3/GPR65/IQSEC1/ARHGEF19/SIPA1/NTRK1/TBC1D9/RGS1/FZD10/RASGRP2/TBC1D25/CCL18/BIN1	44
GO:0006958	BP	GO:0006958	complement activation, classical pathway	22/1871	108/18800	0.000854601	0.00803933	0.00589741	IGHG2/IGHG1/IGHG3/C1S/CFI/IGLC3/IGHG4/C1RL/C1R/IGKC/IGLL1/IGLL5/C3/IGLC1/SERPING1/IGLC2/C4B/IGLC7/C4A/IGHD/TREM2/TRBC1	22
GO:0007178	BP	GO:0007178	transmembrane receptor protein serine/threonine kinase signaling pathway	56/1871	368/18800	0.000858744	0.00806527	0.00591644	INHBB/MSX1/SFRP4/THBS1/ENG/FKBP1A/CCN1/COMP/COL3A1/CDH5/LRRC32/TNFAIP6/VIM/CLDN5/VASN/CHST11/COL1A2/LOX/SPRY1/INHBA/HTRA4/TGFB3/BMP6/KDR/LEF1/FSTL3/SPRED3/TGFB1/GREM1/HTRA1/CIDEA/NRROS/UBE2D1/CHRD/TGFBR1/DLX5/SDCBP/DDX5/PMEPA1/PML/FMOD/HSPA5/ZEB2/GDF11/FAM89B/SPI1/EGR1/SMAD1/TGIF2/DKK1/GDF6/NREP/SFRP2/RUNX2/MSX2/ELAPOR2	56
GO:0002821	BP	GO:0002821	positive regulation of adaptive immune response	23/1871	115/18800	0.000860678	0.00807041	0.00592021	SLC11A1/IL1R1/IL1B/RIPK2/CLCF1/NOD2/ARID5A/ADA/TGFB1/C3/NFKBIZ/SLAMF1/TNFSF4/NLRP3/MAD2L2/IL6/TREM2/TBX21/CD40/GATA3/IL6ST/IL27RA/FOXP3	23
GO:0051402	BP	GO:0051402	neuron apoptotic process	40/1871	241/18800	0.000863161	0.00808069	0.00592775	CCL2/FBXW7/CCL3/SOD2/NLRP1/APOE/HIF1A/CLCF1/MCL1/TGFB3/NGFR/SIX1/POLB/TYROBP/CEBPB/DIO3/AGAP2/IL10/MAP3K12/CRLF1/NFATC4/HSPA5/MEF2C/ADAM8/NRP1/NR4A2/NES/PCDHGC5/PCDHGC4/TREM2/PCDHGC3/BDNF/SIX4/ADORA2A/GATA3/IL6ST/NTRK1/IL27RA/SYNGAP1/DDIT3	40
GO:0035886	BP	GO:0035886	vascular associated smooth muscle cell differentiation	11/1871	38/18800	0.000874184	0.0081446	0.00597464	APLNR/ENG/COMP/SOD2/RAMP2/EDNRA/PDGFB/EFEMP2/NFATC2/NFATC1/ADM	11
GO:0045191	BP	GO:0045191	regulation of isotype switching	11/1871	38/18800	0.000874184	0.0081446	0.00597464	CLCF1/TGFB1/IL10/TNFSF4/MAD2L2/BCL6/TBX21/CD40/IL27RA/SLC15A4/FOXP3	11
GO:0048246	BP	GO:0048246	macrophage chemotaxis	11/1871	38/18800	0.000874184	0.0081446	0.00597464	CCL2/TRPV4/CCL3/THBS1/SAA1/RARRES2/C5AR1/SLAMF1/CSF1/AZU1/CYP19A1	11
GO:0000302	BP	GO:0000302	response to reactive oxygen species	35/1871	203/18800	0.000886437	0.00819429	0.00601108	SPHK1/COL1A1/PLK3/SOD2/MMP2/H19/HP/PDGFRB/FYN/AQP1/APOE/HIF1A/HGF/TACR1/NOS3/AREG/FOSL1/HYAL2/CYP1B1/TNFAIP3/ANXA1/MPV17/IL10/MPO/KLF2/ARG1/IL18BP/IL6/RELA/PYCR1/SOD3/IL1A/SIRPA/NME8/UCP3	35
GO:0071772	BP	GO:0071772	response to BMP	31/1871	173/18800	0.00088709	0.00819429	0.00601108	MSX1/SFRP4/ENG/CCN1/COMP/CDH5/TNFAIP6/TGFB3/BMP6/KDR/LEF1/FSTL3/TGFB1/GREM1/HTRA1/UBE2D1/CHRD/DLX5/DDX5/ADAMTS12/EGR1/SMAD1/DKK1/GDF6/GATA3/HEYL/SFRP2/RUNX2/MSX2/ADAMTS7/ELAPOR2	31
GO:0071773	BP	GO:0071773	cellular response to BMP stimulus	31/1871	173/18800	0.00088709	0.00819429	0.00601108	MSX1/SFRP4/ENG/CCN1/COMP/CDH5/TNFAIP6/TGFB3/BMP6/KDR/LEF1/FSTL3/TGFB1/GREM1/HTRA1/UBE2D1/CHRD/DLX5/DDX5/ADAMTS12/EGR1/SMAD1/DKK1/GDF6/GATA3/HEYL/SFRP2/RUNX2/MSX2/ADAMTS7/ELAPOR2	31
GO:0035810	BP	GO:0035810	positive regulation of urine volume	6/1871	13/18800	0.000891828	0.00819429	0.00601108	GNAI2/HYAL2/HAS2/OPRL1/NPR1/ADORA2A	6
GO:0045741	BP	GO:0045741	positive regulation of epidermal growth factor-activated receptor activity	6/1871	13/18800	0.000891828	0.00819429	0.00601108	FBXW7/ADORA1/AREG/HBEGF/ADRA2A/EREG	6
GO:2001198	BP	GO:2001198	regulation of dendritic cell differentiation	6/1871	13/18800	0.000891828	0.00819429	0.00601108	ZBTB46/LILRB2/CEBPB/LILRB1/AGER/FCGR2B	6
GO:0008360	BP	GO:0008360	regulation of cell shape	28/1871	151/18800	0.000892235	0.00819429	0.00601108	PLXND1/CCL2/CCL3/PDPN/FGR/PALMD/FYN/LST1/RHOJ/KDR/PARVB/RND1/FES/CDC42SE1/MSN/ANXA1/FMNL3/FMNL1/PLXNC1/ITGB2/PALM2AKAP2/ARHGAP15/CDC42EP1/MYH10/SEMA4A/FGD3/HCK/RND3	28
GO:2000181	BP	GO:2000181	negative regulation of blood vessel morphogenesis	28/1871	151/18800	0.000892235	0.00819429	0.00601108	SERPINE1/ECSCR/VASH1/ANGPT2/GPR4/TIE1/ADAMTS9/THBS1/CLDN5/RGCC/SPARC/MINAR1/PLK2/THBS2/SERPINF1/HHEX/KLF2/PML/PDE3B/CXCL10/FOXC1/ADAMTS1/TEK/NPR1/MIR214/PRL/STAB1/SEMA4A	28
GO:0008406	BP	GO:0008406	gonad development	38/1871	226/18800	0.000894366	0.00819429	0.00601108	INHBB/RAB13/MMP19/A2M/MMP2/TNFAIP6/PTX3/PDGFRB/INHBA/WT1/NOS3/KDR/ARID5B/RETN/PRDX4/YBX3/CYP1B1/CEBPB/MMP14/TGFBR1/EREG/MYC/HSPA5/DHH/ADAM15/FOXC1/BASP1/SLIT3/ADAMTS1/CYP19A1/STAT5B/SIX4/TFAP2C/GATA3/IL1A/NTRK1/SFRP2/INSL3	38
GO:0002712	BP	GO:0002712	regulation of B cell mediated immunity	15/1871	62/18800	0.000894997	0.00819429	0.00601108	CLCF1/NOD2/TGFB1/C3/IL10/TNFSF4/MAD2L2/BCL6/TREM2/TBX21/CD40/IL27RA/SLC15A4/FOXP3/FCGR2B	15
GO:0002889	BP	GO:0002889	regulation of immunoglobulin mediated immune response	15/1871	62/18800	0.000894997	0.00819429	0.00601108	CLCF1/NOD2/TGFB1/C3/IL10/TNFSF4/MAD2L2/BCL6/TREM2/TBX21/CD40/IL27RA/SLC15A4/FOXP3/FCGR2B	15
GO:0016049	BP	GO:0016049	cell growth	70/1871	484/18800	0.000897213	0.00820169	0.00601651	SEMA6B/S100A8/SPHK1/MSX1/IGF1/CLSTN3/S100A9/DISC1/CCDC85B/IGFBP4/MINAR1/NRN1/KIF26A/EDNRA/APOE/INHBA/CRABP2/WT1/BDKRB1/BST2/MEG3/TGFB1/TRIM46/HYAL2/GREM1/DPYSL2/HBEGF/MMP14/SPP1/TGFBR1/TRPV2/DCUN1D3/CXCL12/RARG/SDCBP/LIMK1/SEMA5B/PML/HAMP/ARMC12/AVPR1A/CYP27B1/MAD2L2/ADAM15/BCL6/NRP1/CPNE5/SLIT3/DCSTAMP/IGFBP7/NPR1/NRCAM/SEMA4F/KRT17/IGFBP5/RUFY3/BTG1/BDNF/ARHGAP4/SIPA1/SFRP2/SEMA4A/MIR23A/OLFM1/…	70
GO:0002709	BP	GO:0002709	regulation of T cell mediated immunity	19/1871	88/18800	0.000903075	0.00822943	0.00603687	IL1R1/IL1B/AHR/NOD2/ARID5A/FUT7/SLAMF1/LILRB1/TNFSF4/ARG1/NLRP3/CLEC4G/LILRB4/IL6/AGER/TBX21/GATA3/FOXP3/FCGR2B	19
GO:0046849	BP	GO:0046849	bone remodeling	19/1871	88/18800	0.000903075	0.00822943	0.00603687	CTHRC1/CTSK/S1PR1/TGFB3/TGFB1/GREM1/TNFAIP3/SPP1/SNX10/HAMP/PTH1R/CCDC154/TMEM119/P3H4/ADAM8/DCSTAMP/IL6/GPR137B/TNFRSF11B	19
GO:1903034	BP	GO:1903034	regulation of response to wounding	30/1871	166/18800	0.000923492	0.00840233	0.0061637	SERPINE1/ADAMTS18/FAP/THBS1/CCN4/PLAU/SH2B3/SCARF1/C1QTNF1/APOE/NOS3/PDGFB/CLDN1/VTN/HBEGF/CD34/TNFAIP3/XBP1/ADRA2A/SPP1/ANXA1/SERPING1/IL10/SERPINB2/THBD/ST3GAL4/AJAP1/PHLDB2/CXCR4/INSL3	30
GO:0043903	BP	GO:0043903	regulation of biological process involved in symbiotic interaction	14/1871	56/18800	0.000929533	0.0084441	0.00619434	FCN1/IFITM2/CXCL8/FCN3/CH25H/PTX3/IFITM3/IFITM1/LY6E/TRIM8/ARG1/LTF/EXOC2/LGALS1	14
GO:0099024	BP	GO:0099024	plasma membrane invagination	26/1871	137/18800	0.000939352	0.00852001	0.00625002	IGHG2/IGHG1/IGHG3/THBS1/FCGR1A/IGLC3/IGHG4/IGKC/ELMO1/IGLL1/IGLL5/C3/IGLC1/AIF1/IGLC2/ITGB2/MFGE8/IGLC7/MSR1/ABCA7/IGHD/ABCA1/TREM2/BIN2/TRBC1/FCGR2B	26
GO:0002269	BP	GO:0002269	leukocyte activation involved in inflammatory response	13/1871	50/18800	0.000943706	0.00853292	0.0062595	SPHK1/CCL3/CST7/C5AR1/FPR2/TYROBP/AIF1/TLR2/ITGB2/AZU1/IL6/TREM2/AGER	13
GO:0046638	BP	GO:0046638	positive regulation of alpha-beta T cell differentiation	13/1871	50/18800	0.000943706	0.00853292	0.0062595	RUNX1/RIPK2/ADA/NFKBIZ/ANXA1/TNFSF4/CBFB/NLRP3/LILRB4/CD83/CD86/FOXP3/CD80	13
GO:0030168	BP	GO:0030168	platelet activation	25/1871	130/18800	0.00095682	0.00863808	0.00633664	SELP/ADAMTS18/PDPN/COMP/VWF/COL3A1/SAA1/SH2B3/C1QTNF1/APOE/NOS3/PDGFB/ADRA2A/F2RL2/TSPAN32/PEAR1/FCER1G/THBD/RAP2B/EMILIN2/IL6/CD40/GP1BB/TLR4/IL6ST	25
GO:0032677	BP	GO:0032677	regulation of interleukin-8 production	21/1871	102/18800	0.000960283	0.00865593	0.00634973	SERPINE1/CHI3L1/LBP/FCN1/NOD1/IL1B/NOD2/CD14/LILRA2/HYAL2/ANXA1/TLR2/IL10/IL6/RELA/TLR5/C5AR2/TLR4/ADIPOQ/TMSB4X/DDIT3	21
GO:0001704	BP	GO:0001704	formation of primary germ layer	24/1871	123/18800	0.000968882	0.00870812	0.00638802	DUSP4/MMP2/SIX2/SNAI1/INHBA/SOX7/COL5A2/COL5A1/LEF1/VTN/DUSP2/MMP14/EYA1/EOMES/ITGB2/APELA/ARMC5/DUSP5/COL7A1/DUSP1/FOXC1/SMAD1/DKK1/SFRP2	24
GO:0071559	BP	GO:0071559	response to transforming growth factor beta	42/1871	258/18800	0.000969064	0.00870812	0.00638802	FNDC4/WNT2/COL1A1/THBS1/ENG/FKBP1A/MXRA5/COL3A1/CDH5/LRRC32/CLDN5/VASN/CHST11/COL1A2/FYN/LOX/SPRY1/HTRA4/TGFB3/SPRED3/TGFB1/HYAL2/CLDN1/HTRA1/CIDEA/NRROS/TGFBR1/SDCBP/PMEPA1/PML/ARG1/FMOD/HSPA5/MEF2C/ZEB2/FAM89B/SPI1/WNT10A/SMAD1/ANKRD1/NREP/ZFP36L1	42
GO:0046545	BP	GO:0046545	development of primary female sexual characteristics	22/1871	109/18800	0.000971969	0.00872076	0.00639729	INHBB/MMP19/A2M/MMP2/TNFAIP6/PTX3/INHBA/WT1/NOS3/KDR/ARID5B/RETN/CEBPB/MMP14/EREG/MYC/HSPA5/FOXC1/SLIT3/ADAMTS1/CYP19A1/STAT5B	22
GO:0043406	BP	GO:0043406	positive regulation of MAP kinase activity	23/1871	116/18800	0.000974365	0.00872881	0.00640319	THBS1/S100A12/IL1B/PDGFRB/NOD2/TGFB1/PDGFB/ADRA2A/HTR2A/MAP3K12/ROBO1/ADAM8/MAP3K10/MAGED1/PTPN1/AGER/CD40/FGF18/FLT1/TLR4/DKK1/PIK3R5/FZD10	23
GO:1901343	BP	GO:1901343	negative regulation of vasculature development	28/1871	152/18800	0.000991984	0.008873	0.00650896	SERPINE1/ECSCR/VASH1/ANGPT2/GPR4/TIE1/ADAMTS9/THBS1/CLDN5/RGCC/SPARC/MINAR1/PLK2/THBS2/SERPINF1/HHEX/KLF2/PML/PDE3B/CXCL10/FOXC1/ADAMTS1/TEK/NPR1/MIR214/PRL/STAB1/SEMA4A	28
GO:0043552	BP	GO:0043552	positive regulation of phosphatidylinositol 3-kinase activity	10/1871	33/18800	0.0010071	0.00896686	0.00657782	FGR/PDGFRB/FPR2/NOD2/TGFB1/PDGFB/AGAP2/PRKD1/TEK/FLT1	10
GO:0098801	BP	GO:0098801	regulation of renal system process	10/1871	33/18800	0.0010071	0.00896686	0.00657782	ADORA1/GNAI2/TACR1/PDGFB/AVPR2/STC1/AVPR1A/NPR1/ADORA2A/ADIPOQ	10
GO:0099084	BP	GO:0099084	postsynaptic specialization organization	10/1871	33/18800	0.0010071	0.00896686	0.00657782	SHANK3/LRFN4/LILRB2/CNTNAP1/NLGN2/IL1RAP/DLG4/CBLN1/NTNG2/SYNGAP1	10
GO:0050890	BP	GO:0050890	cognition	48/1871	306/18800	0.0010117	0.00899413	0.00659783	EGR2/SHANK3/RCAN1/CLDN5/RAPGEF3/ADORA1/FYN/C5AR1/APOE/HIF1A/STRA6/TACR1/LILRB2/FOSL1/NRGN/PLK2/TPBG/SHROOM4/OPRL1/CEBPB/SERPINF1/PTGS2/ZNF385A/OXTR/HTR2A/TLR2/DLG4/NFATC4/ADCY3/MEF2C/ST3GAL4/ABCA7/TREM2/AGER/SLC6A1/ADCY1/BDNF/KCNK2/DKK1/PDE1B/JAKMIP1/CRTC1/NTRK1/CHST10/NPTX2/BLOC1S6/SLC1A4/SYNGAP1	48
GO:0001654	BP	GO:0001654	eye development	57/1871	379/18800	0.00103251	0.00916509	0.00672324	ARHGEF15/ADAMTS18/TWIST1/WNT2/FJX1/VIM/MFAP2/VAX2/THY1/MFRP/PDGFRB/RCN1/LAMC3/HIF1A/STRA6/SPRY1/INHBA/WT1/RHOJ/BMP6/KDR/COL5A2/COL5A1/IGFN1/SH3PXD2B/LPCAT1/SPRED3/COL8A2/CYP1B1/SDK1/SERPINF1/DIO3/TGFBR1/MTERF4/MEIS3/SHROOM2/RARG/JMJD6/GDF11/NRP1/FOXC1/NES/PFDN5/HSF4/PRDM1/RBP4/SLC25A25/PRPH2/FLT1/CABP4/TGIF2/AQP5/GATA3/ALDH1A3/ZHX2/SMARCD3/DLL4	57
GO:0001776	BP	GO:0001776	leukocyte homeostasis	19/1871	89/18800	0.00104298	0.00922993	0.0067708	PDE4B/SH2B3/TNFSF14/HIF1A/SPNS2/ADA/GPR183/TNFAIP3/ANXA1/HCAR2/JAK3/MEF2C/IL6/PMAIP1/LAT/STAT5B/PIK3CD/SLC15A4/FOXP3	19
GO:0051591	BP	GO:0051591	response to cAMP	19/1871	89/18800	0.00104298	0.00922993	0.0067708	INHBB/MMP19/COL1A1/AQP9/RAPGEF3/AQP1/WT1/AHR/AREG/FOSL1/FOSB/PTAFR/CYP1B1/STC1/HSPA5/THBD/IGFBP5/ADIPOQ/ZFP36L1	19
GO:0090066	BP	GO:0090066	regulation of anatomical structure size	70/1871	487/18800	0.00106088	0.00937408	0.00687654	SEMA6B/ESAM/KANK3/SHANK3/TRPV4/DISC1/COMP/SMTNL2/SOD2/HRH2/MMP2/ADORA1/PRR16/EDNRA/CSF3/AQP1/APOE/CRABP2/TACR1/NOS3/ARHGAP28/EVL/PLEKHG2/TRIM46/AVPR2/PPP1R15A/DPYSL2/PTGS2/MSN/ADRA2A/SPP1/OXTR/HTR2A/TRPV2/KIRREL1/CXCL12/RARG/ADD2/KLF2/LIMK1/SEMA5B/AVPR1A/NRP1/FOXC1/NEB/NPR1/NRCAM/CYSLTR1/DOCK4/MIR214/GRIP2/FCHSD2/SEMA4F/RUFY3/BDNF/ARHGAP4/GNB3/SOD3/CDC42EP1/ADORA2A/CYRIA/SEMA4A/OLFM1/SWAP70/KCNN4…	70
GO:0050853	BP	GO:0050853	B cell receptor signaling pathway	25/1871	131/18800	0.00107295	0.00946633	0.00694422	PRKCH/IGHG2/IGHG1/IGHG3/CMTM3/IGLC3/IGHG4/IGKC/IGLL1/IGLL5/IGLC1/SLC39A10/MNDA/IGLC2/IGLC7/MEF2C/CTLA4/NFATC2/IGHD/NFAM1/LIME1/PIK3CD/TRBC1/FCGR2B/LAT2	25
GO:0035265	BP	GO:0035265	organ growth	31/1871	175/18800	0.00107843	0.00950031	0.00696914	RUNX1/MAPK11/IGF1/WNT2/COMP/PDGFRB/FGF7/WT1/S1PR1/YBX3/IFT80/PIM1/IGF2/TGFBR1/LY6E/RARG/TENM4/HAMP/STC1/MEF2C/FOXC1/BASP1/DUSP6/CYP19A1/RBP4/SMAD1/KCNK2/MIR23A/MSX2/MATN1/TP73	31
GO:0061045	BP	GO:0061045	negative regulation of wound healing	17/1871	76/18800	0.00108878	0.00957583	0.00702454	SERPINE1/ADAMTS18/FAP/THBS1/PLAU/SH2B3/C1QTNF1/APOE/NOS3/PDGFB/VTN/CD34/SERPING1/SERPINB2/THBD/AJAP1/PHLDB2	17
GO:0046660	BP	GO:0046660	female sex differentiation	24/1871	124/18800	0.00109029	0.00957583	0.00702454	INHBB/MMP19/A2M/MMP2/TNFAIP6/PTX3/STRA6/INHBA/WT1/NOS3/KDR/ARID5B/RETN/CEBPB/MMP14/EREG/MYC/HSPA5/FOXC1/SLIT3/ADAMTS1/CYP19A1/RBP4/STAT5B	24
GO:0032637	BP	GO:0032637	interleukin-8 production	21/1871	103/18800	0.00109522	0.00959021	0.00703509	SERPINE1/CHI3L1/LBP/FCN1/NOD1/IL1B/NOD2/CD14/LILRA2/HYAL2/ANXA1/TLR2/IL10/IL6/RELA/TLR5/C5AR2/TLR4/ADIPOQ/TMSB4X/DDIT3	21
GO:0051963	BP	GO:0051963	regulation of synapse assembly	21/1871	103/18800	0.00109522	0.00959021	0.00703509	CLSTN3/COLQ/LRFN4/SIX1/TPBG/NLGN2/THBS2/OXTR/TLR2/IL1RAP/FLRT2/MEF2C/CBLN1/NTNG2/BDNF/SIX4/DKK1/NTRK1/SEMA4A/SRPX2/GPC6	21
GO:0002824	BP	GO:0002824	positive regulation of adaptive immune response based on somatic recombination of immune receptors built from immunoglobulin superfamily domains	22/1871	110/18800	0.00110296	0.00960152	0.00704339	SLC11A1/IL1R1/IL1B/RIPK2/CLCF1/NOD2/ARID5A/ADA/TGFB1/C3/NFKBIZ/SLAMF1/TNFSF4/NLRP3/MAD2L2/IL6/TREM2/TBX21/CD40/GATA3/IL27RA/FOXP3	22
GO:0048259	BP	GO:0048259	regulation of receptor-mediated endocytosis	22/1871	110/18800	0.00110296	0.00960152	0.00704339	SERPINE1/SFRP4/SELE/ANKRD13D/BICD1/C3/APOC1/GREM1/VTN/WDR54/FLOT1/SDCBP/DLG4/APELA/APLN/TNK2/CD63/SGIP1/HIP1/DKK1/ADIPOQ/AAK1	22
GO:0031667	BP	GO:0031667	response to nutrient levels	65/1871	446/18800	0.00110311	0.00960152	0.00704339	INHBB/POSTN/TRPV4/COL1A1/A2M/SOD2/IFI16/ALPL/VCAM1/ATF3/GNAI2/APOE/CHSY1/NOD2/NUAK1/UPP1/SLC38A2/KYNU/LOC102724428/CYP1B1/FES/PIM1/PTGS2/XBP1/NUCB2/SPP1/MAP1LC3B/FOXO1/RIPOR1/KICS2/MPO/PRKD1/SSTR2/ACSL1/NENF/HAMP/ARG1/STC1/ATG7/CYP27B1/HSPA5/CXCL10/MN1/SIK1/SGIP1/F5/LPL/WIPI1/PMAIP1/FADS1/MYBBP1A/SLC25A25/TPH2/PRL/ASNS/TNFRSF11B/IL1A/NTRK1/SFRP2/POMC/ADIPOQ/ZC3H12A/ADM/UCP3/DDIT3	65
GO:1903829	BP	GO:1903829	positive regulation of protein localization	65/1871	446/18800	0.00110311	0.00960152	0.00704339	PECAM1/PRKCH/IGF1/FBXW7/CLSTN3/RAMP3/PLK3/CEMIP/TNFAIP6/RAPGEF3/GPR68/PTP4A3/IL1B/DOC2B/ABLIM3/FYN/HIF1A/TGFB3/SAR1A/BMP6/OAZ2/NGFR/TGFB1/NLGN2/HYAL2/BICD1/GZMB/ENTR1/TYROBP/PTGS2/MSN/VEGFC/SOX4/HCAR2/TRIM8/RIPOR1/APBB3/TLR2/ACSL4/PRKD1/ZDHHC8/DLG4/ITGB2/PYHIN1/ADAM8/B3GAT3/HTRA2/CNPY4/ABCA7/TREM2/GNL3/RBP4/RUFY3/STOM/GPR137B/ANKRD1/TLR4/ADORA2A/IL1A/MYH10/NKD2/ZC3H12A/KCNN4/CROCC/CCDC88A	65
GO:0071634	BP	GO:0071634	regulation of transforming growth factor beta production	11/1871	39/18800	0.00110946	0.00962803	0.00706284	CD200/THBS1/LRRC32/HIF1A/LUM/TYROBP/CD34/PTGS2/LILRB1/CDH3/FOXP3	11
GO:1904994	BP	GO:1904994	regulation of leukocyte adhesion to vascular endothelial cell	11/1871	39/18800	0.00110946	0.00962803	0.00706284	SELP/SELE/PTAFR/FUT7/CXCL12/CHST2/ITGB2/ETS1/ST3GAL4/IL6/RELA	11
GO:0071900	BP	GO:0071900	regulation of protein serine/threonine kinase activity	56/1871	372/18800	0.00111171	0.00963313	0.00706658	FAM20A/RASIP1/THBS1/CEMIP/S100A12/IL1B/SH2B3/THY1/PDGFRB/RGCC/DIRAS3/APOE/SPRY1/IRAK3/NOD2/TRIB1/TRIB2/TGFB1/PDGFB/HYAL2/DUSP7/TNFAIP3/ADRA2A/IGF2/HHEX/HTR2A/LAX1/SLC27A1/MAP3K12/ACSL1/TCL1A/LTF/ROBO1/KSR1/SERTAD1/ADAM8/DUSP1/DNAJA1/MAP3K10/GTPBP4/MAGED1/PTPN1/AGER/CD40/LIME1/FGF18/MAPK8IP1/FLT1/TLR4/DKK1/STRADA/SFRP2/PIK3R5/ADIPOQ/FZD10/NPFFR2	56
GO:0043551	BP	GO:0043551	regulation of phosphatidylinositol 3-kinase activity	14/1871	57/18800	0.00112103	0.00969952	0.00711528	FGR/PDGFRB/FPR2/NOD2/SOCS3/TGFB1/PDGFB/WDR91/AGAP2/PIK3R3/PRKD1/TEK/FLT1/PIK3R5	14
GO:0001946	BP	GO:0001946	lymphangiogenesis	7/1871	18/18800	0.00113123	0.0097443	0.00714812	VASH1/TIE1/PDPN/CLEC14A/SOX18/VEGFC/FOXC1	7
GO:0036035	BP	GO:0036035	osteoclast development	7/1871	18/18800	0.00113123	0.0097443	0.00714812	FBXW7/GPR68/SLC9B2/TYROBP/LILRB1/LTF/FAM20C	7
GO:0046851	BP	GO:0046851	negative regulation of bone remodeling	7/1871	18/18800	0.00113123	0.0097443	0.00714812	GREM1/TNFAIP3/HAMP/TMEM119/IL6/GPR137B/TNFRSF11B	7
GO:0046718	BP	GO:0046718	viral entry into host cell	27/1871	146/18800	0.00113826	0.00979034	0.0071819	FCN1/IFITM2/FCN3/CH25H/PTX3/CLEC5A/IFITM3/TNFRSF4/ICAM1/HYAL2/CLDN1/SELPLG/CTSL/IFITM1/LY6E/HTR2A/TRIM8/SLAMF1/EFNB3/CLEC4G/NRP1/LGALS1/CD86/CTSB/SCARB1/CXCR4/CD80	27
GO:0046006	BP	GO:0046006	regulation of activated T cell proliferation	12/1871	45/18800	0.00115326	0.00987564	0.00724447	IGF1/LRRC32/TNFSF9/IGF2/SLAMF1/ARG1/JAK3/LILRB4/AGER/STAT5B/IL27RA/FOXP3	12
GO:0071827	BP	GO:0071827	plasma lipoprotein particle organization	12/1871	45/18800	0.00115326	0.00987564	0.00724447	APOE/APOC1/SOAT1/MPO/PLTP/ZDHHC8/LCAT/ABCA7/LPL/ABCA1/PLA2G5/SCARB1	12
GO:2000273	BP	GO:2000273	positive regulation of signaling receptor activity	12/1871	45/18800	0.00115326	0.00987564	0.00724447	CCL2/FBXW7/SHANK3/ADORA1/HIF1A/AREG/GREM1/HBEGF/ADRA2A/IL10/EREG/NRP1	12
GO:0034599	BP	GO:0034599	cellular response to oxidative stress	45/1871	284/18800	0.00115892	0.00990951	0.00726932	SPHK1/FBXW7/NCOA7/SOD2/MMP2/H19/FYN/EDNRA/AQP1/HIF1A/HGF/MCL1/EPAS1/NOS3/GPX8/PDK1/CYP1B1/AIF1/TNFAIP3/GPX7/ANXA1/MPV17/FOXO1/IL10/MPO/PRKD1/KLF2/PML/ARG1/IL18BP/NR4A2/HTRA2/IL6/TREM2/TP53INP1/RELA/PYCR1/VRK2/SOD3/TLR4/TBC1D24/MMP3/ZC3H12A/SIRPA/NME8	45
GO:0050806	BP	GO:0050806	positive regulation of synaptic transmission	29/1871	161/18800	0.00117463	0.0100292	0.00735709	CCL2/SHANK3/CLSTN3/ADORA1/APOE/TACR1/LILRB2/RETN/NRGN/PLK2/NLGN2/TYROBP/FLOT1/PTGS2/OXTR/GRIN2D/SLC1A3/DLG4/NFATC4/RASGRF2/GFAP/AGER/ADCY1/ADORA2A/CRTC1/NTRK1/CACNG8/CYP46A1/RIMS1	29
GO:0032693	BP	GO:0032693	negative regulation of interleukin-10 production	8/1871	23/18800	0.00118161	0.010045	0.00736868	TRIB2/TYROBP/LILRB1/JAK3/LILRB4/AGER/FOXP3/FCGR2B	8
GO:0036303	BP	GO:0036303	lymph vessel morphogenesis	8/1871	23/18800	0.00118161	0.010045	0.00736868	VASH1/TIE1/PDPN/CLEC14A/SOX18/LGALS12/VEGFC/FOXC1	8
GO:0061035	BP	GO:0061035	regulation of cartilage development	16/1871	70/18800	0.00118166	0.010045	0.00736868	CCN1/CCN4/SIX2/CTSK/BMP6/CCN2/GREM1/BMP1/TGFBR1/RARG/ADAMTS12/FGF18/SMAD1/GDF6/RUNX2/ADAMTS7	16
GO:0060191	BP	GO:0060191	regulation of lipase activity	19/1871	90/18800	0.001201	0.0101945	0.0074784	GPIHBP1/GNA15/CCN1/PDGFRB/EDNRA/C5AR1/SELE/ABL2/PTAFR/BICD1/APOC1/ANXA1/HTR2A/AVPR1A/CD86/PLA2G5/FLT1/PLCB2/P2RY6	19
GO:0045807	BP	GO:0045807	positive regulation of endocytosis	20/1871	97/18800	0.00123087	0.0104329	0.00765323	SERPINE1/SFRP4/PPP3CA/APOE/SELE/CD14/BICD1/C3/GREM1/VTN/PPP3CC/FLOT1/APELA/APLN/CD63/SGIP1/ABCA7/TREM2/HIP1/BIN1	20
GO:0071346	BP	GO:0071346	cellular response to interferon-gamma	23/1871	118/18800	0.00124108	0.0105041	0.00770546	CCL14/CCL2/GBP1/CCL3/VIM/CCL4/PTPN2/CLDN1/AIF1/CCL3L3/CCL16/TLR2/MYC/ARG1/CCL22/CD47/GBP5/TLR4/RAB7B/JAK1/SIRPA/HCK/CCL18	23
GO:0043523	BP	GO:0043523	regulation of neuron apoptotic process	35/1871	207/18800	0.00126272	0.0106717	0.00782846	CCL2/FBXW7/CCL3/SOD2/APOE/HIF1A/CLCF1/MCL1/TGFB3/SIX1/TYROBP/CEBPB/AGAP2/IL10/MAP3K12/CRLF1/NFATC4/MEF2C/ADAM8/NRP1/NR4A2/NES/PCDHGC5/PCDHGC4/TREM2/PCDHGC3/BDNF/SIX4/ADORA2A/GATA3/IL6ST/NTRK1/IL27RA/SYNGAP1/DDIT3	35
GO:0014015	BP	GO:0014015	positive regulation of gliogenesis	15/1871	64/18800	0.00126905	0.0107097	0.0078563	PRKCH/EGR2/IL1B/CLCF1/TGFB1/TLR2/MYC/TENM4/GFAP/IL6/IL6ST/ZNF365/BIN1/CXCR4/TP73	15
GO:0034405	BP	GO:0034405	response to fluid shear stress	10/1871	34/18800	0.00130097	0.0109315	0.00801904	MMP2/PDGFRB/TGFB3/NOS3/TFPI2/HAS2/PTGS2/KLF2/MEF2C/ABCA1	10
GO:0035025	BP	GO:0035025	positive regulation of Rho protein signal transduction	10/1871	34/18800	0.00130097	0.0109315	0.00801904	GPR4/LPAR6/ARHGEF3/COL3A1/ABRA/PDGFRB/F2RL2/ROBO1/GPR65/MCF2L	10
GO:0110110	BP	GO:0110110	positive regulation of animal organ morphogenesis	10/1871	34/18800	0.00130097	0.0109315	0.00801904	WNT2/SPRY1/NGFR/SIX1/CD34/CSF1/ROBO1/SIX4/DKK1/GATA3	10
GO:0050672	BP	GO:0050672	negative regulation of lymphocyte proliferation	18/1871	84/18800	0.00133497	0.0112011	0.00821677	LRRC32/LST1/LILRB2/TYROBP/CEBPB/MNDA/IL10/LILRB1/ARG1/CLEC4G/CTLA4/HAVCR2/LILRB4/CD86/MARCHF7/FOXP3/FCGR2B/CD80	18
GO:0044403	BP	GO:0044403	biological process involved in symbiotic interaction	45/1871	286/18800	0.00134022	0.0112289	0.00823719	INHBB/FCN1/CCL3/IFITM2/CXCL8/TREM1/FCN3/CH25H/PTX3/CLEC5A/IFITM3/LRRC15/TNFRSF4/ICAM1/APOE/CCL4/LEF1/HYAL2/CLDN1/SELPLG/CTSL/IFITM1/LY6E/HTR2A/TRIM8/SLAMF1/APOL1/CFHR1/EFNB3/ARG1/ATG7/LTF/CLEC4G/NRP1/EXOC2/AZU1/LGALS1/CD86/CTSB/STOM/SCARB1/ZC3H12A/PPIB/CXCR4/CD80	45
GO:0007519	BP	GO:0007519	skeletal muscle tissue development	28/1871	155/18800	0.00135161	0.0113081	0.00829525	EGR2/TWIST1/MSC/RCAN1/PPP3CA/ATF3/MEOX2/CNTNAP1/SIX1/YBX3/TGFB1/VAMP5/FLOT1/IGF2/HOXD10/EOMES/DDX5/NR4A1/MEF2C/HIVEP3/SELENON/EGR1/HOMER1/ANKRD1/SIX4/HEYL/MYL6B/ELN	28
GO:0060284	BP	GO:0060284	regulation of cell development	71/1871	500/18800	0.00136241	0.0113821	0.00834956	SEMA6B/PRKCH/PLXND1/EGR2/GBP1/IGF1/FBXW7/SHANK3/WNT2/DISC1/CDH5/BHLHE40/CLDN5/GPR68/PPP3CA/IL1B/THY1/HIF1A/CRABP2/CLCF1/TIAM1/TRIB1/TGFB1/SLC9B2/TRIM46/HAS2/TYROBP/SERPINF1/SPP1/FAIM/VEGFC/TACSTD2/TRPV2/TLR2/LILRB1/CXCL12/EFNB3/PLXNC1/S1PR2/LIMK1/SEMA5B/MYC/TENM4/NFATC4/LTF/ROBO1/NRP1/PAEP/PREX1/GFAP/IL6/TREM2/SEMA4F/RUFY3/BDNF/ARHGAP4/ADGRA2/IL1A/HEYL/IL6ST/SEMA4A/ZNF365/ADIPOQ/SMARCD3/ID4/DLL4/…	71
GO:0072331	BP	GO:0072331	signal transduction by p53 class mediator	30/1871	170/18800	0.00136825	0.0114145	0.00837333	MSX1/TWIST1/PLK3/IFI16/DYRK3/SNAI1/NUAK1/PLK2/ZNF385A/SOX4/MDM2/MYC/DDX5/PML/ATR/HIC1/PYHIN1/PAK1IP1/CD44/PMAIP1/MYBBP1A/ANKRD1/MARCHF7/SHISA5/MUC1/AEN/RPS20/RPL23/RPF2/TP73	30
GO:0030100	BP	GO:0030100	regulation of endocytosis	35/1871	208/18800	0.00137617	0.0114641	0.00840976	SERPINE1/MCTP1/SPHK1/SFRP4/PPP3CA/APOE/SELE/ANKRD13D/CD14/ABL2/BICD1/C3/APOC1/GREM1/VTN/WDR54/PPP3CC/FLOT1/LILRB1/PRKD1/SDCBP/DLG4/APELA/APLN/TNK2/CD63/SGIP1/ABCA7/TREM2/PTPN1/HIP1/DKK1/ADIPOQ/AAK1/BIN1	35
GO:0071774	BP	GO:0071774	response to fibroblast growth factor	23/1871	119/18800	0.00139646	0.0116166	0.00852158	CCL2/COL1A1/EGR3/THBS1/CXCL8/SPRY1/FGF7/NGFR/CCN2/SULF2/HYAL2/FLRT2/MYC/NR4A1/APLN/IER2/CD44/FGF18/FAM20C/GATA3/RUNX2/ZFP36L1/DLL4	23
GO:0038093	BP	GO:0038093	Fc receptor signaling pathway	13/1871	52/18800	0.0013992	0.0116227	0.00852608	CLEC4D/FGR/FYN/CLEC4E/FCGR3A/FCGR1BP/LIMK1/FCER1G/CD47/MYO1G/PLPP4/HCK/FCGR2B	13
GO:1901890	BP	GO:1901890	positive regulation of cell junction assembly	21/1871	105/18800	0.00141444	0.0117326	0.00860668	CLSTN3/CLDN5/THY1/KDR/TPBG/MAP4K4/NLGN2/CLDN1/THBS2/FLOT1/PPM1F/OXTR/IL1RAP/FLRT2/CBLN1/NRP1/TEK/BDNF/NTRK1/SEMA4A/SRPX2	21
GO:0048701	BP	GO:0048701	embryonic cranial skeleton morphogenesis	12/1871	46/18800	0.00142103	0.011758	0.00862532	TWIST1/PRRX1/CHST11/MTHFD1L/SIX2/TGFB3/SIX1/MMP14/TGFBR1/TBX15/SIX4/RUNX2	12
GO:0002467	BP	GO:0002467	germinal center formation	6/1871	14/18800	0.0014298	0.011758	0.00862532	ADA/NFKB2/TNFAIP3/MEF2C/BCL6/UNC13D	6
GO:0030213	BP	GO:0030213	hyaluronan biosynthetic process	6/1871	14/18800	0.0014298	0.011758	0.00862532	CEMIP/IL1B/TGFB1/PDGFB/HAS2/HAS1	6
GO:0032352	BP	GO:0032352	positive regulation of hormone metabolic process	6/1871	14/18800	0.0014298	0.011758	0.00862532	HIF1A/BMP6/SLCO1C1/EGR1/GATA3/ADM	6
GO:0035630	BP	GO:0035630	bone mineralization involved in bone maturation	6/1871	14/18800	0.0014298	0.011758	0.00862532	IGF1/IFT80/GREM1/SNX10/LTF/CCDC154	6
GO:0051547	BP	GO:0051547	regulation of keratinocyte migration	6/1871	14/18800	0.0014298	0.011758	0.00862532	FGF7/MAP4K4/HAS2/HBEGF/MAPRE2/IQSEC1	6
GO:0007568	BP	GO:0007568	aging	29/1871	163/18800	0.00143164	0.011758	0.00862532	TIMP1/COMP/SOD2/MMP2/PPP3CA/VCAM1/PDGFRB/EDNRA/TGFB3/RETN/CCN2/HYAL2/CLDN1/POLB/SERPINF1/PTGS2/SERPING1/HTR2A/IL10/MPO/JUND/HAMP/ARG1/AVPR1A/HTRA2/IGFBP5/NTRK1/ADM/UCP3	29
GO:0034765	BP	GO:0034765	regulation of ion transmembrane transport	68/1871	476/18800	0.00145558	0.0119378	0.00875725	PDE4B/APLNR/CCL2/TWIST1/CLIC6/SHANK3/JSRP1/FKBP1A/RAMP3/CEMIP/KCNJ15/FXYD5/THY1/FYN/EDNRA/KCND1/REM1/CLIC2/BDKRB1/SLN/KCNJ8/CXCL9/PTAFR/NLGN2/CATSPER1/FGF11/OPRL1/KCNE4/CXCL11/RRAD/GEM/ADRA2A/CACNA1G/HECW2/KCNA3/CACNB4/KCNAB3/PRKD1/FXYD7/HAMP/DLG4/CXCL10/KCNG2/MEF2C/CD63/RASGRF2/SCN1B/EHD3/KCNS1/THADA/CACNA1E/TREM2/SELENON/HOMER1/KCNAB2/LIME1/KCNK7/STOM/CACNG8/KCNN4/TMSB4X/NETO2/CLIC3/TESC/KCNIP2…	68
GO:0052548	BP	GO:0052548	regulation of endopeptidase activity	62/1871	426/18800	0.00146589	0.0120054	0.00880683	SERPINE1/S100A8/PLAUR/TIMP1/S100A9/THBS1/A2M/CCN1/CARD8/SERPINH1/NOD1/IFI16/CST7/NLRP1/TNFSF14/FYN/RIPK2/AQP1/HGF/SOX7/NGFR/CCN2/BST2/TFPI2/NRDC/C3/VTN/PZP/LAMP3/SERPINF1/PPM1F/PAPLN/PTGS2/ANOS1/SERPING1/SERPINA3/COL6A3/C4B/MYC/AKIRIN2/PML/NR4A1/NLRP3/LTF/ROBO1/NLRC4/SERPINB2/SERPINA9/COL7A1/C4A/HTRA2/CSTA/CD44/PRR7/PMAIP1/AGER/HIP1/ADORA2A/SERPINI1/SFRP2/SERPINB9/BIN1	62
GO:0007492	BP	GO:0007492	endoderm development	17/1871	78/18800	0.00147607	0.0120497	0.00883929	DUSP4/MMP2/INHBA/SOX7/COL5A2/COL5A1/VTN/DUSP2/MMP14/EOMES/ITGB2/APELA/DUSP5/COL7A1/DUSP1/DKK1/ZFP36L1	17
GO:0032970	BP	GO:0032970	regulation of actin filament-based process	58/1871	393/18800	0.00147652	0.0120497	0.00883929	ESAM/ARHGEF15/PDE4B/FSCN1/KANK3/SHANK3/PDPN/RAPGEF3/ADORA1/PDGFRB/RGCC/CSF3/FHOD1/TACR1/S1PR1/TGFB3/CNN2/ARHGAP28/EVL/CCN2/ABL2/PLEKHG2/BST2/RND1/RHPN1/FES/PPM1F/ASAP3/GMFG/TACSTD2/TGFBR1/KIRREL1/CXCL12/MAGEL2/ADD2/LIMK1/STC1/CELSR1/NRP1/NEB/CD47/TEK/MIR214/FCHSD2/PHLDB2/GPR65/ARHGEF19/CDC42EP1/CYRIA/IL1A/FZD10/SWAP70/TMSB4X/HCK/CCDC88A/RND3/BIN1/ELN	58
GO:0032956	BP	GO:0032956	regulation of actin cytoskeleton organization	53/1871	352/18800	0.00147907	0.0120497	0.00883929	ESAM/ARHGEF15/FSCN1/KANK3/SHANK3/RAPGEF3/PDGFRB/RGCC/CSF3/FHOD1/TACR1/S1PR1/TGFB3/ARHGAP28/EVL/CCN2/ABL2/PLEKHG2/BST2/RND1/RHPN1/FES/PPM1F/ASAP3/GMFG/TACSTD2/TGFBR1/KIRREL1/CXCL12/MAGEL2/ADD2/LIMK1/CELSR1/NRP1/NEB/CD47/TEK/MIR214/FCHSD2/PHLDB2/GPR65/ARHGEF19/CDC42EP1/CYRIA/IL1A/FZD10/SWAP70/TMSB4X/HCK/CCDC88A/RND3/BIN1/ELN	53
GO:0001773	BP	GO:0001773	myeloid dendritic cell activation	9/1871	29/18800	0.00148371	0.0120497	0.00883929	CLEC4D/SLAMF1/BATF3/IL10/TSPAN32/SPI1/DCSTAMP/HAVCR2/IRF4	9
GO:0030212	BP	GO:0030212	hyaluronan metabolic process	9/1871	29/18800	0.00148371	0.0120497	0.00883929	CEMIP/TNFAIP6/IL1B/TGFB1/PDGFB/HYAL2/HAS2/CD44/HAS1	9
GO:0065005	BP	GO:0065005	protein-lipid complex assembly	9/1871	29/18800	0.00148371	0.0120497	0.00883929	APOE/APOC1/SOAT1/ZDHHC8/LCAT/ABCA7/PCDHGA3/ABCA1/BIN1	9
GO:0070613	BP	GO:0070613	regulation of protein processing	15/1871	65/18800	0.00150055	0.0121357	0.00890241	SERPINE1/RUNX1/THBS1/CARD8/CST7/LDLRAD3/IL1R2/MMP14/NLRC4/ADAM8/CHAC1/GAS1/ASTL/RPS6KA2/NKD2	15
GO:0072577	BP	GO:0072577	endothelial cell apoptotic process	15/1871	65/18800	0.00150055	0.0121357	0.00890241	SERPINE1/ECSCR/CCL2/THBS1/CDH5/RAMP2/RGCC/ICAM1/KDR/TNFAIP3/CD248/IL10/TEK/CD40/GATA3	15
GO:1905330	BP	GO:1905330	regulation of morphogenesis of an epithelium	15/1871	65/18800	0.00150055	0.0121357	0.00890241	MMRN2/WNT2/SIX2/FGF7/HGF/SIX1/GREM1/TACSTD2/ITGAX/CXCL10/ADAMTS12/MAGED1/SIX4/GATA3/PIK3CD	15
GO:2001242	BP	GO:2001242	regulation of intrinsic apoptotic signaling pathway	30/1871	171/18800	0.00150487	0.0121538	0.00891565	S100A8/PLAUR/MSX1/FBXW7/S100A9/SOD2/SNAI1/HIF1A/SEPTIN4/MCL1/PTPN2/YBX3/PTGS2/XBP1/ZNF385A/CXCL12/MDM2/MYC/HERPUD1/HTRA2/DNAJA1/CD44/TREM2/PMAIP1/PTPN1/MAPK8IP1/MARCHF7/SFRP2/MUC1/DDIT3	30
GO:0007611	BP	GO:0007611	learning or memory	42/1871	264/18800	0.00153257	0.0123603	0.00906718	EGR2/SHANK3/RCAN1/CLDN5/RAPGEF3/FYN/APOE/HIF1A/STRA6/TACR1/LILRB2/FOSL1/NRGN/PLK2/TPBG/OPRL1/CEBPB/SERPINF1/PTGS2/ZNF385A/OXTR/HTR2A/TLR2/DLG4/NFATC4/ADCY3/MEF2C/ABCA7/TREM2/AGER/SLC6A1/ADCY1/BDNF/KCNK2/DKK1/PDE1B/CRTC1/NTRK1/CHST10/NPTX2/BLOC1S6/SYNGAP1	42
GO:0032945	BP	GO:0032945	negative regulation of mononuclear cell proliferation	18/1871	85/18800	0.00153903	0.0123952	0.00909277	LRRC32/LST1/LILRB2/TYROBP/CEBPB/MNDA/IL10/LILRB1/ARG1/CLEC4G/CTLA4/HAVCR2/LILRB4/CD86/MARCHF7/FOXP3/FCGR2B/CD80	18
GO:0007249	BP	GO:0007249	I-kappaB kinase/NF-kappaB signaling	45/1871	288/18800	0.00154595	0.0124338	0.00912106	FKBP1A/CLEC4D/CARD8/NOD1/S100A12/LITAF/IL1B/FYN/EDNRA/RIPK2/NOD2/S100A4/PIM2/PRDX4/BST2/PLK2/TERF2IP/AVPR2/TNFAIP3/APOL3/FAIM/GOLT1B/TRIM8/TLR2/PRKD1/GPRC5B/LTF/TBKBP1/TRAF1/LILRB4/TREM2/RELA/LGALS1/CD40/LIME1/TICAM2/TLR4/IL1A/SHISA5/IRAK1BP1/ADIPOQ/ZC3H12A/TRADD/SIRPA/DEFB124	45
GO:0044272	BP	GO:0044272	sulfur compound biosynthetic process	27/1871	149/18800	0.00155517	0.0124907	0.00916282	CHSY3/ELOVL3/CHST1/CSGALNACT1/CHST11/ST3GAL1/CHSY1/CHST14/B3GALT6/PDK1/CHST12/GGT5/CSGALNACT2/PAPSS1/ACSL4/CHPF2/B3GNT2/ACSL1/CHST2/CHST7/ST3GAL4/CHAC1/ELOVL5/CHPF/DSE/ST3GAL2/CHST15	27
GO:0044344	BP	GO:0044344	cellular response to fibroblast growth factor stimulus	22/1871	113/18800	0.00159077	0.0126941	0.00931201	CCL2/COL1A1/EGR3/THBS1/CXCL8/SPRY1/FGF7/NGFR/CCN2/SULF2/HYAL2/FLRT2/MYC/NR4A1/APLN/CD44/FGF18/FAM20C/GATA3/RUNX2/ZFP36L1/DLL4	22
GO:0045625	BP	GO:0045625	regulation of T-helper 1 cell differentiation	5/1871	10/18800	0.00159358	0.0126941	0.00931201	RIPK2/ANXA1/TNFSF4/JAK3/CD80	5
GO:0060397	BP	GO:0060397	growth hormone receptor signaling pathway via JAK-STAT	5/1871	10/18800	0.00159358	0.0126941	0.00931201	STAT5A/JAK3/PTPN1/STAT5B/JAK1	5
GO:0070099	BP	GO:0070099	regulation of chemokine-mediated signaling pathway	5/1871	10/18800	0.00159358	0.0126941	0.00931201	SH2B3/HIF1A/ROBO1/SLIT3/TREM2	5
GO:2000048	BP	GO:2000048	negative regulation of cell-cell adhesion mediated by cadherin	5/1871	10/18800	0.00159358	0.0126941	0.00931201	NOTCH4/RGCC/BMP6/PPM1F/MAD2L2	5
GO:2000659	BP	GO:2000659	regulation of interleukin-1-mediated signaling pathway	5/1871	10/18800	0.00159358	0.0126941	0.00931201	IL1R1/IL1R2/IL1RN/IL6/VRK2	5
GO:2000351	BP	GO:2000351	regulation of endothelial cell apoptotic process	14/1871	59/18800	0.00160406	0.0127602	0.00936048	SERPINE1/ECSCR/CCL2/THBS1/CDH5/RAMP2/RGCC/ICAM1/KDR/TNFAIP3/CD248/TEK/CD40/GATA3	14
GO:0030183	BP	GO:0030183	B cell differentiation	26/1871	142/18800	0.00161339	0.0128107	0.00939752	IL11/VCAM1/ST3GAL1/INHBA/CLCF1/PTPN2/ADA/GPR183/MMP14/XBP1/HHEX/KLF6/IL10/CMTM7/JAK3/BCL6/SPI1/MFNG/IL6/NFAM1/LGALS1/STAT5B/DNAJB9/NTRK1/ZFP36L1/FCGR2B	26
GO:0032740	BP	GO:0032740	positive regulation of interleukin-17 production	8/1871	24/18800	0.00161927	0.0128107	0.00939752	SPHK1/OSM/NOD2/ARID5A/TGFB1/SLC7A5/IL6/LY9	8
GO:0044062	BP	GO:0044062	regulation of excretion	8/1871	24/18800	0.00161927	0.0128107	0.00939752	ADORA1/GNAI2/TACR1/AVPR2/STC1/AVPR1A/NPR1/ADORA2A	8
GO:0060143	BP	GO:0060143	positive regulation of syncytium formation by plasma membrane fusion	8/1871	24/18800	0.00161927	0.0128107	0.00939752	RAPGEF3/TNFSF14/CXCL9/TYROBP/FLOT1/DCSTAMP/NFATC2/TREM2	8
GO:0003208	BP	GO:0003208	cardiac ventricle morphogenesis	16/1871	72/18800	0.00162141	0.0128107	0.00939752	ENG/FKBP1A/EDNRA/HIF1A/TGFB1/TGFBR1/SOX4/LY6E/MEF2C/FOXC1/MYL3/GATA3/HEYL/SFRP2/SMARCD3/DLL4	16
GO:0051896	BP	GO:0051896	regulation of protein kinase B signaling	32/1871	187/18800	0.00163098	0.0128403	0.00941924	CHI3L1/CCL3/OSM/THBS1/ENG/RAMP3/H19/SH2B3/MC1R/C1QTNF1/CSF3/GRM2/TPBG/TGFB1/HYAL2/TPTE2/HBEGF/IGF2/TGFBR1/MEIS3/THPO/ADAM8/TEK/CAVIN3/HIP1/IGFBP5/GATA3/NTRK1/PIK3R5/PIK3CD/TPTE/DDIT3	32
GO:0002283	BP	GO:0002283	neutrophil activation involved in immune response	7/1871	19/18800	0.00163839	0.0128403	0.00941924	PRAM1/LILRA2/PTAFR/TYROBP/ITGB2/FCER1G/SPI1	7
GO:0002523	BP	GO:0002523	leukocyte migration involved in inflammatory response	7/1871	19/18800	0.00163839	0.0128403	0.00941924	S100A8/LBP/S100A9/SELE/FUT7/SLAMF1/ADAM8	7
GO:0010544	BP	GO:0010544	negative regulation of platelet activation	7/1871	19/18800	0.00163839	0.0128403	0.00941924	ADAMTS18/SH2B3/C1QTNF1/APOE/NOS3/PDGFB/THBD	7
GO:0072074	BP	GO:0072074	kidney mesenchyme development	7/1871	19/18800	0.00163839	0.0128403	0.00941924	PDGFRB/SIX2/WT1/SIX1/MYC/BASP1/SIX4	7
GO:0097709	BP	GO:0097709	connective tissue replacement	7/1871	19/18800	0.00163839	0.0128403	0.00941924	RUNX1/TIMP1/PPP3CA/HIF1A/TGFB1/MIR214/IL1A	7
GO:0007548	BP	GO:0007548	sex differentiation	44/1871	281/18800	0.00165896	0.0129652	0.00951086	INHBB/RAB13/MMP19/A2M/DMRT3/MMP2/TNFAIP6/PTX3/PDGFRB/STRA6/INHBA/WT1/BMP6/NOS3/KDR/ARID5B/RETN/PRDX4/CBX2/YBX3/CYP1B1/CEBPB/MMP14/TGFBR1/EREG/MYC/HSPA5/DHH/ADAM15/FOXC1/BASP1/SLIT3/ADAMTS1/CYP19A1/RBP4/STAT5B/SIX4/SYCP2/TFAP2C/GATA3/IL1A/NTRK1/SFRP2/INSL3	44
GO:0001569	BP	GO:0001569	branching involved in blood vessel morphogenesis	10/1871	35/18800	0.001661	0.0129652	0.00951086	PLXND1/ENG/NOTCH4/EDNRA/KDR/LEF1/NFATC4/NRP1/SFRP2/DLL4	10
GO:0050869	BP	GO:0050869	negative regulation of B cell activation	10/1871	35/18800	0.001661	0.0129652	0.00951086	INHBA/TYROBP/SAMSN1/TNFAIP3/MNDA/IL10/BCL6/CTLA4/FOXP3/FCGR2B	10
GO:0030879	BP	GO:0030879	mammary gland development	25/1871	135/18800	0.00166762	0.0129994	0.00953597	MSX1/WNT2/NOTCH4/HIF1A/TGFB3/AREG/LEF1/GPAT4/CEBPB/XBP1/OXTR/STAT5A/CSF1/PML/ARG1/ROBO1/APLN/CYP19A1/IGFBP5/ORAI1/PRL/STAT5B/GATA3/NME1/MSX2	25
GO:0048708	BP	GO:0048708	astrocyte differentiation	17/1871	79/18800	0.00170966	0.0133093	0.00976331	S100A8/S100A9/VIM/IL1B/LAMC3/C5AR1/CLCF1/FPR2/GFAP/IL6/TREM2/AGER/TLR4/ADORA2A/IL6ST/ID4/BIN1	17
GO:0048738	BP	GO:0048738	cardiac muscle tissue development	38/1871	234/18800	0.00171982	0.0133705	0.00980822	RUNX1/MAPK11/MSX1/IGF1/MSC/ADAMTS9/WNT2/ENG/FKBP1A/PDGFRB/EDNRA/WT1/S1PR1/TGFB1/GREM1/PIM1/CACNA1G/TGFBR1/LY6E/ALPK2/TENM4/HAMP/MEF2C/FOXC1/NEB/MYL3/SIK1/RBP4/SMAD1/KCNK2/ANKRD1/DKK1/MIR23A/MSX2/DLL4/PRMT1/LMNA/TP73	38
GO:0002064	BP	GO:0002064	epithelial cell development	34/1871	203/18800	0.00173081	0.0133817	0.00981641	PECAM1/ROBO4/GPR4/RAB13/NOTCH4/COL18A1/CDH5/VIM/CLDN5/RAPGEF3/IL1B/EDNRA/ICAM1/HIF1A/SOX18/RILPL2/BMP6/PDGFB/CLDN1/GPAT4/MSN/B4GALT1/CCM2/RARG/S1PR2/STC1/PRDM1/IL1A/IL6ST/NTRK1/ADIPOQ/VSIG1/FOXP3/CXCR4	34
GO:0042119	BP	GO:0042119	neutrophil activation	11/1871	41/18800	0.00173688	0.0133817	0.00981641	CXCL8/PRAM1/LILRA2/PTAFR/TYROBP/ANXA1/ITGB2/FCER1G/SPI1/PREX1/FCGR2B	11
GO:0150077	BP	GO:0150077	regulation of neuroinflammatory response	11/1871	41/18800	0.00173688	0.0133817	0.00981641	SPHK1/IGF1/CD200/CCL3/IL1B/CST7/PTGS2/IL33/IL6/TREM2/MMP3	11
GO:1905521	BP	GO:1905521	regulation of macrophage migration	11/1871	41/18800	0.00173688	0.0133817	0.00981641	CD200/TRPV4/CCL3/THBS1/RARRES2/C5AR1/MMP14/SLAMF1/CSF1/TREM2/CYP19A1	11
GO:0036230	BP	GO:0036230	granulocyte activation	12/1871	47/18800	0.00173806	0.0133817	0.00981641	CCL3/CXCL8/PRAM1/LILRA2/PTAFR/TYROBP/ANXA1/ITGB2/FCER1G/SPI1/PREX1/FCGR2B	12
GO:0060711	BP	GO:0060711	labyrinthine layer development	12/1871	47/18800	0.00173806	0.0133817	0.00981641	VASH1/WNT2/CCN1/RSPO3/PCDH12/SOCS3/LEF1/IL10/VASH2/JUNB/ZFP36L1/ADM	12
GO:0090279	BP	GO:0090279	regulation of calcium ion import	12/1871	47/18800	0.00173806	0.0133817	0.00981641	CCL2/CCL3/RAMP3/PDGFRB/FYN/SLN/PDGFB/TRPV2/CXCL12/STC1/HOMER1/PLPP4	12
GO:0050804	BP	GO:0050804	modulation of chemical synaptic transmission	62/1871	429/18800	0.00173964	0.0133817	0.00981641	MCTP1/LZTS1/EGR2/CCL2/SHANK3/CLSTN3/PCDH17/DISC1/PPP3CA/IL1B/ADORA1/SRGN/CPLX1/GNAI2/FYN/APOE/TACR1/LILRB2/RETN/NRGN/CDH11/PLK2/GRM2/NLGN2/PLPPR4/TYROBP/FLOT1/PTGS2/ADRA2A/OXTR/HTR2A/SNCAIP/GRIN2D/SLC1A3/S1PR2/CHRNA6/DLG4/SORCS2/SNCG/NFATC4/GRID1/MEF2C/CBLN1/RASGRF2/GFAP/AGER/SLC6A1/ADCY1/NTNG2/HOMER1/GRM7/BDNF/DKK1/ADORA2A/CRTC1/NTRK1/CACNG8/NPTX2/ADIPOQ/CYP46A1/SYNGAP1/RIMS1	62
GO:0050854	BP	GO:0050854	regulation of antigen receptor-mediated signaling pathway	15/1871	66/18800	0.00176638	0.0135694	0.00995412	PRKCH/GBP1/THY1/CMTM3/PTPN2/ADA/SLC39A10/SH2D1A/LILRB4/TRAT1/NFAM1/RELA/UBASH3A/KCNN4/FCGR2B	15
GO:0048872	BP	GO:0048872	homeostasis of number of cells	44/1871	282/18800	0.00178086	0.0136627	0.0100225	PDE4B/MYCT1/EMCN/DYRK3/SH2B3/ADGRF5/TNFSF14/HIF1A/INHBA/SEPTIN4/SPNS2/EPAS1/NOS3/PTPN2/ADA/POLB/GPR183/LYAR/TNFAIP3/ANXA1/SOX4/HCAR2/KLF2/CSF1/HAMP/JAK3/MEF2C/BCL6/JMJD6/SPI1/ETS1/IL6/CRISPLD1/PMAIP1/LAT/STAT5B/GATA3/RPS17/PIK3CD/ZNF251/ZFP36L1/SLC15A4/FOXP3/PRMT1	44
GO:0003014	BP	GO:0003014	renal system process	22/1871	114/18800	0.00178976	0.0137128	0.0100593	KLHL3/ADORA1/ADGRF5/GNAI2/EDNRA/AQP1/TACR1/SULF2/ATP6V1B1/PDGFB/AVPR2/HYAL2/HAS2/OPRL1/CD34/KIRREL1/STC1/AVPR1A/NPR1/ADORA2A/ADIPOQ/ADM	22
GO:0099177	BP	GO:0099177	regulation of trans-synaptic signaling	62/1871	430/18800	0.0018404	0.0140823	0.0103304	MCTP1/LZTS1/EGR2/CCL2/SHANK3/CLSTN3/PCDH17/DISC1/PPP3CA/IL1B/ADORA1/SRGN/CPLX1/GNAI2/FYN/APOE/TACR1/LILRB2/RETN/NRGN/CDH11/PLK2/GRM2/NLGN2/PLPPR4/TYROBP/FLOT1/PTGS2/ADRA2A/OXTR/HTR2A/SNCAIP/GRIN2D/SLC1A3/S1PR2/CHRNA6/DLG4/SORCS2/SNCG/NFATC4/GRID1/MEF2C/CBLN1/RASGRF2/GFAP/AGER/SLC6A1/ADCY1/NTNG2/HOMER1/GRM7/BDNF/DKK1/ADORA2A/CRTC1/NTRK1/CACNG8/NPTX2/ADIPOQ/CYP46A1/SYNGAP1/RIMS1	62
GO:0043407	BP	GO:0043407	negative regulation of MAP kinase activity	14/1871	60/18800	0.00190395	0.0145495	0.0106731	IL1B/SH2B3/APOE/SPRY1/IRAK3/HYAL2/DUSP7/LAX1/DUSP1/DNAJA1/PTPN1/MAPK8IP1/SFRP2/ADIPOQ	14
GO:0052547	BP	GO:0052547	regulation of peptidase activity	65/1871	456/18800	0.00193012	0.0147071	0.0107887	SERPINE1/MAPK12/S100A8/PLAUR/TIMP1/S100A9/THBS1/A2M/CCN1/CARD8/SERPINH1/NOD1/IFI16/CST7/NLRP1/TNFSF14/FYN/RIPK2/AQP1/HGF/SOX7/NGFR/CCN2/BST2/TFPI2/NRDC/PCOLCE/C3/VTN/PZP/LAMP3/SERPINF1/PPM1F/PAPLN/PTGS2/ANOS1/SERPING1/SERPINA3/COL6A3/C4B/MYC/AKIRIN2/PML/NR4A1/NLRP3/LTF/ROBO1/NLRC4/SERPINB2/SERPINA9/COL7A1/C4A/HTRA2/CSTA/CD44/PRR7/PMAIP1/AGER/HIP1/CTSB/ADORA2A/SERPINI1/SFRP2/SERPINB9/BIN1	65
GO:0001945	BP	GO:0001945	lymph vessel development	9/1871	30/18800	0.00193469	0.0147071	0.0107887	VASH1/TIE1/PDPN/CLEC14A/SOX18/KDR/LGALS12/VEGFC/FOXC1	9
GO:0007202	BP	GO:0007202	activation of phospholipase C activity	9/1871	30/18800	0.00193469	0.0147071	0.0107887	GNA15/EDNRA/C5AR1/SELE/HTR2A/AVPR1A/CD86/PLCB2/P2RY6	9
GO:0060142	BP	GO:0060142	regulation of syncytium formation by plasma membrane fusion	9/1871	30/18800	0.00193469	0.0147071	0.0107887	RAPGEF3/TNFSF14/CXCL9/TYROBP/FLOT1/CXCL10/DCSTAMP/NFATC2/TREM2	9
GO:0014902	BP	GO:0014902	myotube differentiation	23/1871	122/18800	0.00196648	0.0149294	0.0109517	ADAM12/IGF1/RCAN1/PPP3CA/TNFSF14/CNTNAP1/SIX1/CXCL9/SMYD3/FLOT1/MMP14/XBP1/AVPR1A/CXCL10/ADAMTS15/MEF2C/TMEM119/SIK1/NFATC2/SELENON/HOMER1/BDNF/SIX4	23
GO:0003151	BP	GO:0003151	outflow tract morphogenesis	17/1871	80/18800	0.00197357	0.0149442	0.0109626	PLXND1/TWIST1/ENG/CLDN5/EDNRA/HIF1A/SOX18/SIX1/EYA1/ROBO1/MEF2C/NRP1/FOXC1/HEYL/SFRP2/MSX2/ELN	17
GO:0048644	BP	GO:0048644	muscle organ morphogenesis	17/1871	80/18800	0.00197357	0.0149442	0.0109626	WNT2/ENG/FKBP1A/COL3A1/TCF15/EDNRA/S1PR1/ARID5B/TGFB1/TGFBR1/LY6E/GSC/FOXC1/MYL3/EFEMP2/ANKRD1/DLL4	17
GO:0010324	BP	GO:0010324	membrane invagination	26/1871	144/18800	0.00198137	0.0149644	0.0109774	IGHG2/IGHG1/IGHG3/THBS1/FCGR1A/IGLC3/IGHG4/IGKC/ELMO1/IGLL1/IGLL5/C3/IGLC1/AIF1/IGLC2/ITGB2/MFGE8/IGLC7/MSR1/ABCA7/IGHD/ABCA1/TREM2/BIN2/TRBC1/FCGR2B	26
GO:0014065	BP	GO:0014065	phosphatidylinositol 3-kinase signaling	26/1871	144/18800	0.00198137	0.0149644	0.0109774	SELP/TWIST1/IGF1/OSM/FGR/PDGFRB/CSF3/HGF/KDR/PDGFB/TPTE2/HTR2A/RGL2/PEAR1/HCST/KBTBD2/TEK/TREM2/LIME1/FLT1/GATA3/NTRK1/PIK3R5/PIK3CD/ZFP36L1/TPTE	26
GO:0021782	BP	GO:0021782	glial cell development	22/1871	115/18800	0.00200954	0.0151574	0.011119	S100A8/S100A9/VIM/IL1B/LAMC3/C5AR1/FPR2/CNTNAP1/NRROS/MXRA8/SOX4/TLR2/TENM4/SH3TC2/GFAP/IL6/TREM2/AGER/TLR4/ADORA2A/ID4/B4GALT5	22
GO:0071320	BP	GO:0071320	cellular response to cAMP	13/1871	54/18800	0.00202376	0.0152449	0.0111832	INHBB/AQP9/RAPGEF3/AQP1/WT1/AHR/PTAFR/CYP1B1/STC1/HSPA5/IGFBP5/ADIPOQ/ZFP36L1	13
GO:0071560	BP	GO:0071560	cellular response to transforming growth factor beta stimulus	40/1871	252/18800	0.00203904	0.0153402	0.0112531	WNT2/COL1A1/THBS1/ENG/FKBP1A/COL3A1/CDH5/LRRC32/CLDN5/VASN/CHST11/COL1A2/FYN/LOX/SPRY1/HTRA4/TGFB3/SPRED3/TGFB1/HYAL2/CLDN1/HTRA1/CIDEA/NRROS/TGFBR1/SDCBP/PMEPA1/PML/ARG1/FMOD/HSPA5/MEF2C/ZEB2/FAM89B/SPI1/WNT10A/SMAD1/ANKRD1/NREP/ZFP36L1	40
GO:0045600	BP	GO:0045600	positive regulation of fat cell differentiation	15/1871	67/18800	0.00207034	0.0155556	0.0114111	RARRES2/CCDC71L/MEDAG/SIX1/CEBPB/PIM1/PTGS2/XBP1/ZNF385A/HTR2A/CCDC3/LPL/SFRP2/ZC3H12A/ZFP36L1	15
GO:0035909	BP	GO:0035909	aorta morphogenesis	10/1871	36/18800	0.0020976	0.0157401	0.0115465	ADAMTS9/ENG/COL3A1/FKBP10/PDGFRB/SIX1/SOX4/EYA1/EFEMP2/DLL4	10
GO:0060976	BP	GO:0060976	coronary vasculature development	12/1871	48/18800	0.00211094	0.0158198	0.011605	PLXND1/APLNR/PTK7/ADAMTS6/PDGFRB/TGFBR1/APELA/PRICKLE1/APLN/NRP1/PRDM1/VEGFB	12
GO:0034142	BP	GO:0034142	toll-like receptor 4 signaling pathway	11/1871	42/18800	0.0021448	0.016034	0.011762	LY96/LBP/RIPK2/CD14/LILRA2/TNFAIP3/LTF/TREM2/TICAM2/TLR4/RAB7B	11
GO:0002438	BP	GO:0002438	acute inflammatory response to antigenic stimulus	8/1871	25/18800	0.00217584	0.016034	0.011762	IGHG1/A2M/FCGR1A/C3/FCGR3A/FUT7/GATA3/FCGR2B	8
GO:0032967	BP	GO:0032967	positive regulation of collagen biosynthetic process	8/1871	25/18800	0.00217584	0.016034	0.011762	RUNX1/ENG/VIM/PDGFRB/RGCC/TGFB3/CCN2/TGFB1	8
GO:0034114	BP	GO:0034114	regulation of heterotypic cell-cell adhesion	8/1871	25/18800	0.00217584	0.016034	0.011762	IL1B/THY1/FLOT1/IL10/IL1RN/CD44/AGER/ADIPOQ	8
GO:0045932	BP	GO:0045932	negative regulation of muscle contraction	8/1871	25/18800	0.00217584	0.016034	0.011762	ADORA1/CALCRL/PTGS2/ADRA2A/TNNT1/DOCK4/ZC3H12A/BIN1	8
GO:0060343	BP	GO:0060343	trabecula formation	8/1871	25/18800	0.00217584	0.016034	0.011762	COL1A1/FKBP1A/MMP2/GREM1/ADAMTS1/TEK/RBP4/MSX2	8
GO:0002468	BP	GO:0002468	dendritic cell antigen processing and presentation	6/1871	15/18800	0.00218357	0.016034	0.011762	SLC11A1/THBS1/NOD1/NOD2/CLEC4A/FCGR2B	6
GO:0002679	BP	GO:0002679	respiratory burst involved in defense response	6/1871	15/18800	0.00218357	0.016034	0.011762	LBP/MPO/TREM2/CYBC1/PIK3CD/HCK	6
GO:0030852	BP	GO:0030852	regulation of granulocyte differentiation	6/1871	15/18800	0.00218357	0.016034	0.011762	RUNX1/ZBTB46/TRIB1/LEF1/ADIPOQ/TESC	6
GO:0032905	BP	GO:0032905	transforming growth factor beta1 production	6/1871	15/18800	0.00218357	0.016034	0.011762	THBS1/COL3A1/LUM/TYROBP/NRROS/FOXP3	6
GO:0034112	BP	GO:0034112	positive regulation of homotypic cell-cell adhesion	6/1871	15/18800	0.00218357	0.016034	0.011762	PLAUR/PDPN/EMILIN2/IL6/IL6ST/JAK1	6
GO:0034116	BP	GO:0034116	positive regulation of heterotypic cell-cell adhesion	6/1871	15/18800	0.00218357	0.016034	0.011762	IL1B/THY1/FLOT1/IL10/CD44/AGER	6
GO:0043518	BP	GO:0043518	negative regulation of DNA damage response, signal transduction by p53 class mediator	6/1871	15/18800	0.00218357	0.016034	0.011762	TWIST1/DYRK3/SNAI1/MDM2/CD44/MARCHF7	6
GO:0045064	BP	GO:0045064	T-helper 2 cell differentiation	6/1871	15/18800	0.00218357	0.016034	0.011762	ANXA1/TNFSF4/NLRP3/BCL6/CD86/GATA3	6
GO:0071639	BP	GO:0071639	positive regulation of monocyte chemotactic protein-1 production	6/1871	15/18800	0.00218357	0.016034	0.011762	TWIST1/TRPV4/IL1B/NOD2/AGER/ADIPOQ	6
GO:0072075	BP	GO:0072075	metanephric mesenchyme development	6/1871	15/18800	0.00218357	0.016034	0.011762	PDGFRB/WT1/SIX1/MYC/BASP1/SIX4	6
GO:0022612	BP	GO:0022612	gland morphogenesis	23/1871	123/18800	0.00219593	0.0161044	0.0118137	PLXND1/FBXW7/MMP2/FGF7/HGF/TGFB3/AREG/CYP7B1/TGFB1/POLB/CEBPB/MSN/TNFAIP3/XBP1/RARG/CSF1/PML/ARG1/NRP1/IL6/IGFBP5/MSX2/ID4	23
GO:0048469	BP	GO:0048469	cell maturation	31/1871	183/18800	0.00224813	0.0164665	0.0120793	LHX6/SCARF1/EDNRA/CATSPERE/HIF1A/SOX18/EPAS1/KDR/RND1/C3/GPAT4/TDRD10/ROPN1L/EREG/KLF2/CBFB/PTH1R/CDC25B/GDF11/NR4A2/PAEP/TDRD6/NRCAM/RPS6KA2/CABYR/FAM20C/GATA3/RUNX2/B4GALT5/KCNIP2/INSL3	31
GO:0030500	BP	GO:0030500	regulation of bone mineralization	17/1871	81/18800	0.00227079	0.0166116	0.0121857	TWIST1/CCL3/CCN1/COMP/SRGN/HIF1A/S1PR1/TGFB3/BMP6/TGFB1/GREM1/CYP27B1/LTF/MEF2C/TMEM119/FAM20C/MATN1	17
GO:0002705	BP	GO:0002705	positive regulation of leukocyte mediated immunity	25/1871	138/18800	0.00228159	0.0166696	0.0122283	IL1R1/IL1B/CLCF1/NOD2/ARID5A/TGFB1/PTAFR/C3/TYROBP/SLAMF1/TNFSF4/ITGB2/ARG1/NLRP3/MAD2L2/SH2D1A/SPI1/IL6/TREM2/TBX21/CD40/STAT5B/GATA3/RAET1E/FOXP3	25
GO:0032526	BP	GO:0032526	response to retinoic acid	21/1871	109/18800	0.00229544	0.0166809	0.0122366	TIE1/WNT2/COL1A1/PTK7/MMP2/PDGFRB/AQP1/STRA6/BMP6/ABL2/SERPINF1/RARG/MYC/IGFBP7/HTRA2/ABCA1/RBP4/DKK1/FZD10/TESC/TEAD2	21
GO:0002577	BP	GO:0002577	regulation of antigen processing and presentation	7/1871	20/18800	0.00230605	0.0166809	0.0122366	SLC11A1/THBS1/NOD1/LILRB2/NOD2/TREM2/FCGR2B	7
GO:0035813	BP	GO:0035813	regulation of renal sodium excretion	7/1871	20/18800	0.00230605	0.0166809	0.0122366	ADORA1/GNAI2/TACR1/AVPR2/AVPR1A/NPR1/ADORA2A	7
GO:0042474	BP	GO:0042474	middle ear morphogenesis	7/1871	20/18800	0.00230605	0.0166809	0.0122366	MSX1/PRRX1/SIX2/EDNRA/SIX1/EYA1/GSC	7
GO:0043373	BP	GO:0043373	CD4-positive, alpha-beta T cell lineage commitment	7/1871	20/18800	0.00230605	0.0166809	0.0122366	LOXL3/CTSL/IL6/TBX21/FOXP3/LY9/IRF4	7
GO:0045655	BP	GO:0045655	regulation of monocyte differentiation	7/1871	20/18800	0.00230605	0.0166809	0.0122366	ZBTB46/GPR68/FES/MYC/CSF1/DCSTAMP/ZFP36L1	7
GO:0046629	BP	GO:0046629	gamma-delta T cell activation	7/1871	20/18800	0.00230605	0.0166809	0.0122366	EGR3/NOD2/LEF1/SOX4/LILRB1/JAG2/STAT5B	7
GO:0097503	BP	GO:0097503	sialylation	7/1871	20/18800	0.00230605	0.0166809	0.0122366	ST3GAL5/ST3GAL1/ST8SIA4/ST6GAL1/ST3GAL4/ST6GALNAC6/ST3GAL2	7
GO:2001236	BP	GO:2001236	regulation of extrinsic apoptotic signaling pathway	27/1871	153/18800	0.00231083	0.0166948	0.0122468	SERPINE1/G0S2/IGF1/THBS1/IL1B/ATF3/ITPRIP/ICAM1/INHBA/HGF/MCL1/NOS3/HYAL2/TNFAIP3/FAIM/TGFBR1/EYA1/PML/NRP1/HTRA2/TRAF1/PMAIP1/RELA/IL1A/SFRP2/TMC8/LMNA	27
GO:2001243	BP	GO:2001243	negative regulation of intrinsic apoptotic signaling pathway	20/1871	102/18800	0.0023234	0.0167647	0.0122981	PLAUR/SOD2/SNAI1/HIF1A/MCL1/YBX3/PTGS2/XBP1/ZNF385A/CXCL12/MDM2/HERPUD1/HTRA2/DNAJA1/CD44/PTPN1/MAPK8IP1/MARCHF7/SFRP2/MUC1	20
GO:0031032	BP	GO:0031032	actomyosin structure organization	33/1871	199/18800	0.00236519	0.0170452	0.0125038	ARHGEF15/RAPGEF3/PDGFRB/RGCC/FHOD1/TACR1/S1PR1/TGFB3/CNN2/ARHGAP28/EVL/CCN2/CSRP2/RHPN1/PPM1F/ASAP3/TACSTD2/TGFBR1/TNNT1/LIMK1/PHACTR1/EPB41L4A/TNFAIP1/NRP1/NEB/CD47/PHLDB2/GPR65/ANKRD1/SIX4/MYH10/CCDC88A/ELN	33
GO:0002707	BP	GO:0002707	negative regulation of lymphocyte mediated immunity	13/1871	55/18800	0.00241296	0.0173036	0.0126934	AHR/NOD2/SLAMF1/LILRB1/ARG1/BCL6/CLEC4G/HAVCR2/LILRB4/TBX21/FOXP3/SERPINB9/FCGR2B	13
GO:0002763	BP	GO:0002763	positive regulation of myeloid leukocyte differentiation	13/1871	55/18800	0.00241296	0.0173036	0.0126934	RUNX1/GPR68/TRIB1/LEF1/TGFB1/SLC9B2/TYROBP/FES/CSF1/DCSTAMP/TREM2/ZFP36L1/TESC	13
GO:0061098	BP	GO:0061098	positive regulation of protein tyrosine kinase activity	13/1871	55/18800	0.00241296	0.0173036	0.0126934	FBXW7/LILRA5/ADORA1/FCGR1A/AREG/PDGFB/GREM1/HBEGF/ADRA2A/EREG/GPRC5B/DLG4/PTPN1	13
GO:1904645	BP	GO:1904645	response to amyloid-beta	13/1871	55/18800	0.00241296	0.0173036	0.0126934	IGF1/RAMP3/MMP2/VCAM1/FYN/ICAM1/FPR2/NGFR/TREM2/AGER/TLR4/MMP3/FCGR2B	13
GO:0002720	BP	GO:0002720	positive regulation of cytokine production involved in immune response	15/1871	68/18800	0.00241653	0.0173036	0.0126934	IL1R1/IL1B/NOD2/SPON2/ARID5A/SLC7A5/SLAMF1/LILRB1/TNFSF4/GPRC5B/NLRP3/IL6/TBX21/TLR4/GATA3	15
GO:0062013	BP	GO:0062013	positive regulation of small molecule metabolic process	26/1871	146/18800	0.00241888	0.0173036	0.0126934	NNMT/TWIST1/IGF1/IL1B/HIF1A/BMP6/NOS3/PTPN2/PTAFR/PRXL2C/PTGS2/ANXA1/IGF2/HTR2A/FOXO1/MYC/STAR/AVPR1A/PTH1R/TREM2/PMAIP1/ELOVL5/ADIPOQ/TMSB4X/ADM/P2RY6	26
GO:0060249	BP	GO:0060249	anatomical structure homeostasis	48/1871	319/18800	0.00243506	0.017398	0.0127627	ESAM/PECAM1/IGHG3/COMP/COL3A1/CDH5/CLDN5/ADORA1/ADGRF5/CTSK/HIF1A/LOX/S1PR1/EPAS1/NOS3/KDR/NOD2/LDB2/CCN2/LPCAT1/IGKC/CLDN1/CYTL1/CD34/PTGS2/TNFAIP3/SPP1/SNX10/SERPINA3/CSF1/HAMP/PTH1R/LTF/CCDC154/TMEM119/ADAM8/FOXC1/DCSTAMP/CDH3/IL6/HOMER1/RBP4/SLC39A8/GPR137B/TLR4/TNFRSF11B/VSIG1/CROCC	48
GO:0002862	BP	GO:0002862	negative regulation of inflammatory response to antigenic stimulus	9/1871	31/18800	0.00248865	0.017694	0.0129798	FGR/FYN/NOD2/PLK2/IL10/RHBDF2/TREM2/HCK/FCGR2B	9
GO:0035767	BP	GO:0035767	endothelial cell chemotaxis	9/1871	31/18800	0.00248865	0.017694	0.0129798	RAB13/EGR3/THBS1/KDR/PRKD1/NR4A1/NRP1/FGF18/TMSB4X	9
GO:0060055	BP	GO:0060055	angiogenesis involved in wound healing	9/1871	31/18800	0.00248865	0.017694	0.0129798	SERPINE1/GPR4/PRCP/KDR/CD34/TNFAIP3/XBP1/B4GALT1/CXCR4	9
GO:0097106	BP	GO:0097106	postsynaptic density organization	9/1871	31/18800	0.00248865	0.017694	0.0129798	SHANK3/LRFN4/LILRB2/CNTNAP1/NLGN2/IL1RAP/DLG4/CBLN1/SYNGAP1	9
GO:0030111	BP	GO:0030111	regulation of Wnt signaling pathway	50/1871	336/18800	0.00253281	0.017986	0.013194	CTHRC1/CMAHP/MDFI/TMEM88/SFRP4/COL1A1/PTK7/DISC1/CCN4/IGFBP4/PLEKHA4/APOE/BICC1/RSPO3/SOX7/TIAM1/SULF2/LEF1/TPBG/TGFB1/PTPRU/IFT80/TPBGL/GREM1/TNFAIP3/RSPO4/SOX4/HHEX/FOXO1/DLX5/TLR2/MDFIC/ALPK2/GSC/GPRC5B/NFATC4/PRICKLE1/HIC1/MAD2L2/ZEB2/MCC/PFDN5/CDH3/EGR1/ADGRA2/DKK1/SFRP2/NFATC1/NKD2/DDIT3	50
GO:0110149	BP	GO:0110149	regulation of biomineralization	20/1871	103/18800	0.00261934	0.018574	0.0136253	TWIST1/CCL3/CCN1/COMP/SRGN/HIF1A/S1PR1/TGFB3/BMP6/NOS3/TGFB1/GREM1/CEBPB/FBLN7/CYP27B1/LTF/MEF2C/TMEM119/FAM20C/MATN1	20
GO:0090218	BP	GO:0090218	positive regulation of lipid kinase activity	10/1871	37/18800	0.00262199	0.018574	0.0136253	FGR/PDGFRB/FPR2/NOD2/TGFB1/PDGFB/AGAP2/PRKD1/TEK/FLT1	10
GO:0140353	BP	GO:0140353	lipid export from cell	11/1871	43/18800	0.0026271	0.0185876	0.0136353	IL1B/C1QTNF1/INHBA/BMP6/RETN/PTGES/SPP1/CYP19A1/SELENOM/IL1A/POMC	11
GO:0001656	BP	GO:0001656	metanephros development	18/1871	89/18800	0.00263861	0.0186451	0.0136775	PDGFRB/SIX2/SPRY1/WT1/SIX1/PDGFB/GREM1/CD34/EYA1/KIF26B/MYC/GDF11/BASP1/EGR1/SIX4/GDF6/GATA3/ADIPOQ	18
GO:0060419	BP	GO:0060419	heart growth	19/1871	96/18800	0.00264163	0.0186451	0.0136775	RUNX1/MAPK11/IGF1/WNT2/WT1/S1PR1/PIM1/TGFBR1/TENM4/HAMP/MEF2C/FOXC1/BASP1/DUSP6/RBP4/SMAD1/KCNK2/MIR23A/TP73	19
GO:0002551	BP	GO:0002551	mast cell chemotaxis	5/1871	11/18800	0.00268301	0.0187328	0.0137419	PGF/VEGFC/VEGFB/PIK3CD/SWAP70	5
GO:0002604	BP	GO:0002604	regulation of dendritic cell antigen processing and presentation	5/1871	11/18800	0.00268301	0.0187328	0.0137419	SLC11A1/THBS1/NOD1/NOD2/FCGR2B	5
GO:0002725	BP	GO:0002725	negative regulation of T cell cytokine production	5/1871	11/18800	0.00268301	0.0187328	0.0137419	SLAMF1/ARG1/LILRB4/TBX21/FOXP3	5
GO:0045628	BP	GO:0045628	regulation of T-helper 2 cell differentiation	5/1871	11/18800	0.00268301	0.0187328	0.0137419	ANXA1/TNFSF4/NLRP3/BCL6/CD86	5
GO:0071609	BP	GO:0071609	chemokine (C-C motif) ligand 5 production	5/1871	11/18800	0.00268301	0.0187328	0.0137419	TRPV4/ADCYAP1/IL10/SIRPA/DEFB124	5
GO:0071649	BP	GO:0071649	regulation of chemokine (C-C motif) ligand 5 production	5/1871	11/18800	0.00268301	0.0187328	0.0137419	TRPV4/ADCYAP1/IL10/SIRPA/DEFB124	5
GO:1903897	BP	GO:1903897	regulation of PERK-mediated unfolded protein response	5/1871	11/18800	0.00268301	0.0187328	0.0137419	PTPN2/PPP1R15A/HSPA5/ABCA7/PTPN1	5
GO:1905809	BP	GO:1905809	negative regulation of synapse organization	5/1871	11/18800	0.00268301	0.0187328	0.0137419	ARHGEF15/TLR2/NFATC4/CBLN1/DKK1	5
GO:2000317	BP	GO:2000317	negative regulation of T-helper 17 type immune response	5/1871	11/18800	0.00268301	0.0187328	0.0137419	LOXL3/TBX21/IL27RA/ZC3H12A/FOXP3	5
GO:0003002	BP	GO:0003002	regionalization	52/1871	354/18800	0.0027778	0.0193714	0.0142103	MEOX1/MDFI/EGR2/MSX1/WNT2/DMRT3/BHLHE40/VAX2/TCF15/SIX2/SNAI1/DNAAF1/PKD1L1/SPRY1/CHSY1/WT1/RNF2/MEOX2/TLL1/LEF1/SIX1/POGLUT1/C3/GREM1/TDRD10/BMP1/CHRD/TGFBR1/HHEX/HOXD10/EOMES/RARG/GSC/ROBO1/MEF2C/GDF11/NRP1/FOXC1/BASP1/DZIP1L/TDRD6/GORAB/DKK1/HEYL/SFRP2/MSX2/PCDH8/SMARCD3/HOXD3/DLL4/DDIT3/TMEM107	52
GO:0072073	BP	GO:0072073	kidney epithelium development	25/1871	140/18800	0.00279	0.0194332	0.0142556	PECAM1/ADAMTS16/KLHL3/SIX2/EDNRA/SPRY1/WT1/SIX1/GREM1/CD34/TACSTD2/EYA1/KIF26B/MYC/CRLF1/MEF2C/GDF11/FOXC1/BASP1/MAGED1/SMAD1/SIX4/GATA3/HEYL/ADIPOQ	25
GO:0032715	BP	GO:0032715	negative regulation of interleukin-6 production	15/1871	69/18800	0.00280928	0.0195208	0.0143199	CD200/HGF/IRAK3/TNFAIP3/SLAMF1/IL10/KLF2/HAVCR2/LILRB4/C5AR2/TLR4/IL27RA/ZC3H12A/SIRPA/FOXP3	15
GO:0043550	BP	GO:0043550	regulation of lipid kinase activity	15/1871	69/18800	0.00280928	0.0195208	0.0143199	FGR/PDGFRB/FPR2/NOD2/SOCS3/TGFB1/PDGFB/WDR91/AGAP2/PIK3R3/PRKD1/PIP4K2A/TEK/FLT1/PIK3R5	15
GO:0010720	BP	GO:0010720	positive regulation of cell development	45/1871	297/18800	0.00285166	0.0197916	0.0145186	PRKCH/PLXND1/EGR2/SHANK3/WNT2/DISC1/CDH5/CLDN5/GPR68/IL1B/HIF1A/CRABP2/CLCF1/TIAM1/TRIB1/TGFB1/SLC9B2/HAS2/TYROBP/SERPINF1/FAIM/VEGFC/TRPV2/TLR2/CXCL12/PLXNC1/S1PR2/LIMK1/MYC/TENM4/ROBO1/NRP1/PREX1/GFAP/IL6/RUFY3/BDNF/IL6ST/ZNF365/ADIPOQ/SMARCD3/BIN1/CXCR4/TP73/UNC13D	45
GO:0002433	BP	GO:0002433	immune response-regulating cell surface receptor signaling pathway involved in phagocytosis	8/1871	26/18800	0.00287214	0.0198157	0.0145362	FGR/FYN/LIMK1/CD47/MYO1G/PLPP4/HCK/FCGR2B	8
GO:0010714	BP	GO:0010714	positive regulation of collagen metabolic process	8/1871	26/18800	0.00287214	0.0198157	0.0145362	RUNX1/ENG/VIM/PDGFRB/RGCC/TGFB3/CCN2/TGFB1	8
GO:0038096	BP	GO:0038096	Fc-gamma receptor signaling pathway involved in phagocytosis	8/1871	26/18800	0.00287214	0.0198157	0.0145362	FGR/FYN/LIMK1/CD47/MYO1G/PLPP4/HCK/FCGR2B	8
GO:0043931	BP	GO:0043931	ossification involved in bone maturation	8/1871	26/18800	0.00287214	0.0198157	0.0145362	IGF1/IFT80/GREM1/SNX10/LTF/CCDC154/ADAMTS12/ADAMTS7	8
GO:0050857	BP	GO:0050857	positive regulation of antigen receptor-mediated signaling pathway	8/1871	26/18800	0.00287214	0.0198157	0.0145362	PRKCH/CMTM3/ADA/SLC39A10/TRAT1/NFAM1/RELA/KCNN4	8
GO:0072009	BP	GO:0072009	nephron epithelium development	21/1871	111/18800	0.00288666	0.0198924	0.0145924	PECAM1/ADAMTS16/KLHL3/SIX2/EDNRA/WT1/SIX1/GREM1/CD34/TACSTD2/EYA1/KIF26B/MYC/MEF2C/FOXC1/BASP1/MAGED1/SIX4/GATA3/HEYL/ADIPOQ	21
GO:0043010	BP	GO:0043010	camera-type eye development	49/1871	330/18800	0.00290449	0.0199534	0.0146372	ARHGEF15/TWIST1/WNT2/FJX1/VIM/VAX2/THY1/MFRP/PDGFRB/RCN1/LAMC3/HIF1A/STRA6/SPRY1/INHBA/WT1/RHOJ/KDR/IGFN1/LPCAT1/SPRED3/COL8A2/CYP1B1/SDK1/SERPINF1/DIO3/TGFBR1/MTERF4/SHROOM2/RARG/JMJD6/GDF11/NRP1/FOXC1/NES/PFDN5/HSF4/RBP4/SLC25A25/PRPH2/FLT1/CABP4/TGIF2/AQP5/GATA3/ALDH1A3/ZHX2/SMARCD3/DLL4	49
GO:0048545	BP	GO:0048545	response to steroid hormone	49/1871	330/18800	0.00290449	0.0199534	0.0146372	COL1A1/THBS1/ENG/A2M/ALPL/AQP1/LOX/TACR1/ZNF366/TGFB3/BMP6/AREG/FOSL1/CYP7B1/CCN2/FOSB/TGFB1/PTAFR/PTPRU/CLDN1/SMYD3/CYP1B1/AIF1/SERPINF1/PTGS2/SPP1/ANXA1/OXTR/TLR2/IL10/IL1RN/SSTR2/DDX5/PMEPA1/ARG1/STC1/AVPR1A/LCAT/SLIT3/IGFBP7/IL6/TPH2/ACR/HEYL/DNAAF4/ADIPOQ/ZFP36L1/ADM/UCP3	49
GO:0030308	BP	GO:0030308	negative regulation of cell growth	31/1871	186/18800	0.00290769	0.0199534	0.0146372	SEMA6B/MSX1/CCDC85B/MINAR1/INHBA/WT1/BDKRB1/BST2/MEG3/TGFB1/TRIM46/HYAL2/GREM1/SPP1/DCUN1D3/SEMA5B/PML/CYP27B1/ADAM15/BCL6/NRP1/SLIT3/DCSTAMP/NPR1/SEMA4F/BTG1/ARHGAP4/SIPA1/SFRP2/SEMA4A/SERTAD2	31
GO:0043270	BP	GO:0043270	positive regulation of ion transport	42/1871	273/18800	0.00290923	0.0199534	0.0146372	APLNR/CCL2/LILRA5/SHANK3/CCL3/RAMP3/CEMIP/IL1B/ADORA1/THY1/PDGFRB/EDNRA/CCL4/LILRA2/BDKRB1/PTGES/CXCL9/PTAFR/PDGFB/CEBPB/CXCL11/ADRA2A/TRPV2/CXCL12/JAK3/STC1/AVPR1A/CXCL10/SCN1B/EHD3/TREM2/SLC6A1/HOMER1/MCHR1/ORAI1/ADORA2A/IL1A/KCNN4/TMSB4X/TESC/KCNIP2/P2RY6	42
GO:0043299	BP	GO:0043299	leukocyte degranulation	16/1871	76/18800	0.00291783	0.0199889	0.0146632	CCL3/FGR/PTGDS/PRAM1/PTAFR/FES/ITGB2/ADGRE2/IL13RA2/SPI1/LAT/PIK3CD/HCK/FCGR2B/LAT2/UNC13D	16
GO:0033273	BP	GO:0033273	response to vitamin	17/1871	83/18800	0.00297801	0.0203771	0.014948	POSTN/COL1A1/SOD2/ALPL/KYNU/FES/PIM1/PTGS2/SPP1/HAMP/ARG1/STC1/CYP27B1/CXCL10/MN1/F5/IL1A	17
GO:0042475	BP	GO:0042475	odontogenesis of dentin-containing tooth	18/1871	90/18800	0.00299802	0.02049	0.0150308	SERPINE1/FAM20A/MSX1/DMRT3/NGFR/LEF1/HTRA1/RELT/CSF1/CCDC154/FOXC1/JAG2/WNT10A/FAM20C/TNFRSF11B/RUNX2/MSX2/ADM	18
GO:0042149	BP	GO:0042149	cellular response to glucose starvation	12/1871	50/18800	0.00305294	0.0207921	0.0152525	IFI16/NUAK1/UPP1/LOC102724428/XBP1/KICS2/HSPA5/SIK1/PMAIP1/MYBBP1A/ASNS/ZC3H12A	12
GO:0052372	BP	GO:0052372	modulation by symbiont of entry into host	12/1871	50/18800	0.00305294	0.0207921	0.0152525	FCN1/IFITM2/CXCL8/FCN3/CH25H/PTX3/IFITM3/IFITM1/LY6E/TRIM8/EXOC2/LGALS1	12
GO:1902041	BP	GO:1902041	regulation of extrinsic apoptotic signaling pathway via death domain receptors	12/1871	50/18800	0.00305294	0.0207921	0.0152525	SERPINE1/THBS1/ATF3/ITPRIP/ICAM1/HGF/NOS3/TNFAIP3/FAIM/PMAIP1/SFRP2/TMC8	12
GO:1903169	BP	GO:1903169	regulation of calcium ion transmembrane transport	27/1871	156/18800	0.00306576	0.020855	0.0152986	PDE4B/APLNR/JSRP1/FKBP1A/RAMP3/CEMIP/THY1/FYN/REM1/CLIC2/BDKRB1/SLN/CXCL9/OPRL1/CXCL11/RRAD/GEM/ADRA2A/CACNB4/PRKD1/CXCL10/EHD3/THADA/SELENON/LIME1/BIN1/P2RY6	27
GO:0051607	BP	GO:0051607	defense response to virus	44/1871	290/18800	0.00307063	0.0208638	0.0153051	GBP1/IFITM2/CARD8/RNASE2/FCN3/IFI16/IL1B/STING1/SLFN11/NLRP1/IFITM3/SPON2/BST2/KCNJ8/CXCL9/STAT2/HYAL2/HTRA1/IFITM1/TNFAIP3/ITGAX/TRIM8/TLR2/LILRB1/TSPAN32/PML/IFNAR2/ATG7/CXCL10/ARMC5/APOBEC3G/SEC14L1/CGAS/MLKL/AZU1/APOBEC3A/IL6/PMAIP1/RELA/CD40/POLR3D/ZC3H12A/FOXP3/UNC13D	44
GO:0035296	BP	GO:0035296	regulation of tube diameter	25/1871	141/18800	0.00307824	0.0208668	0.0153073	COMP/SMTNL2/SOD2/HRH2/MMP2/ADORA1/EDNRA/APOE/TACR1/NOS3/AVPR2/PTGS2/ADRA2A/OXTR/HTR2A/KLF2/AVPR1A/FOXC1/NPR1/CYSLTR1/DOCK4/GRIP2/SOD3/ADORA2A/ADM	25
GO:0097746	BP	GO:0097746	blood vessel diameter maintenance	25/1871	141/18800	0.00307824	0.0208668	0.0153073	COMP/SMTNL2/SOD2/HRH2/MMP2/ADORA1/EDNRA/APOE/TACR1/NOS3/AVPR2/PTGS2/ADRA2A/OXTR/HTR2A/KLF2/AVPR1A/FOXC1/NPR1/CYSLTR1/DOCK4/GRIP2/SOD3/ADORA2A/ADM	25
GO:0043409	BP	GO:0043409	negative regulation of MAPK cascade	30/1871	179/18800	0.00308922	0.0208996	0.0153313	DUSP4/GBP1/IL1B/SH2B3/ATF3/APOE/SPRY1/IRAK3/PTPN2/SPRED3/HYAL2/DUSP7/DUSP2/FOXO1/LAX1/MYC/DUSP5/DUSP1/DNAJA1/ABCA7/LILRB4/DUSP6/TREM2/PTPN1/MAPK8IP1/RANBP9/TLR4/SFRP2/ADIPOQ/SIRPA	30
GO:0006949	BP	GO:0006949	syncytium formation	14/1871	63/18800	0.00309384	0.0208996	0.0153313	ADAM12/RAPGEF3/TNFSF14/CXCL9/TYROBP/FLOT1/SBNO2/VASH2/CXCL10/ADAMTS15/DCSTAMP/NFATC2/TREM2/CYP19A1	14
GO:0045453	BP	GO:0045453	bone resorption	14/1871	63/18800	0.00309384	0.0208996	0.0153313	CTSK/S1PR1/TNFAIP3/SPP1/SNX10/HAMP/PTH1R/CCDC154/TMEM119/ADAM8/DCSTAMP/IL6/GPR137B/TNFRSF11B	14
GO:0043372	BP	GO:0043372	positive regulation of CD4-positive, alpha-beta T cell differentiation	9/1871	32/18800	0.00316123	0.0213074	0.0156304	RIPK2/NFKBIZ/ANXA1/TNFSF4/NLRP3/CD83/CD86/FOXP3/CD80	9
GO:0030449	BP	GO:0030449	regulation of complement activation	7/1871	21/18800	0.00316518	0.0213074	0.0156304	A2M/IL1B/C3/SERPING1/CD59/TREM2/CFH	7
GO:2000047	BP	GO:2000047	regulation of cell-cell adhesion mediated by cadherin	7/1871	21/18800	0.00316518	0.0213074	0.0156304	NOTCH4/RGCC/BMP6/PTPRU/FLOT1/PPM1F/MAD2L2	7
GO:0001574	BP	GO:0001574	ganglioside biosynthetic process	6/1871	16/18800	0.00320197	0.0213575	0.0156672	ST3GAL5/ST3GAL1/ST8SIA4/ST6GALNAC6/B4GALT5/ST3GAL2	6
GO:0001780	BP	GO:0001780	neutrophil homeostasis	6/1871	16/18800	0.00320197	0.0213575	0.0156672	PDE4B/SH2B3/ANXA1/HCAR2/IL6/PIK3CD	6
GO:0018146	BP	GO:0018146	keratan sulfate biosynthetic process	6/1871	16/18800	0.00320197	0.0213575	0.0156672	CHST1/ST3GAL1/B3GNT2/CHST2/ST3GAL4/ST3GAL2	6
GO:0045342	BP	GO:0045342	MHC class II biosynthetic process	6/1871	16/18800	0.00320197	0.0213575	0.0156672	SLC11A1/XBP1/IL10/SPI1/AZU1/TLR4	6
GO:0045779	BP	GO:0045779	negative regulation of bone resorption	6/1871	16/18800	0.00320197	0.0213575	0.0156672	TNFAIP3/HAMP/TMEM119/IL6/GPR137B/TNFRSF11B	6
GO:0072109	BP	GO:0072109	glomerular mesangium development	6/1871	16/18800	0.00320197	0.0213575	0.0156672	GPR4/PDGFRB/WT1/PDGFB/CD34/EGR1	6
GO:0072224	BP	GO:0072224	metanephric glomerulus development	6/1871	16/18800	0.00320197	0.0213575	0.0156672	PDGFRB/WT1/PDGFB/CD34/EGR1/ADIPOQ	6
GO:1901201	BP	GO:1901201	regulation of extracellular matrix assembly	6/1871	16/18800	0.00320197	0.0213575	0.0156672	TIE1/RGCC/TGFB1/HAS2/PHLDB1/PHLDB2	6
GO:0014074	BP	GO:0014074	response to purine-containing compound	24/1871	134/18800	0.00321844	0.0214427	0.0157298	INHBB/MMP19/COL1A1/AQP9/RAPGEF3/IL1B/AQP1/WT1/AHR/AREG/FOSL1/FOSB/PTAFR/CYP1B1/PTGS2/STC1/HSPA5/THBD/SLC6A1/IGFBP5/ADORA2A/ADIPOQ/ZFP36L1/P2RY6	24
GO:0071260	BP	GO:0071260	cellular response to mechanical stimulus	15/1871	70/18800	0.00325317	0.0216247	0.0158632	TNFRSF8/COL1A1/ENG/IL1B/TNFSF14/AQP1/BMP6/CNN2/SLC38A2/PTGS2/CD40/TLR5/ANKRD1/TLR4/PIEZO2	15
GO:1904888	BP	GO:1904888	cranial skeletal system development	15/1871	70/18800	0.00325317	0.0216247	0.0158632	TWIST1/PRRX1/CHST11/MTHFD1L/SIX2/EDNRA/TGFB3/SIX1/MMP14/TGFBR1/TBX15/SIX4/RUNX2/MSX2/TMEM107	15
GO:0140546	BP	GO:0140546	defense response to symbiont	44/1871	291/18800	0.00327804	0.0217651	0.0159663	GBP1/IFITM2/CARD8/RNASE2/FCN3/IFI16/IL1B/STING1/SLFN11/NLRP1/IFITM3/SPON2/BST2/KCNJ8/CXCL9/STAT2/HYAL2/HTRA1/IFITM1/TNFAIP3/ITGAX/TRIM8/TLR2/LILRB1/TSPAN32/PML/IFNAR2/ATG7/CXCL10/ARMC5/APOBEC3G/SEC14L1/CGAS/MLKL/AZU1/APOBEC3A/IL6/PMAIP1/RELA/CD40/POLR3D/ZC3H12A/FOXP3/UNC13D	44
GO:0006576	BP	GO:0006576	cellular biogenic amine metabolic process	20/1871	105/18800	0.00330674	0.0219307	0.0160877	NNMT/TDO2/SMOX/EDNRA/EPAS1/OAZ2/SRM/KYNU/LY6E/SNCAIP/ITGB2/IDO2/NR4A2/AZIN2/NPR1/MOXD1/AOC2/PDE1B/GATA3/BLOC1S6	20
GO:0007416	BP	GO:0007416	synapse assembly	30/1871	180/18800	0.00336279	0.0222771	0.0163418	PLXND1/SHANK3/CLSTN3/PCDH17/COLQ/LRFN4/CBLN4/IGFN1/SIX1/TPBG/NLGN2/THBS2/SDK1/OXTR/TLR2/ADD2/IL1RAP/FLRT2/SDCBP/MEF2C/CBLN1/NRCAM/NTNG2/BDNF/SIX4/DKK1/NTRK1/SEMA4A/SRPX2/GPC6	30
GO:0010951	BP	GO:0010951	negative regulation of endopeptidase activity	39/1871	251/18800	0.00337275	0.0223115	0.0163671	SERPINE1/PLAUR/TIMP1/THBS1/A2M/CARD8/SERPINH1/IFI16/CST7/TNFSF14/AQP1/HGF/BST2/TFPI2/C3/VTN/PZP/LAMP3/SERPINF1/PAPLN/PTGS2/ANOS1/SERPING1/SERPINA3/COL6A3/C4B/NR4A1/LTF/SERPINB2/SERPINA9/COL7A1/C4A/CSTA/CD44/ADORA2A/SERPINI1/SFRP2/SERPINB9/BIN1	39
GO:0038066	BP	GO:0038066	p38MAPK cascade	13/1871	57/18800	0.00337566	0.0223115	0.0163671	SPHK1/MAPK11/IL1B/HGF/MAPKAPK2/DUSP1/SPI1/TREM2/AGER/GDF6/ZC3H12A/ZFP36L1/PRMT1	13
GO:0035150	BP	GO:0035150	regulation of tube size	25/1871	142/18800	0.00339124	0.0223526	0.0163972	COMP/SMTNL2/SOD2/HRH2/MMP2/ADORA1/EDNRA/APOE/TACR1/NOS3/AVPR2/PTGS2/ADRA2A/OXTR/HTR2A/KLF2/AVPR1A/FOXC1/NPR1/CYSLTR1/DOCK4/GRIP2/SOD3/ADORA2A/ADM	25
GO:0097006	BP	GO:0097006	regulation of plasma lipoprotein particle levels	17/1871	84/18800	0.0033949	0.0223526	0.0163972	GPIHBP1/APOE/APOC1/SOAT1/MYLIP/MPO/PLTP/ZDHHC8/LCAT/MSR1/ABCA7/LPL/ABCA1/TREM2/PLA2G5/SCARB1/ADIPOQ	17
GO:0070509	BP	GO:0070509	calcium ion import	18/1871	91/18800	0.00339723	0.0223526	0.0163972	CCL2/TRPV4/CCL3/RAMP3/PDGFRB/FYN/SLN/PDGFB/MCUB/CACNA1G/TRPV2/CXCL12/STC1/NALF1/CACNA1E/HOMER1/ORAI1/PLPP4	18
GO:0097306	BP	GO:0097306	cellular response to alcohol	18/1871	91/18800	0.00339723	0.0223526	0.0163972	INHBB/SOD2/GRAMD1A/INHBA/AHR/CYP1B1/CDK4/SPIDR/PTGFR/TNFSF4/KLF2/MYC/ADCY3/MLC1/ADAM15/TP53INP1/ADCY1/P2RY6	18
GO:0018958	BP	GO:0018958	phenol-containing compound metabolic process	21/1871	113/18800	0.00360074	0.0236381	0.0173402	MC1R/EDNRA/CTSK/EPAS1/DIO3/ASIP/LY6E/PMEL/SNCAIP/SLCO1C1/ITGB2/ZEB2/NR4A2/NPR1/CDH3/MOXD1/TPH2/CTSB/AOC2/PDE1B/GATA3	21
GO:1903522	BP	GO:1903522	regulation of blood circulation	40/1871	260/18800	0.00360355	0.0236381	0.0173402	PDE4B/ADM5/TMEM65/SMTNL2/HRH2/MMP2/ADORA1/EDNRA/TACR1/EPAS1/NOS3/CLIC2/CCN2/ADA/AVPR2/HBEGF/KCNE4/PTGS2/ADRA2A/CACNA1G/OXTR/HTR2A/MDM2/APELA/STC1/AVPR1A/APLN/KCNG2/SCN1B/MYL3/EHD3/CYSLTR1/GJD3/DOCK4/AGER/ASB3/ZC3H12A/ADM/KCNIP2/BIN1	40
GO:0040014	BP	GO:0040014	regulation of multicellular organism growth	14/1871	64/18800	0.00360478	0.0236381	0.0173402	IGF1/FOXS1/GPAT4/DIO3/CDK4/IGF2/STAT5A/CSF1/HTRA2/GPR21/PRL/STAT5B/PPIB/GAMT	14
GO:0032330	BP	GO:0032330	regulation of chondrocyte differentiation	12/1871	51/18800	0.00363758	0.0238264	0.0174783	CCN4/SIX2/BMP6/CCN2/GREM1/TGFBR1/RARG/ADAMTS12/FGF18/GDF6/RUNX2/ADAMTS7	12
GO:0050714	BP	GO:0050714	positive regulation of protein secretion	23/1871	128/18800	0.00371311	0.0242707	0.0178043	IGF1/GPR68/DOC2B/HIF1A/TGFB3/BMP6/TGFB1/NLGN2/VEGFC/SOX4/HCAR2/APBB3/TLR2/ACSL4/ADAM8/TREM2/RBP4/ANKRD1/TLR4/ADORA2A/IL1A/MYH10/KCNN4	23
GO:0003171	BP	GO:0003171	atrioventricular valve development	8/1871	27/18800	0.00373043	0.0242707	0.0178043	APLNR/TWIST1/CCN1/SOX4/MDM2/SLIT3/HEYL/OLFM1	8
GO:0006706	BP	GO:0006706	steroid catabolic process	8/1871	27/18800	0.00373043	0.0242707	0.0178043	SCARF1/APOE/SPP1/CYP27B1/HSD17B14/CYP19A1/SCARB1/CYP46A1	8
GO:0018126	BP	GO:0018126	protein hydroxylation	8/1871	27/18800	0.00373043	0.0242707	0.0178043	P3H1/FKBP10/PRDX4/P3H3/P4HA1/P4HA3/P3H4/JMJD6	8
GO:0033032	BP	GO:0033032	regulation of myeloid cell apoptotic process	8/1871	27/18800	0.00373043	0.0242707	0.0178043	CLEC5A/NOD2/ANXA1/HCAR2/MEF2C/ST6GAL1/PIK3CD/ADIPOQ	8
GO:0060669	BP	GO:0060669	embryonic placenta morphogenesis	8/1871	27/18800	0.00373043	0.0242707	0.0178043	CCN1/RSPO3/SOCS3/LEF1/IGF2/IL10/ZFP36L1/ADM	8
GO:0050805	BP	GO:0050805	negative regulation of synaptic transmission	15/1871	71/18800	0.00375306	0.0243907	0.0178923	SHANK3/PCDH17/IL1B/ADORA1/GNAI2/LILRB2/PLK2/PTGS2/HTR2A/S1PR2/SORCS2/CBLN1/AGER/SLC6A1/ADIPOQ	15
GO:0016055	BP	GO:0016055	Wnt signaling pathway	63/1871	452/18800	0.00379531	0.0246378	0.0180736	CTHRC1/CMAHP/MDFI/TMEM88/SFRP4/WNT2/COL1A1/PTK7/DISC1/CCN4/VAX2/IGFBP4/PLEKHA4/EDNRA/APOE/CPZ/BICC1/RSPO3/SOX7/TIAM1/SULF2/LEF1/TPBG/TGFB1/PTPRU/IFT80/TPBGL/GREM1/TNFAIP3/RSPO4/SOX4/HHEX/FOXO1/DLX5/TLR2/RARG/MDFIC/ALPK2/GSC/GPRC5B/AMOTL2/NFATC4/PRICKLE1/HIC1/MAD2L2/ZEB2/MCC/CELSR1/NR4A2/PFDN5/CDH3/WNT10A/EGR1/ADGRA2/DKK1/ARHGEF19/GATA3/SFRP2/NFATC1/NKD2/FZD10/GPC6/DDIT3	63
GO:0007193	BP	GO:0007193	adenylate cyclase-inhibiting G protein-coupled receptor signaling pathway	16/1871	78/18800	0.00383366	0.0248289	0.0182137	GPR176/ADORA1/GNAI2/EDNRA/S1PR1/FPR2/GRM2/OPRL1/ADRA2A/GABBR2/SSTR2/GRM7/MCHR1/RGS1/HTR1F/INSL3	16
GO:1903035	BP	GO:1903035	negative regulation of response to wounding	18/1871	92/18800	0.00383953	0.0248289	0.0182137	SERPINE1/ADAMTS18/FAP/THBS1/PLAU/SH2B3/C1QTNF1/APOE/NOS3/PDGFB/VTN/CD34/SPP1/SERPING1/SERPINB2/THBD/AJAP1/PHLDB2	18
GO:0002861	BP	GO:0002861	regulation of inflammatory response to antigenic stimulus	11/1871	45/18800	0.00385324	0.0248289	0.0182137	FGR/FYN/NOD2/PLK2/C3/FUT7/IL10/RHBDF2/TREM2/HCK/FCGR2B	11
GO:0002920	BP	GO:0002920	regulation of humoral immune response	11/1871	45/18800	0.00385324	0.0248289	0.0182137	A2M/IL1B/SPNS2/NOD2/C3/SERPING1/CD59/PGC/TREM2/CFH/FCGR2B	11
GO:0031295	BP	GO:0031295	T cell costimulation	11/1871	45/18800	0.00385324	0.0248289	0.0182137	TNFSF14/FYN/MAP3K8/LILRB2/TNFSF4/EFNB3/LILRB4/LGALS1/CD86/ICOS/CD80	11
GO:1900271	BP	GO:1900271	regulation of long-term synaptic potentiation	11/1871	45/18800	0.00385324	0.0248289	0.0182137	SHANK3/ADORA1/APOE/LILRB2/NRGN/TYROBP/AGER/ADCY1/ADORA2A/CRTC1/CYP46A1	11
GO:0050886	BP	GO:0050886	endocrine process	17/1871	85/18800	0.00385886	0.0248289	0.0182137	INHBB/IL1B/C1QTNF1/INHBA/TACR1/BMP6/NOS3/RETN/AVPR2/OXTR/HCAR2/AVPR1A/RPS6KA2/SELENOM/GATA3/POMC/RAB11FIP5	17
GO:2000106	BP	GO:2000106	regulation of leukocyte apoptotic process	17/1871	85/18800	0.00385886	0.0248289	0.0182137	ST3GAL1/HIF1A/GIMAP8/NOD2/ADA/ANXA1/SLC39A10/HCAR2/IL10/LILRB1/CXCL12/JAK3/MEF2C/ADAM8/BCL6/ST6GAL1/PIK3CD	17
GO:0031668	BP	GO:0031668	cellular response to extracellular stimulus	38/1871	245/18800	0.00388826	0.0249469	0.0183003	INHBB/POSTN/COL1A1/IFI16/VCAM1/ATF3/KIF26A/ASGR1/FOSL1/NUAK1/UPP1/SLC38A2/LOC102724428/FES/PIM1/AIF1/XBP1/MAP1LC3B/FOXO1/RIPOR1/KICS2/PRKD1/AVPR1A/ATG7/CYP27B1/HSPA5/MN1/NR4A2/SIK1/LPL/WIPI1/PMAIP1/FADS1/MYBBP1A/ASNS/SIPA1/SFRP2/ZC3H12A	38
GO:0051403	BP	GO:0051403	stress-activated MAPK cascade	38/1871	245/18800	0.00388826	0.0249469	0.0183003	SPHK1/MAPK11/SH2D3C/TRPV4/NOD1/IL1B/RIPK2/HGF/NOD2/TRIB1/CCN2/MAPKAPK2/MAP4K4/FOXO1/SLAMF1/CCM2/SH3RF3/MDFIC/SDCBP/MAP3K12/MYC/DUSP1/SPI1/DNAJA1/TRAF1/MAP3K10/TREM2/AGER/MAPK8IP1/TLR4/GDF6/IL1A/SFRP2/ZC3H12A/SIRPA/ZFP36L1/FCGR2B/PRMT1	38
GO:2000116	BP	GO:2000116	regulation of cysteine-type endopeptidase activity	36/1871	229/18800	0.00389006	0.0249469	0.0183003	S100A8/PLAUR/S100A9/THBS1/CCN1/CARD8/NOD1/IFI16/CST7/NLRP1/TNFSF14/FYN/RIPK2/AQP1/HGF/SOX7/NGFR/CCN2/LAMP3/PPM1F/PTGS2/MYC/PML/NR4A1/NLRP3/LTF/ROBO1/NLRC4/HTRA2/CD44/PRR7/PMAIP1/HIP1/ADORA2A/SFRP2/SERPINB9	36
GO:0090303	BP	GO:0090303	positive regulation of wound healing	13/1871	58/18800	0.00396242	0.025314	0.0185696	SERPINE1/THBS1/CCN4/CLDN1/VTN/HBEGF/XBP1/ADRA2A/ANXA1/THBD/ST3GAL4/CXCR4/INSL3	13
GO:0001893	BP	GO:0001893	maternal placenta development	9/1871	33/18800	0.00396903	0.025314	0.0185696	EPOR/PTGS2/SPP1/STC1/CYP27B1/PRDM1/CTSB/JUNB/LDOC1	9
GO:0002431	BP	GO:0002431	Fc receptor mediated stimulatory signaling pathway	9/1871	33/18800	0.00396903	0.025314	0.0185696	FGR/FYN/LIMK1/FCER1G/CD47/MYO1G/PLPP4/HCK/FCGR2B	9
GO:0045907	BP	GO:0045907	positive regulation of vasoconstriction	9/1871	33/18800	0.00396903	0.025314	0.0185696	SMTNL2/HRH2/TACR1/AVPR2/PTGS2/OXTR/HTR2A/AVPR1A/CYSLTR1	9
GO:0048799	BP	GO:0048799	animal organ maturation	9/1871	33/18800	0.00396903	0.025314	0.0185696	IGF1/IFT80/GREM1/SNX10/LTF/CCDC154/ADAMTS12/GATA3/ADAMTS7	9
GO:0009187	BP	GO:0009187	cyclic nucleotide metabolic process	10/1871	39/18800	0.00398301	0.0253753	0.0186146	PDE4B/ADCY4/PDE7B/PDE10A/PDE4A/AMPD2/ADCY3/NPR1/ADCY1/GUCY2D	10
GO:0043433	BP	GO:0043433	negative regulation of DNA-binding transcription factor activity	31/1871	190/18800	0.00403845	0.0257004	0.0188531	MDFI/TWIST1/CD200/SFRP4/CARD8/BHLHE40/TNFRSF4/IRAK3/FOXS1/RNF2/NOD2/TRIB1/CYP1B1/PIM1/TNFAIP3/IL10/EOMES/TNFSF4/NLRP3/MAD2L2/SPI1/SIK1/HAVCR2/MAP3K10/RLIM/HEYL/ZC3H12A/MSX2/TMSB4X/FOXP3/DDIT3	31
GO:0010466	BP	GO:0010466	negative regulation of peptidase activity	40/1871	262/18800	0.00412639	0.0262314	0.0192426	SERPINE1/PLAUR/TIMP1/THBS1/A2M/CARD8/SERPINH1/IFI16/CST7/TNFSF14/AQP1/HGF/BST2/TFPI2/C3/VTN/PZP/LAMP3/SERPINF1/PAPLN/PTGS2/ANOS1/SERPING1/SERPINA3/COL6A3/C4B/NR4A1/LTF/SERPINB2/SERPINA9/COL7A1/C4A/CSTA/CD44/CTSB/ADORA2A/SERPINI1/SFRP2/SERPINB9/BIN1	40
GO:0198738	BP	GO:0198738	cell-cell signaling by wnt	63/1871	454/18800	0.00419696	0.0266509	0.0195503	CTHRC1/CMAHP/MDFI/TMEM88/SFRP4/WNT2/COL1A1/PTK7/DISC1/CCN4/VAX2/IGFBP4/PLEKHA4/EDNRA/APOE/CPZ/BICC1/RSPO3/SOX7/TIAM1/SULF2/LEF1/TPBG/TGFB1/PTPRU/IFT80/TPBGL/GREM1/TNFAIP3/RSPO4/SOX4/HHEX/FOXO1/DLX5/TLR2/RARG/MDFIC/ALPK2/GSC/GPRC5B/AMOTL2/NFATC4/PRICKLE1/HIC1/MAD2L2/ZEB2/MCC/CELSR1/NR4A2/PFDN5/CDH3/WNT10A/EGR1/ADGRA2/DKK1/ARHGEF19/GATA3/SFRP2/NFATC1/NKD2/FZD10/GPC6/DDIT3	63
GO:0001553	BP	GO:0001553	luteinization	5/1871	12/18800	0.00422497	0.0266877	0.0195773	A2M/MMP2/INHBA/RETN/STAT5B	5
GO:0001867	BP	GO:0001867	complement activation, lectin pathway	5/1871	12/18800	0.00422497	0.0266877	0.0195773	FCN1/A2M/FCN3/SERPING1/COLEC11	5
GO:0014745	BP	GO:0014745	negative regulation of muscle adaptation	5/1871	12/18800	0.00422497	0.0266877	0.0195773	NOS3/FOXO1/MIR214/IGFBP5/LMNA	5
GO:0033629	BP	GO:0033629	negative regulation of cell adhesion mediated by integrin	5/1871	12/18800	0.00422497	0.0266877	0.0195773	SERPINE1/CYP1B1/PDE3B/MUC1/SWAP70	5
GO:0002363	BP	GO:0002363	alpha-beta T cell lineage commitment	7/1871	22/18800	0.00424858	0.0266877	0.0195773	LOXL3/CTSL/IL6/TBX21/FOXP3/LY9/IRF4	7
GO:0034104	BP	GO:0034104	negative regulation of tissue remodeling	7/1871	22/18800	0.00424858	0.0266877	0.0195773	GREM1/TNFAIP3/HAMP/TMEM119/IL6/GPR137B/TNFRSF11B	7
GO:0043369	BP	GO:0043369	CD4-positive or CD8-positive, alpha-beta T cell lineage commitment	7/1871	22/18800	0.00424858	0.0266877	0.0195773	LOXL3/CTSL/IL6/TBX21/FOXP3/LY9/IRF4	7
GO:0045624	BP	GO:0045624	positive regulation of T-helper cell differentiation	7/1871	22/18800	0.00424858	0.0266877	0.0195773	RIPK2/NFKBIZ/ANXA1/TNFSF4/NLRP3/CD86/CD80	7
GO:0046058	BP	GO:0046058	cAMP metabolic process	7/1871	22/18800	0.00424858	0.0266877	0.0195773	PDE4B/ADCY4/PDE7B/PDE10A/PDE4A/ADCY3/ADCY1	7
GO:0060713	BP	GO:0060713	labyrinthine layer morphogenesis	7/1871	22/18800	0.00424858	0.0266877	0.0195773	CCN1/RSPO3/SOCS3/LEF1/IL10/ZFP36L1/ADM	7
GO:0007389	BP	GO:0007389	pattern specification process	64/1871	463/18800	0.00429554	0.0269516	0.0197709	MEOX1/MDFI/APLNR/EGR2/MSX1/WNT2/ENG/DMRT3/BHLHE40/VAX2/TCF15/SIX2/SNAI1/DNAAF1/HIF1A/PKD1L1/SPRY1/CHSY1/BICC1/WT1/SOX18/RNF2/MEOX2/TLL1/LEF1/SIX1/POGLUT1/C3/GREM1/TDRD10/BMP1/CHRD/TGFBR1/HHEX/HOXD10/EYA1/MEIS3/EOMES/RARG/GSC/STC1/ROBO1/MEF2C/GDF11/NRP1/FOXC1/BASP1/DZIP1L/TDRD6/MFNG/GORAB/SMAD1/DKK1/HEYL/SFRP2/DNAAF4/MSX2/PCDH8/SMARCD3/HOXD3/DLL4/SYNGAP1/DDIT3/TMEM107	64
GO:0002204	BP	GO:0002204	somatic recombination of immunoglobulin genes involved in immune response	12/1871	52/18800	0.0043091	0.0269516	0.0197709	CLCF1/TGFB1/IL10/TNFSF4/MAD2L2/BCL6/TBX21/CD40/IL27RA/SWAP70/SLC15A4/FOXP3	12
GO:0002208	BP	GO:0002208	somatic diversification of immunoglobulins involved in immune response	12/1871	52/18800	0.0043091	0.0269516	0.0197709	CLCF1/TGFB1/IL10/TNFSF4/MAD2L2/BCL6/TBX21/CD40/IL27RA/SWAP70/SLC15A4/FOXP3	12
GO:0045190	BP	GO:0045190	isotype switching	12/1871	52/18800	0.0043091	0.0269516	0.0197709	CLCF1/TGFB1/IL10/TNFSF4/MAD2L2/BCL6/TBX21/CD40/IL27RA/SWAP70/SLC15A4/FOXP3	12
GO:0006801	BP	GO:0006801	superoxide metabolic process	15/1871	72/18800	0.00431402	0.0269534	0.0197722	SOD2/H19/GNAI2/FPR2/NOS3/SH3PXD2B/TGFB1/TYROBP/NRROS/MPO/NCF4/ITGB2/PREX1/NCF2/SOD3	15
GO:0046942	BP	GO:0046942	carboxylic acid transport	42/1871	279/18800	0.00433154	0.0270338	0.0198312	AQP9/SLCO3A1/LRRC8C/IL1B/ADORA1/PRAF2/SLC16A6/SLC26A9/SLC38A6/NMB/SLC25A32/GRM2/PTGES/SLC38A2/SLC7A5/ANXA1/SLC16A7/SLC7A2/SLC13A3/SLCO1C1/SLC27A1/SLC1A3/SLC7A10/MYC/AVPR1A/SLC36A4/SLC10A6/SLC25A14/GFAP/SLC6A1/SLC16A14/SLC27A5/GRM7/SLC25A29/PLA2G5/FOLR3/ADORA2A/IL1A/SLC1A4/SLC15A4/SLCO2A1/SLC38A5	42
GO:0002262	BP	GO:0002262	myeloid cell homeostasis	27/1871	160/18800	0.00438909	0.0273637	0.0200732	PDE4B/DYRK3/SH2B3/ADGRF5/HIF1A/INHBA/EPAS1/PTPN2/LYAR/ANXA1/HCAR2/KLF2/HAMP/JAK3/BCL6/JMJD6/SPI1/ETS1/IL6/STAT5B/GATA3/RPS17/PIK3CD/ZFP36L1/SLC15A4/FOXP3/PRMT1	27
GO:0051051	BP	GO:0051051	negative regulation of transport	64/1871	464/18800	0.0045119	0.0280993	0.0206128	MCTP1/INHBB/TWIST1/CD200/SFRP4/OSM/THBS1/IL11/PIM3/PPP3CA/IL1B/ADORA1/GNAI2/APOE/INHBA/REM1/ANKRD13D/LILRB2/NOS3/OAZ2/CNN2/NMB/CLIC2/ADA/SLN/AVPR2/APOC1/OPRL1/WDR54/KCNE4/PPM1F/PTGS2/RRAD/GEM/ADRA2A/ANXA1/OXTR/HECW2/HTR2A/TLR2/LILRB1/PRKD1/DERL3/MDFIC/SDCBP/MYC/HAMP/DLG4/STC1/IL13RA2/SPI1/CD47/ABCA7/ERLEC1/THADA/RHBDF2/TRAT1/YRDC/GRM7/ADIPOQ/SIRPA/FCGR2B/RAB11FIP5/BIN1	64
GO:0002830	BP	GO:0002830	positive regulation of type 2 immune response	6/1871	17/18800	0.00453621	0.0281603	0.0206575	NOD2/TNFSF4/NLRP3/IL6/CD86/GATA3	6
GO:0003198	BP	GO:0003198	epithelial to mesenchymal transition involved in endocardial cushion formation	6/1871	17/18800	0.00453621	0.0281603	0.0206575	MSX1/ENG/SNAI1/TGFBR1/HEYL/MSX2	6
GO:0043117	BP	GO:0043117	positive regulation of vascular permeability	6/1871	17/18800	0.00453621	0.0281603	0.0206575	TRPV4/PTP4A3/APOE/TACR1/BMP6/TGFB1	6
GO:0051346	BP	GO:0051346	negative regulation of hydrolase activity	53/1871	371/18800	0.00456495	0.0283085	0.0207663	SERPINE1/PLAUR/TIMP1/THBS1/A2M/FKBP1A/CARD8/SERPINH1/IFI16/CST7/PTX3/TNFSF14/GNAI2/AQP1/SPRY1/HGF/NOS3/BST2/TFPI2/BICD1/C3/APOC1/PPP1R15A/VTN/PZP/ABCE1/LAMP3/SERPINF1/PAPLN/PTGS2/ANXA1/ANOS1/SERPING1/GPSM1/SERPINA3/COL6A3/C4B/NR4A1/LTF/SERPINB2/SERPINA9/COL7A1/C4A/CSTA/CD44/FICD/CTSB/ADORA2A/SERPINI1/SFRP2/FZD10/SERPINB9/BIN1	53
GO:1902905	BP	GO:1902905	positive regulation of supramolecular fiber organization	29/1871	176/18800	0.00459626	0.0284724	0.0208865	ARHGEF15/TRPV4/RAPGEF3/RGCC/CSF3/APOE/FHOD1/TACR1/TGFB3/EVL/CCN2/COLGALT1/FES/PPM1F/TGFBR1/KIRREL1/MAGEL2/LIMK1/NRP1/NAV3/EFEMP2/CD47/FCHSD2/GPR65/CDC42EP1/SWAP70/HCK/CCDC88A/BIN1	29
GO:0000768	BP	GO:0000768	syncytium formation by plasma membrane fusion	13/1871	59/18800	0.00462892	0.0285532	0.0209458	ADAM12/RAPGEF3/TNFSF14/CXCL9/TYROBP/FLOT1/SBNO2/VASH2/CXCL10/ADAMTS15/DCSTAMP/NFATC2/TREM2	13
GO:0002886	BP	GO:0002886	regulation of myeloid leukocyte mediated immunity	13/1871	59/18800	0.00462892	0.0285532	0.0209458	FGR/PRAM1/PTAFR/C3/TYROBP/FES/ITGB2/ARG1/ADGRE2/IL13RA2/SPI1/FCGR2B/UNC13D	13
GO:0045599	BP	GO:0045599	negative regulation of fat cell differentiation	13/1871	59/18800	0.00462892	0.0285532	0.0209458	TRPV4/CCDC85B/SOD2/CCN4/TRIB2/TGFB1/FOXO1/IL6/GATA3/ADIPOQ/MSX2/ID4/DDIT3	13
GO:0140253	BP	GO:0140253	cell-cell fusion	13/1871	59/18800	0.00462892	0.0285532	0.0209458	ADAM12/RAPGEF3/TNFSF14/CXCL9/TYROBP/FLOT1/SBNO2/VASH2/CXCL10/ADAMTS15/DCSTAMP/NFATC2/TREM2	13
GO:0097696	BP	GO:0097696	receptor signaling pathway via STAT	30/1871	184/18800	0.00467195	0.0287881	0.0211181	CCL2/IGF1/OSM/SH2B3/FYN/CLCF1/SOCS3/PTPN2/TGFB1/STAT2/CYP1B1/CSF2RB/IL10/STAT5A/THPO/HAMP/CRLF1/IFNAR2/JAK3/IL10RA/IL6/CD40/CRLF2/PRL/STAT5B/IL6ST/CSF2RA/ARL2BP/JAK1/STAT4	30
GO:0002224	BP	GO:0002224	toll-like receptor signaling pathway	22/1871	123/18800	0.00473918	0.0291402	0.0213764	LY96/LBP/RIPK2/IRAK3/NOD2/CD14/LILRA2/MAPKAPK2/FLOT1/TNFAIP3/TLR2/LTF/COLEC12/HAVCR2/TREM2/CD40/TICAM2/TLR5/TLR4/RAB7B/SLC15A4/IRF4	22
GO:0032355	BP	GO:0032355	response to estradiol	22/1871	123/18800	0.00473918	0.0291402	0.0213764	COL1A1/RAMP3/MMP2/PDGFRB/TACR1/AREG/CCN2/TGFB1/CYP1B1/OPRL1/PTGS2/ANXA1/OXTR/IL10/PTGFR/SSTR2/MYC/DHH/SLC6A1/CYP19A1/STAT5B/MSX2	22
GO:0008630	BP	GO:0008630	intrinsic apoptotic signaling pathway in response to DNA damage	19/1871	101/18800	0.00475473	0.0291402	0.0213764	SOD2/IFI16/SNAI1/MCL1/POLB/BCL2A1/ZNF385A/CXCL12/PML/NFATC4/HIC1/HTRA2/CD44/MARCHF7/SHISA5/SFRP2/MUC1/AEN/TP73	19
GO:0070167	BP	GO:0070167	regulation of biomineral tissue development	19/1871	101/18800	0.00475473	0.0291402	0.0213764	TWIST1/CCL3/CCN1/COMP/SRGN/HIF1A/S1PR1/TGFB3/BMP6/NOS3/TGFB1/GREM1/CEBPB/CYP27B1/LTF/MEF2C/TMEM119/FAM20C/MATN1	19
GO:0003272	BP	GO:0003272	endocardial cushion formation	8/1871	28/18800	0.00477413	0.0291402	0.0213764	APLNR/MSX1/ENG/SNAI1/TGFBR1/ROBO1/HEYL/MSX2	8
GO:0042104	BP	GO:0042104	positive regulation of activated T cell proliferation	8/1871	28/18800	0.00477413	0.0291402	0.0213764	IGF1/TNFSF9/IGF2/SLAMF1/JAK3/AGER/STAT5B/IL27RA	8
GO:0044331	BP	GO:0044331	cell-cell adhesion mediated by cadherin	8/1871	28/18800	0.00477413	0.0291402	0.0213764	NOTCH4/CDH5/RGCC/BMP6/PTPRU/FLOT1/PPM1F/MAD2L2	8
GO:0072539	BP	GO:0072539	T-helper 17 cell differentiation	8/1871	28/18800	0.00477413	0.0291402	0.0213764	LOXL3/NFKBIZ/IL6/TBX21/ZC3H12A/FOXP3/LY9/IRF4	8
GO:0090025	BP	GO:0090025	regulation of monocyte chemotaxis	8/1871	28/18800	0.00477413	0.0291402	0.0213764	SERPINE1/FPR2/GREM1/AIF1/CXCL12/CXCL10/DUSP1/DEFB124	8
GO:0071902	BP	GO:0071902	positive regulation of protein serine/threonine kinase activity	33/1871	208/18800	0.0048041	0.0292924	0.021488	FAM20A/THBS1/CEMIP/S100A12/IL1B/PDGFRB/RGCC/NOD2/TGFB1/PDGFB/ADRA2A/IGF2/HTR2A/SLC27A1/MAP3K12/ACSL1/TCL1A/LTF/ROBO1/ADAM8/MAP3K10/MAGED1/PTPN1/AGER/CD40/FGF18/FLT1/TLR4/DKK1/STRADA/PIK3R5/ADIPOQ/FZD10	33
GO:0071677	BP	GO:0071677	positive regulation of mononuclear cell migration	14/1871	66/18800	0.00483288	0.0294371	0.0215942	SERPINE1/CCL3/TNFSF14/CCL4/FPR2/AIF1/SLAMF1/CXCL12/CXCL10/ADAM8/SPI1/CD47/AGER/DEFB124	14
GO:0072538	BP	GO:0072538	T-helper 17 type immune response	10/1871	40/18800	0.00484584	0.0294852	0.0216295	ARID5A/LOXL3/NFKBIZ/IL6/TBX21/IL27RA/ZC3H12A/FOXP3/LY9/IRF4	10
GO:0001657	BP	GO:0001657	ureteric bud development	18/1871	94/18800	0.00486727	0.0294923	0.0216347	ADAMTS16/SIX2/SPRY1/WT1/SIX1/GREM1/TACSTD2/EYA1/KIF26B/MYC/CRLF1/GDF11/FOXC1/BASP1/MAGED1/SMAD1/SIX4/GATA3	18
GO:1901655	BP	GO:1901655	cellular response to ketone	18/1871	94/18800	0.00486727	0.0294923	0.0216347	POSTN/AQP1/AHR/SMYD3/CYP1B1/SERPINF1/CDK4/MSN/SPP1/PTGFR/TNFSF4/KLF2/MYC/ARG1/ADCY3/ADAM15/ADCY1/P2RY6	18
GO:1904035	BP	GO:1904035	regulation of epithelial cell apoptotic process	18/1871	94/18800	0.00486727	0.0294923	0.0216347	SERPINE1/ECSCR/CCL2/SFRP4/THBS1/CDH5/H19/RAMP2/RGCC/ICAM1/KDR/TNFAIP3/CD248/TEK/IL6/CD40/GATA3/ZFP36L1	18
GO:1905954	BP	GO:1905954	positive regulation of lipid localization	18/1871	94/18800	0.00486727	0.0294923	0.0216347	IL1B/C1QTNF1/APOE/BMP6/RETN/PTGES/C3/CIDEA/SPP1/ACSL1/MSR1/ABCA7/LPL/CYP19A1/IL1A/SCARB1/ADIPOQ/ZC3H12A	18
GO:0070588	BP	GO:0070588	calcium ion transmembrane transport	46/1871	314/18800	0.00493664	0.0298625	0.0219063	PDE4B/APLNR/TRPV4/CCL3/JSRP1/FKBP1A/RAMP3/CEMIP/THY1/FYN/EDNRA/PKD1L1/REM1/RASA3/CLIC2/BDKRB1/SLN/CXCL9/CATSPER1/TMEM165/MCUB/OPRL1/CXCL11/RRAD/GEM/ADRA2A/CACNA1G/HTR2A/TRPV2/CACNB4/GRIN2D/PRKD1/CXCL10/EHD3/NALF1/THADA/CACNA1E/SELENON/SLC25A25/LIME1/ORAI1/GP1BB/CACNG8/DDIT3/BIN1/P2RY6	46
GO:0010232	BP	GO:0010232	vascular transport	17/1871	87/18800	0.00494375	0.0298625	0.0219063	SLC2A3/SLCO3A1/APOE/KCNJ8/SLC38A2/SLC7A5/SLC16A7/SLC7A2/SLC13A3/SLCO1C1/SLC27A1/SLC1A3/AVPR1A/AGER/SLC6A1/SLC1A4/SLC38A5	17
GO:0150104	BP	GO:0150104	transport across blood-brain barrier	17/1871	87/18800	0.00494375	0.0298625	0.0219063	SLC2A3/SLCO3A1/APOE/KCNJ8/SLC38A2/SLC7A5/SLC16A7/SLC7A2/SLC13A3/SLCO1C1/SLC27A1/SLC1A3/AVPR1A/AGER/SLC6A1/SLC1A4/SLC38A5	17
GO:0001909	BP	GO:0001909	leukocyte mediated cytotoxicity	23/1871	131/18800	0.00498747	0.0300657	0.0220553	IGHG1/TREM1/ICAM1/FCGR1A/GZMB/TYROBP/FCGR3A/ULBP2/LILRB1/ARG1/SLAMF7/SH2D1A/SPI1/HAVCR2/AZU1/GZMM/PLEKHM2/AGER/STAT5B/RAET1E/SERPINB9/FCGR2B/UNC13D	23
GO:0052126	BP	GO:0052126	movement in host environment	29/1871	177/18800	0.00498771	0.0300657	0.0220553	FCN1/IFITM2/CXCL8/FCN3/CH25H/PTX3/CLEC5A/IFITM3/TNFRSF4/ICAM1/HYAL2/CLDN1/SELPLG/CTSL/IFITM1/LY6E/HTR2A/TRIM8/SLAMF1/EFNB3/CLEC4G/NRP1/EXOC2/LGALS1/CD86/CTSB/SCARB1/CXCR4/CD80	29
GO:0048260	BP	GO:0048260	positive regulation of receptor-mediated endocytosis	12/1871	53/18800	0.00507633	0.030567	0.022423	SERPINE1/SFRP4/SELE/BICD1/C3/GREM1/VTN/APELA/APLN/CD63/SGIP1/HIP1	12
GO:0097553	BP	GO:0097553	calcium ion transmembrane import into cytosol	26/1871	154/18800	0.00508138	0.030567	0.022423	APLNR/TRPV4/CCL3/JSRP1/FKBP1A/RAMP3/CEMIP/THY1/FYN/RASA3/CLIC2/BDKRB1/CXCL9/CXCL11/HTR2A/TRPV2/GRIN2D/PRKD1/CXCL10/NALF1/CACNA1E/SELENON/LIME1/GP1BB/DDIT3/P2RY6	26
GO:0009408	BP	GO:0009408	response to heat	20/1871	109/18800	0.00513665	0.0308358	0.0226202	IGF1/TRPV4/THBS1/TACR1/NOS3/HSPA6/CD14/MAPKAPK2/CD34/PTGS2/TRPV2/CXCL12/ATR/CXCL10/IGFBP7/HTRA2/DNAJA1/TP53INP1/DNAJB4/IL1A	20
GO:0071887	BP	GO:0071887	leukocyte apoptotic process	20/1871	109/18800	0.00513665	0.0308358	0.0226202	ST3GAL1/HIF1A/GIMAP8/NOD2/ADA/CTSL/PLEKHO2/ANXA1/SLC39A10/HCAR2/IL10/LILRB1/CXCL12/JAK3/MEF2C/ADAM8/BCL6/ST6GAL1/IL6/PIK3CD	20
GO:0010810	BP	GO:0010810	regulation of cell-substrate adhesion	34/1871	217/18800	0.00518437	0.0310902	0.0228068	SERPINE1/EGFL6/ANGPT2/GBP1/COL1A1/THBS1/PDPN/CCN1/DISC1/PLAU/TBCD/THY1/KDR/PDGFB/MAP4K4/HAS2/GREM1/PPM1F/MMP14/TACSTD2/EGFLAM/FUT1/CSF1/ADAM15/BCL6/ST6GAL1/NRP1/PREX1/EFEMP2/TEK/AJAP1/PHLDB2/CCDC80/UNC13D	34
GO:0006986	BP	GO:0006986	response to unfolded protein	24/1871	139/18800	0.00520286	0.031169	0.0228646	THBS1/COMP/SERPINH1/ATF3/HSPA6/PTPN2/HSPA13/PPP1R15A/XBP1/MANF/DERL3/HERPUD1/HSPA5/HSPA7/DNAJA1/ABCA7/ERLEC1/CHAC1/DNAJC10/FICD/PTPN1/DNAJB4/DNAJB9/DDIT3	24
GO:0030509	BP	GO:0030509	BMP signaling pathway	27/1871	162/18800	0.0052128	0.0311964	0.0228848	MSX1/SFRP4/ENG/CCN1/COMP/CDH5/TNFAIP6/TGFB3/BMP6/KDR/LEF1/FSTL3/TGFB1/GREM1/HTRA1/UBE2D1/CHRD/DLX5/DDX5/EGR1/SMAD1/DKK1/GDF6/SFRP2/RUNX2/MSX2/ELAPOR2	27
GO:0046683	BP	GO:0046683	response to organophosphorus	22/1871	124/18800	0.00523342	0.0312877	0.0229517	INHBB/MMP19/COL1A1/AQP9/RAPGEF3/IL1B/AQP1/WT1/AHR/AREG/FOSL1/FOSB/PTAFR/CYP1B1/PTGS2/STC1/HSPA5/THBD/IGFBP5/ADIPOQ/ZFP36L1/P2RY6	22
GO:0016447	BP	GO:0016447	somatic recombination of immunoglobulin gene segments	13/1871	60/18800	0.00538263	0.0321467	0.0235819	CLCF1/TGFB1/POLB/IL10/TNFSF4/MAD2L2/BCL6/TBX21/CD40/IL27RA/SWAP70/SLC15A4/FOXP3	13
GO:0060759	BP	GO:0060759	regulation of response to cytokine stimulus	29/1871	178/18800	0.00540673	0.0322576	0.0236632	LRRC70/SPHK1/CARD8/IL1R1/STING1/SH2B3/RIPK2/HIF1A/IRAK3/IL1R2/PTPN2/STAT2/TNFAIP3/TLR2/IL1RN/CCDC3/CSF1/ARG1/ROBO1/SLIT3/IL6/TREM2/PTPN1/TICAM2/VRK2/TLR4/ADIPOQ/PXDN/CXCR4	29
GO:0072163	BP	GO:0072163	mesonephric epithelium development	18/1871	95/18800	0.00545999	0.0325087	0.0238474	ADAMTS16/SIX2/SPRY1/WT1/SIX1/GREM1/TACSTD2/EYA1/KIF26B/MYC/CRLF1/GDF11/FOXC1/BASP1/MAGED1/SMAD1/SIX4/GATA3	18
GO:0072164	BP	GO:0072164	mesonephric tubule development	18/1871	95/18800	0.00545999	0.0325087	0.0238474	ADAMTS16/SIX2/SPRY1/WT1/SIX1/GREM1/TACSTD2/EYA1/KIF26B/MYC/CRLF1/GDF11/FOXC1/BASP1/MAGED1/SMAD1/SIX4/GATA3	18
GO:0003197	BP	GO:0003197	endocardial cushion development	11/1871	47/18800	0.00549752	0.0326076	0.0239199	APLNR/MSX1/TWIST1/ENG/SNAI1/NOS3/TGFBR1/MDM2/ROBO1/HEYL/MSX2	11
GO:0031294	BP	GO:0031294	lymphocyte costimulation	11/1871	47/18800	0.00549752	0.0326076	0.0239199	TNFSF14/FYN/MAP3K8/LILRB2/TNFSF4/EFNB3/LILRB4/LGALS1/CD86/ICOS/CD80	11
GO:0097028	BP	GO:0097028	dendritic cell differentiation	11/1871	47/18800	0.00549752	0.0326076	0.0239199	ZBTB46/LILRB2/CEBPB/BATF3/LILRB1/SPI1/DCSTAMP/TREM2/AGER/FCGR2B/IRF4	11
GO:0042063	BP	GO:0042063	gliogenesis	43/1871	291/18800	0.00549899	0.0326076	0.0239199	PRKCH/S100A8/EGR2/CCL2/CCL3/S100A9/DISC1/VIM/IL1B/LAMC3/C5AR1/CLCF1/FPR2/AREG/SRGAP2/LEF1/CNTNAP1/TGFB1/GPR183/NRROS/MMP14/ANXA1/MXRA8/SOX4/TLR2/MYC/CSF1/TENM4/SH3TC2/AZU1/GFAP/IL6/TREM2/AGER/TLR4/ADORA2A/IL6ST/ZNF365/ID4/B4GALT5/BIN1/CXCR4/TP73	43
GO:0051926	BP	GO:0051926	negative regulation of calcium ion transport	14/1871	67/18800	0.00556261	0.0329512	0.0241721	REM1/LILRB2/NOS3/CLIC2/SLN/OPRL1/PTGS2/RRAD/GEM/ADRA2A/LILRB1/STC1/THADA/BIN1	14
GO:0035988	BP	GO:0035988	chondrocyte proliferation	7/1871	23/18800	0.00559039	0.033015	0.0242188	COMP/SIX2/CCN2/LEF1/MMP14/STC1/LTF	7
GO:0046697	BP	GO:0046697	decidualization	7/1871	23/18800	0.00559039	0.033015	0.0242188	EPOR/PTGS2/SPP1/STC1/CYP27B1/CTSB/JUNB	7
GO:1900120	BP	GO:1900120	regulation of receptor binding	7/1871	23/18800	0.00559039	0.033015	0.0242188	LOX/IL10/ADAM15/NRP1/BDNF/LDOC1/ADIPOQ	7
GO:0046209	BP	GO:0046209	nitric oxide metabolic process	16/1871	81/18800	0.00563813	0.0332632	0.0244009	SOD2/IL1B/PTX3/NOS3/CYP1B1/AIF1/CD34/PTGS2/TLR2/IL10/KLF2/CD47/DDAH2/TLR4/ZC3H12A/SIRPA	16
GO:0090092	BP	GO:0090092	regulation of transmembrane receptor protein serine/threonine kinase signaling pathway	40/1871	267/18800	0.00572359	0.0337332	0.0247457	INHBB/MSX1/SFRP4/THBS1/ENG/FKBP1A/CCN1/CDH5/TNFAIP6/VASN/CHST11/LOX/SPRY1/INHBA/HTRA4/TGFB3/BMP6/KDR/FSTL3/SPRED3/TGFB1/GREM1/HTRA1/CIDEA/NRROS/UBE2D1/CHRD/TGFBR1/SDCBP/PMEPA1/HSPA5/ZEB2/GDF11/FAM89B/DKK1/GDF6/NREP/SFRP2/MSX2/ELAPOR2	40
GO:0009306	BP	GO:0009306	protein secretion	50/1871	350/18800	0.00574654	0.0338343	0.0248198	INHBB/RAB13/IGF1/CD200/COMP/P3H1/ADCYAP1/PIM3/SAA1/GPR68/PPP3CA/IL1B/DOC2B/C1QTNF5/CPLX1/APOE/HIF1A/TGFB3/BMP6/CBLN4/TGFB1/SLC9B2/NLGN2/ADRA2A/ANXA1/VEGFC/SOX4/HCAR2/APBB3/TLR2/IL1RN/ACSL4/SNCG/RAB3C/ADAM8/CBLN1/RHBDF2/IL6/ABCA1/TREM2/RAPGEF4/RBP4/ANKRD1/TLR4/ADORA2A/IL1A/MYH10/BLOC1S6/KCNN4/RAB11FIP5	50
GO:0051099	BP	GO:0051099	positive regulation of binding	28/1871	171/18800	0.00577418	0.0339627	0.024914	CTHRC1/PLXND1/PLAUR/TWIST1/IGF1/FKBP1A/CLDN5/STING1/RIPK2/CSF3/APOE/TIAM1/CLIC2/TGFB1/VTN/FLOT1/GPSM1/ADD2/MYC/PYHIN1/NRP1/FOXC1/MFNG/BDNF/EBF2/GATA3/NME1/IRF4	28
GO:0010463	BP	GO:0010463	mesenchymal cell proliferation	10/1871	41/18800	0.00584873	0.0343318	0.0251848	MSX1/WNT2/PRRX1/SIX2/FGF7/KDR/SIX1/CHRD/MYC/LMNA	10
GO:0045124	BP	GO:0045124	regulation of bone resorption	10/1871	41/18800	0.00584873	0.0343318	0.0251848	S1PR1/TNFAIP3/SPP1/HAMP/TMEM119/ADAM8/DCSTAMP/IL6/GPR137B/TNFRSF11B	10
GO:0030324	BP	GO:0030324	lung development	29/1871	179/18800	0.00585478	0.0343327	0.0251855	CHI3L1/FBXW7/WNT2/PTK7/PDPN/COL3A1/ADAMTS2/PDGFRB/DNAAF1/LOX/STRA6/SPRY1/FGF7/TGFB3/EPAS1/NOS3/KDR/CCN2/ADA/LOXL3/MMP14/KLF2/ARG1/CRISPLD2/JMJD6/CELSR1/RBP4/IGFBP5/FGF18	29
GO:0016485	BP	GO:0016485	protein processing	37/1871	243/18800	0.00589273	0.0345205	0.0253232	SERPINE1/CPXM1/RUNX1/THBS1/COMP/CARD8/ADAMTS2/IFI16/PLAU/CST7/SRGN/HP/RIPK2/CPZ/LDLRAD3/C1RL/IL1R2/C1R/TLL1/ECEL1/BACE2/ADAMTS3/CTSL/MMP14/BMP1/HM13/SPCS2/DHH/NLRC4/ADAM8/HTRA2/CHAC1/GAS1/ASTL/RPS6KA2/SPCS3/NKD2	37
GO:0071692	BP	GO:0071692	protein localization to extracellular region	51/1871	359/18800	0.00593686	0.0347441	0.0254872	INHBB/RAB13/IGF1/CD200/COMP/P3H1/ADCYAP1/PIM3/SAA1/GPR68/PPP3CA/IL1B/DOC2B/C1QTNF5/CPLX1/APOE/HIF1A/TGFB3/BMP6/CBLN4/TGFB1/SLC9B2/NLGN2/NRROS/ADRA2A/ANXA1/VEGFC/SOX4/HCAR2/APBB3/TLR2/IL1RN/ACSL4/SNCG/RAB3C/ADAM8/CBLN1/RHBDF2/IL6/ABCA1/TREM2/RAPGEF4/RBP4/ANKRD1/TLR4/ADORA2A/IL1A/MYH10/BLOC1S6/KCNN4/RAB11FIP5	51
GO:0051968	BP	GO:0051968	positive regulation of synaptic transmission, glutamatergic	8/1871	29/18800	0.00602763	0.0351692	0.0257991	CCL2/SHANK3/NLGN2/PTGS2/OXTR/ADORA2A/NTRK1/CACNG8	8
GO:0061082	BP	GO:0061082	myeloid leukocyte cytokine production	8/1871	29/18800	0.00602763	0.0351692	0.0257991	IRAK3/TGFB3/SPON2/TGFB1/LILRB1/GPRC5B/BCL6/TLR4	8
GO:0070977	BP	GO:0070977	bone maturation	8/1871	29/18800	0.00602763	0.0351692	0.0257991	IGF1/IFT80/GREM1/SNX10/LTF/CCDC154/ADAMTS12/ADAMTS7	8
GO:1904019	BP	GO:1904019	epithelial cell apoptotic process	21/1871	118/18800	0.00605105	0.0351873	0.0258123	SERPINE1/ECSCR/CCL2/SFRP4/THBS1/CDH5/H19/RAMP2/RGCC/EDNRA/ICAM1/KDR/TNFAIP3/CD248/IL10/JAG2/TEK/IL6/CD40/GATA3/ZFP36L1	21
GO:0031646	BP	GO:0031646	positive regulation of nervous system process	9/1871	35/18800	0.00606094	0.0351873	0.0258123	EGR2/CST7/HGF/PTAFR/NLGN2/OPRL1/ITGAX/TENM4/RIMS1	9
GO:0033280	BP	GO:0033280	response to vitamin D	9/1871	35/18800	0.00606094	0.0351873	0.0258123	ALPL/FES/PIM1/PTGS2/SPP1/STC1/CYP27B1/CXCL10/MN1	9
GO:0034110	BP	GO:0034110	regulation of homotypic cell-cell adhesion	9/1871	35/18800	0.00606094	0.0351873	0.0258123	ADAMTS18/PLAUR/PDPN/SH2B3/C1QTNF1/EMILIN2/IL6/IL6ST/JAK1	9
GO:0090050	BP	GO:0090050	positive regulation of cell migration involved in sprouting angiogenesis	9/1871	35/18800	0.00606094	0.0351873	0.0258123	RHOJ/KDR/HDAC7/PLK2/PTGS2/ANXA1/NRP1/MIR23A/SRPX2	9
GO:0035592	BP	GO:0035592	establishment of protein localization to extracellular region	50/1871	351/18800	0.00607133	0.0352125	0.0258308	INHBB/RAB13/IGF1/CD200/COMP/P3H1/ADCYAP1/PIM3/SAA1/GPR68/PPP3CA/IL1B/DOC2B/C1QTNF5/CPLX1/APOE/HIF1A/TGFB3/BMP6/CBLN4/TGFB1/SLC9B2/NLGN2/ADRA2A/ANXA1/VEGFC/SOX4/HCAR2/APBB3/TLR2/IL1RN/ACSL4/SNCG/RAB3C/ADAM8/CBLN1/RHBDF2/IL6/ABCA1/TREM2/RAPGEF4/RBP4/ANKRD1/TLR4/ADORA2A/IL1A/MYH10/BLOC1S6/KCNN4/RAB11FIP5	50
GO:0050808	BP	GO:0050808	synapse organization	58/1871	419/18800	0.00614396	0.0355983	0.0261138	ARHGEF15/PLXND1/SHANK3/CLSTN3/PCDH17/DISC1/SRGN/FYN/ELFN1/C5AR1/APOE/COLQ/LRFN4/LILRB2/CBLN4/IGFN1/CNTNAP1/SIX1/TPBG/NLGN2/C3/THBS2/SDK1/IGSF21/OXTR/CACNB4/TLR2/IL10/ADD2/IL1RAP/FLRT2/SDCBP/DLG4/SNCG/NFATC4/MEF2C/IL10RA/CBLN1/NRP1/PCDHGC5/PCDHGC4/NRCAM/TREM2/SLC6A1/NTNG2/HOMER1/PCDHGC3/BDNF/SIX4/DKK1/NTRK1/SEMA4A/ZNF365/PCDH8/SRPX2/GPC6/FCGR2B/SYNGAP1	58
GO:0051222	BP	GO:0051222	positive regulation of protein transport	43/1871	293/18800	0.0062085	0.0358017	0.026263	IGF1/FBXW7/PLK3/CEMIP/RAPGEF3/GPR68/IL1B/DOC2B/ABLIM3/FYN/HIF1A/TGFB3/SAR1A/BMP6/OAZ2/TGFB1/NLGN2/HYAL2/GZMB/PTGS2/VEGFC/SOX4/HCAR2/RIPOR1/APBB3/TLR2/ACSL4/PRKD1/ITGB2/ADAM8/B3GAT3/HTRA2/TREM2/RBP4/RUFY3/STOM/ANKRD1/TLR4/ADORA2A/IL1A/MYH10/ZC3H12A/KCNN4	43
GO:0045428	BP	GO:0045428	regulation of nitric oxide biosynthetic process	13/1871	61/18800	0.00623137	0.0358017	0.026263	SOD2/IL1B/PTX3/AIF1/CD34/PTGS2/IL10/KLF2/CD47/DDAH2/TLR4/ZC3H12A/SIRPA	13
GO:0003159	BP	GO:0003159	morphogenesis of an endothelium	6/1871	18/18800	0.00623869	0.0358017	0.026263	ITGAX/CCM2/CXCL10/ADAMTS12/DLL4/CXCR4	6
GO:0010759	BP	GO:0010759	positive regulation of macrophage chemotaxis	6/1871	18/18800	0.00623869	0.0358017	0.026263	TRPV4/THBS1/RARRES2/C5AR1/SLAMF1/CSF1	6
GO:0036499	BP	GO:0036499	PERK-mediated unfolded protein response	6/1871	18/18800	0.00623869	0.0358017	0.026263	PTPN2/PPP1R15A/HSPA5/ABCA7/PTPN1/DDIT3	6
GO:0042339	BP	GO:0042339	keratan sulfate metabolic process	6/1871	18/18800	0.00623869	0.0358017	0.026263	CHST1/ST3GAL1/B3GNT2/CHST2/ST3GAL4/ST3GAL2	6
GO:0061154	BP	GO:0061154	endothelial tube morphogenesis	6/1871	18/18800	0.00623869	0.0358017	0.026263	ITGAX/CCM2/CXCL10/ADAMTS12/DLL4/CXCR4	6
GO:0015849	BP	GO:0015849	organic acid transport	46/1871	318/18800	0.00623907	0.0358017	0.026263	THBS1/AQP9/RBP7/LRRC8C/FABP4/IL1B/ADORA1/PRAF2/SLC26A9/APOE/CRABP2/SLC38A6/NMB/SLC25A32/GRM2/PTGES/SLC38A2/SLC7A5/SLC27A3/ANXA1/SLC16A7/SLC7A2/SLC13A3/SLCO1C1/SLC27A1/SLC1A3/ACSL1/SLC7A10/MYC/RBP1/AVPR1A/SLC36A4/SLC10A6/SLC25A14/GFAP/SLC6A1/SLC27A5/GRM7/SLC25A29/PLA2G5/FOLR3/ADORA2A/IL1A/SLC1A4/SLC15A4/SLC38A5	46
GO:0031098	BP	GO:0031098	stress-activated protein kinase signaling cascade	38/1871	252/18800	0.00623938	0.0358017	0.026263	SPHK1/MAPK11/SH2D3C/TRPV4/NOD1/IL1B/RIPK2/HGF/NOD2/TRIB1/CCN2/MAPKAPK2/MAP4K4/FOXO1/SLAMF1/CCM2/SH3RF3/MDFIC/SDCBP/MAP3K12/MYC/DUSP1/SPI1/DNAJA1/TRAF1/MAP3K10/TREM2/AGER/MAPK8IP1/TLR4/GDF6/IL1A/SFRP2/ZC3H12A/SIRPA/ZFP36L1/FCGR2B/PRMT1	38
GO:0015801	BP	GO:0015801	aromatic amino acid transport	5/1871	13/18800	0.00630818	0.0358017	0.026263	SLC7A5/SLC36A4/SLC25A29/SLC15A4/SLC38A5	5
GO:0031665	BP	GO:0031665	negative regulation of lipopolysaccharide-mediated signaling pathway	5/1871	13/18800	0.00630818	0.0358017	0.026263	CARD8/TRIB1/LILRA2/TNFAIP3/LTF	5
GO:0035745	BP	GO:0035745	T-helper 2 cell cytokine production	5/1871	13/18800	0.00630818	0.0358017	0.026263	ARG1/NLRP3/IL6/TBX21/GATA3	5
GO:0035815	BP	GO:0035815	positive regulation of renal sodium excretion	5/1871	13/18800	0.00630818	0.0358017	0.026263	GNAI2/TACR1/AVPR1A/NPR1/ADORA2A	5
GO:0042492	BP	GO:0042492	gamma-delta T cell differentiation	5/1871	13/18800	0.00630818	0.0358017	0.026263	EGR3/LEF1/SOX4/JAG2/STAT5B	5
GO:0048012	BP	GO:0048012	hepatocyte growth factor receptor signaling pathway	5/1871	13/18800	0.00630818	0.0358017	0.026263	HGF/PTPN2/NRP1/ADAMTS12/PTPN1	5
GO:0061430	BP	GO:0061430	bone trabecula morphogenesis	5/1871	13/18800	0.00630818	0.0358017	0.026263	COL1A1/MMP2/GREM1/SBNO2/MSX2	5
GO:0071888	BP	GO:0071888	macrophage apoptotic process	5/1871	13/18800	0.00630818	0.0358017	0.026263	NOD2/CTSL/PLEKHO2/MEF2C/ST6GAL1	5
GO:0072540	BP	GO:0072540	T-helper 17 cell lineage commitment	5/1871	13/18800	0.00630818	0.0358017	0.026263	LOXL3/IL6/TBX21/LY9/IRF4	5
GO:1900452	BP	GO:1900452	regulation of long-term synaptic depression	5/1871	13/18800	0.00630818	0.0358017	0.026263	SHANK3/ADORA1/LILRB2/CBLN1/AGER	5
GO:1901862	BP	GO:1901862	negative regulation of muscle tissue development	5/1871	13/18800	0.00630818	0.0358017	0.026263	TWIST1/LEF1/YBX3/TGFB1/IGFBP5	5
GO:2000551	BP	GO:2000551	regulation of T-helper 2 cell cytokine production	5/1871	13/18800	0.00630818	0.0358017	0.026263	ARG1/NLRP3/IL6/TBX21/GATA3	5
GO:2001257	BP	GO:2001257	regulation of cation channel activity	29/1871	180/18800	0.00633338	0.0359097	0.0263423	PDE4B/CCL2/SHANK3/JSRP1/FKBP1A/EDNRA/REM1/CLIC2/NLGN2/FGF11/OPRL1/KCNE4/RRAD/GEM/CACNB4/DLG4/MEF2C/RASGRF2/EHD3/KCNS1/TREM2/SELENON/HOMER1/STOM/CACNG8/TMSB4X/NETO2/KCNIP2/P2RY6	29
GO:0042310	BP	GO:0042310	vasoconstriction	16/1871	82/18800	0.00637355	0.0360239	0.026426	COMP/SMTNL2/HRH2/MMP2/EDNRA/TACR1/AVPR2/PTGS2/ADRA2A/OXTR/HTR2A/AVPR1A/CYSLTR1/DOCK4/GRIP2/ADM	16
GO:2001057	BP	GO:2001057	reactive nitrogen species metabolic process	16/1871	82/18800	0.00637355	0.0360239	0.026426	SOD2/IL1B/PTX3/NOS3/CYP1B1/AIF1/CD34/PTGS2/TLR2/IL10/KLF2/CD47/DDAH2/TLR4/ZC3H12A/SIRPA	16
GO:0042130	BP	GO:0042130	negative regulation of T cell proliferation	14/1871	68/18800	0.00637826	0.0360239	0.026426	LRRC32/LILRB2/CEBPB/IL10/LILRB1/ARG1/CLEC4G/CTLA4/HAVCR2/LILRB4/CD86/MARCHF7/FOXP3/CD80	14
GO:0043627	BP	GO:0043627	response to estrogen	14/1871	68/18800	0.00637826	0.0360239	0.026426	HAPLN3/MMP2/PDGFRB/ZNF366/TGFB3/ARID5A/MMP14/MYC/CYP27B1/DHH/TPH2/TNFRSF11B/GATA3/SERPINB9	14
GO:0006809	BP	GO:0006809	nitric oxide biosynthetic process	15/1871	75/18800	0.00641764	0.0361959	0.0265522	SOD2/IL1B/PTX3/NOS3/CYP1B1/AIF1/CD34/PTGS2/IL10/KLF2/CD47/DDAH2/TLR4/ZC3H12A/SIRPA	15
GO:0060041	BP	GO:0060041	retina development in camera-type eye	25/1871	149/18800	0.00642115	0.0361959	0.0265522	ARHGEF15/FJX1/VAX2/THY1/MFRP/PDGFRB/LAMC3/HIF1A/RHOJ/IGFN1/LPCAT1/CYP1B1/SDK1/SERPINF1/DIO3/JMJD6/NRP1/PFDN5/RBP4/PRPH2/CABP4/TGIF2/ZHX2/SMARCD3/DLL4	25
GO:0035850	BP	GO:0035850	epithelial cell differentiation involved in kidney development	11/1871	48/18800	0.00650434	0.036594	0.0268443	GPR4/SIX2/EDNRA/WT1/PDGFB/GREM1/CD34/MEF2C/BASP1/GATA3/ADIPOQ	11
GO:0048146	BP	GO:0048146	positive regulation of fibroblast proliferation	11/1871	48/18800	0.00650434	0.036594	0.0268443	SPHK1/IGF1/WNT2/PDGFRB/AQP1/NGFR/PDGFB/CDK4/EREG/MYC/PML	11
GO:0007200	BP	GO:0007200	phospholipase C-activating G protein-coupled receptor signaling pathway	19/1871	104/18800	0.00658495	0.0370117	0.0271507	GPR4/LPAR6/GNA15/FPR1/C5AR1/TACR1/S1PR1/FPR2/BICD1/OPRL1/ADRA2A/HTR2A/F2RL2/PTH1R/HOMER1/GPR65/C5AR2/PLCB2/P2RY6	19
GO:2001235	BP	GO:2001235	positive regulation of apoptotic signaling pathway	23/1871	134/18800	0.0066053	0.037089	0.0272074	INHBB/S100A8/MSX1/G0S2/FBXW7/S100A9/THBS1/ATF3/INHBA/SEPTIN4/MCL1/NGFR/PTPN2/HYAL2/TGFBR1/MYC/PML/NFATC4/HTRA2/MAGED1/PMAIP1/ADORA2A/DDIT3	23
GO:0050767	BP	GO:0050767	regulation of neurogenesis	51/1871	361/18800	0.00661143	0.037089	0.0272074	SEMA6B/PRKCH/PLXND1/EGR2/SHANK3/WNT2/DISC1/BHLHE40/PPP3CA/IL1B/THY1/HIF1A/CRABP2/CLCF1/TIAM1/TGFB1/TRIM46/SERPINF1/SPP1/FAIM/VEGFC/TRPV2/TLR2/CXCL12/EFNB3/PLXNC1/LIMK1/SEMA5B/MYC/TENM4/NFATC4/ROBO1/NRP1/GFAP/IL6/TREM2/SEMA4F/RUFY3/BDNF/ARHGAP4/HEYL/IL6ST/SEMA4A/ZNF365/SMARCD3/ID4/DLL4/SYNGAP1/BIN1/CXCR4/TP73	51
GO:0045926	BP	GO:0045926	negative regulation of growth	37/1871	245/18800	0.00672696	0.0377008	0.0276561	SEMA6B/MAPK11/MSX1/CCDC85B/MINAR1/HIF1A/INHBA/WT1/BDKRB1/BST2/MEG3/TGFB1/TRIM46/HYAL2/GREM1/SPP1/DCUN1D3/SEMA5B/PML/CYP27B1/ADAM15/BCL6/NRP1/SLIT3/DCSTAMP/NPR1/SEMA4F/RBP4/IGFBP5/BTG1/ARHGAP4/KCNK2/SIPA1/SFRP2/SEMA4A/SERTAD2/TP73	37
GO:2001237	BP	GO:2001237	negative regulation of extrinsic apoptotic signaling pathway	18/1871	97/18800	0.00682242	0.038199	0.0280217	SERPINE1/IGF1/THBS1/IL1B/ITPRIP/ICAM1/HGF/MCL1/NOS3/TNFAIP3/FAIM/TGFBR1/EYA1/NRP1/RELA/IL1A/SFRP2/LMNA	18
GO:0048017	BP	GO:0048017	inositol lipid-mediated signaling	29/1871	181/18800	0.00684407	0.0382834	0.0280836	SELP/TWIST1/IGF1/OSM/FGR/PDGFRB/CSF3/HGF/KDR/PTAFR/PDGFB/TPTE2/HTR2A/RGL2/PEAR1/HCST/ADAP2/KBTBD2/TEK/TREM2/LIME1/FLT1/GATA3/NTRK1/PIK3R5/PIK3CD/ZFP36L1/TPTE/PLCB2	29
GO:0110053	BP	GO:0110053	regulation of actin filament organization	40/1871	270/18800	0.00691192	0.038608	0.0283217	ESAM/ARHGEF15/KANK3/SHANK3/RAPGEF3/RGCC/CSF3/FHOD1/TACR1/S1PR1/TGFB3/ARHGAP28/EVL/CCN2/PLEKHG2/RHPN1/PPM1F/ASAP3/GMFG/TACSTD2/TGFBR1/KIRREL1/CXCL12/MAGEL2/ADD2/LIMK1/NRP1/CD47/MIR214/FCHSD2/PHLDB2/GPR65/CDC42EP1/CYRIA/SWAP70/TMSB4X/HCK/CCDC88A/BIN1/ELN	40
GO:0007623	BP	GO:0007623	circadian rhythm	32/1871	205/18800	0.00691536	0.038608	0.0283217	FBXW7/EGR3/BHLHE40/GPR176/ADORA1/PTGDS/AHR/NAMPT/NGFR/OPRL1/JUND/MAGEL2/NFIL3/PML/ATG7/SIK1/ARNTL2/CAVIN3/MAGED1/EGR1/ADCY1/HOMER1/MYBBP1A/TPH2/ADORA2A/CRTC1/NTRK1/PROK2/ADIPOQ/BLOC1S6/ID4/KCND2	32
GO:0048008	BP	GO:0048008	platelet-derived growth factor receptor signaling pathway	12/1871	55/18800	0.00693515	0.0386814	0.0283755	PDGFRB/LOX/ARID5B/PTPN2/PTGIR/PDGFB/NRP1/CSRNP1/PTPN1/HIP1/PTPN12/ADIPOQ	12
GO:0030890	BP	GO:0030890	positive regulation of B cell proliferation	10/1871	42/18800	0.00700621	0.039003	0.0286115	TNFRSF4/CLCF1/ADA/GPR183/SLC39A10/MEF2C/BCL6/NFATC2/CD40/TLR4	10
GO:0045687	BP	GO:0045687	positive regulation of glial cell differentiation	10/1871	42/18800	0.00700621	0.039003	0.0286115	EGR2/CLCF1/TGFB1/TLR2/TENM4/IL6ST/ZNF365/BIN1/CXCR4/TP73	10
GO:0060393	BP	GO:0060393	regulation of pathway-restricted SMAD protein phosphorylation	13/1871	62/18800	0.00718319	0.0399188	0.0292832	INHBB/ENG/INHBA/TGFB3/BMP6/TGFB1/GREM1/TGFBR1/SDCBP/PMEPA1/GDF11/DKK1/GDF6	13
GO:0003181	BP	GO:0003181	atrioventricular valve morphogenesis	7/1871	24/18800	0.00722555	0.0399188	0.0292832	TWIST1/CCN1/SOX4/MDM2/SLIT3/HEYL/OLFM1	7
GO:0036003	BP	GO:0036003	positive regulation of transcription from RNA polymerase II promoter in response to stress	7/1871	24/18800	0.00722555	0.0399188	0.0292832	ATF3/HIF1A/CEBPB/KLF2/HSPA5/MUC1/DDIT3	7
GO:0036120	BP	GO:0036120	cellular response to platelet-derived growth factor stimulus	7/1871	24/18800	0.00722555	0.0399188	0.0292832	PDGFRB/FYN/PDGFB/HAS2/MYC/TLR4/HAS1	7
GO:0042730	BP	GO:0042730	fibrinolysis	7/1871	24/18800	0.00722555	0.0399188	0.0292832	SERPINE1/FAP/THBS1/PLAU/SERPING1/SERPINB2/THBD	7
GO:0045649	BP	GO:0045649	regulation of macrophage differentiation	7/1871	24/18800	0.00722555	0.0399188	0.0292832	ZBTB46/INHBA/TRIB1/PTPN2/TGFB1/CSF1/ADIPOQ	7
GO:0048143	BP	GO:0048143	astrocyte activation	7/1871	24/18800	0.00722555	0.0399188	0.0292832	IL1B/C5AR1/FPR2/IL6/TREM2/AGER/ADORA2A	7
GO:0051043	BP	GO:0051043	regulation of membrane protein ectodomain proteolysis	7/1871	24/18800	0.00722555	0.0399188	0.0292832	TIMP1/IL1B/APOE/NRDC/ADRA2A/IL10/ADAM8	7
GO:0046635	BP	GO:0046635	positive regulation of alpha-beta T cell activation	14/1871	69/18800	0.00728673	0.0402186	0.0295032	RUNX1/RIPK2/ADA/NFKBIZ/ANXA1/TNFSF4/CBFB/NLRP3/LILRB4/CD83/CD86/RASAL3/FOXP3/CD80	14
GO:0045833	BP	GO:0045833	negative regulation of lipid metabolic process	19/1871	105/18800	0.0073092	0.0403044	0.0295661	SPHK1/FBXW7/IL1B/ADORA1/SNAI1/APOE/LPCAT1/PDGFB/APOC1/CIDEA/ADRA2A/HCAR2/CCDC3/SLC27A1/ORMDL1/PDE3B/CYP27B1/SIK1/PIP4K2A	19
GO:0050769	BP	GO:0050769	positive regulation of neurogenesis	34/1871	222/18800	0.00736653	0.0405526	0.0297481	PRKCH/PLXND1/EGR2/SHANK3/WNT2/DISC1/IL1B/HIF1A/CRABP2/CLCF1/TIAM1/TGFB1/SERPINF1/FAIM/VEGFC/TRPV2/TLR2/CXCL12/PLXNC1/LIMK1/MYC/TENM4/ROBO1/NRP1/GFAP/IL6/RUFY3/BDNF/IL6ST/ZNF365/SMARCD3/BIN1/CXCR4/TP73	34
GO:0018149	BP	GO:0018149	peptide cross-linking	9/1871	36/18800	0.00738206	0.0405526	0.0297481	BGN/THBS1/COL3A1/ANXA1/EGFLAM/KRT10/CSTA/ABCA7/TGM5	9
GO:0030224	BP	GO:0030224	monocyte differentiation	9/1871	36/18800	0.00738206	0.0405526	0.0297481	ZBTB46/IFI16/GPR68/FES/MYC/CSF1/DCSTAMP/PDE1B/ZFP36L1	9
GO:0045742	BP	GO:0045742	positive regulation of epidermal growth factor receptor signaling pathway	9/1871	36/18800	0.00738206	0.0405526	0.0297481	PLAUR/FBXW7/ADORA1/AREG/HBEGF/ADRA2A/EREG/HIP1/CCDC88A	9
GO:0032872	BP	GO:0032872	regulation of stress-activated MAPK cascade	31/1871	198/18800	0.00743394	0.0407991	0.029929	SPHK1/TRPV4/NOD1/IL1B/RIPK2/HGF/NOD2/CCN2/MAP4K4/FOXO1/SLAMF1/SH3RF3/MDFIC/SDCBP/MYC/DUSP1/SPI1/DNAJA1/TRAF1/MAP3K10/TREM2/AGER/MAPK8IP1/TLR4/GDF6/IL1A/SFRP2/ZC3H12A/SIRPA/FCGR2B/PRMT1	31
GO:0034368	BP	GO:0034368	protein-lipid complex remodeling	8/1871	30/18800	0.00751597	0.041133	0.0301739	APOE/APOC1/MPO/PLTP/LCAT/LPL/PLA2G5/SCARB1	8
GO:0034369	BP	GO:0034369	plasma lipoprotein particle remodeling	8/1871	30/18800	0.00751597	0.041133	0.0301739	APOE/APOC1/MPO/PLTP/LCAT/LPL/PLA2G5/SCARB1	8
GO:1900101	BP	GO:1900101	regulation of endoplasmic reticulum unfolded protein response	8/1871	30/18800	0.00751597	0.041133	0.0301739	PTPN2/PPP1R15A/XBP1/HSPA5/ABCA7/FICD/PTPN1/DNAJB9	8
GO:0120162	BP	GO:0120162	positive regulation of cold-induced thermogenesis	18/1871	98/18800	0.00760024	0.0415551	0.0304836	G0S2/ADCYAP1/ELOVL3/TSHR/FABP4/ALPL/MFAP2/EPAS1/GPR3/SLN/CEBPB/OXTR/TRPV2/ACSL1/EBF2/ADIPOQ/CXCR4/IRF4	18
GO:0046850	BP	GO:0046850	regulation of bone remodeling	11/1871	49/18800	0.00764997	0.0417387	0.0306183	S1PR1/GREM1/TNFAIP3/SPP1/HAMP/TMEM119/ADAM8/DCSTAMP/IL6/GPR137B/TNFRSF11B	11
GO:0060986	BP	GO:0060986	endocrine hormone secretion	11/1871	49/18800	0.00764997	0.0417387	0.0306183	INHBB/IL1B/C1QTNF1/INHBA/BMP6/RETN/HCAR2/SELENOM/GATA3/POMC/RAB11FIP5	11
GO:0042542	BP	GO:0042542	response to hydrogen peroxide	22/1871	128/18800	0.00765533	0.0417387	0.0306183	SPHK1/COL1A1/SOD2/MMP2/HP/PDGFRB/FYN/AQP1/HGF/AREG/FOSL1/CYP1B1/TNFAIP3/ANXA1/IL10/KLF2/ARG1/IL18BP/IL6/RELA/PYCR1/SIRPA	22
GO:0002832	BP	GO:0002832	negative regulation of response to biotic stimulus	20/1871	113/18800	0.00772917	0.0421019	0.0308847	A2M/CARD8/IFI16/IRAK3/AHR/TRIB1/LILRA2/PTPN2/STAT2/LYAR/HTRA1/TNFAIP3/SERPING1/LILRB1/ARG1/LTF/SEC14L1/HAVCR2/FOXP3/SERPINB9	20
GO:1990845	BP	GO:1990845	adaptive thermogenesis	26/1871	159/18800	0.00774857	0.0421682	0.0309333	G0S2/TRPV4/ADCYAP1/ELOVL3/TSHR/FABP4/ALPL/MFAP2/NOVA2/EPAS1/GPR3/SLN/NRDC/CEBPB/CIDEA/OXTR/TRPV2/ACSL1/THADA/TLR4/EBF2/ADIPOQ/UCP3/DDIT3/CXCR4/IRF4	26
GO:0008217	BP	GO:0008217	regulation of blood pressure	29/1871	183/18800	0.00796816	0.0432823	0.0317506	ADM5/PRCP/ADAMTS16/SOD2/AGTRAP/ADORA1/RAMP2/COL1A2/EDNRA/TACR1/NOS3/BDKRB1/PTAFR/PDGFB/AVPR2/OPRL1/CD34/PTGS2/VEGFC/OXTR/AVPR1A/APLN/NPR1/GRIP2/RPS6KA2/GNB3/POMC/ADIPOQ/ADM	29
GO:0030323	BP	GO:0030323	respiratory tube development	29/1871	183/18800	0.00796816	0.0432823	0.0317506	CHI3L1/FBXW7/WNT2/PTK7/PDPN/COL3A1/ADAMTS2/PDGFRB/DNAAF1/LOX/STRA6/SPRY1/FGF7/TGFB3/EPAS1/NOS3/KDR/CCN2/ADA/LOXL3/MMP14/KLF2/ARG1/CRISPLD2/JMJD6/CELSR1/RBP4/IGFBP5/FGF18	29
GO:0051701	BP	GO:0051701	biological process involved in interaction with host	30/1871	191/18800	0.00798968	0.0433587	0.0318067	FCN1/IFITM2/CXCL8/FCN3/CH25H/PTX3/CLEC5A/IFITM3/TNFRSF4/ICAM1/HYAL2/CLDN1/SELPLG/CTSL/IFITM1/LY6E/HTR2A/TRIM8/SLAMF1/EFNB3/ATG7/CLEC4G/NRP1/EXOC2/LGALS1/CD86/CTSB/SCARB1/CXCR4/CD80	30
GO:0010332	BP	GO:0010332	response to gamma radiation	12/1871	56/18800	0.00804616	0.0436224	0.0320001	SOD2/POLB/DCUN1D3/MDM2/MYC/PML/ATR/HSPA5/CXCL10/EGR1/GATA3/IL1A	12
GO:0045927	BP	GO:0045927	positive regulation of growth	38/1871	256/18800	0.00805326	0.0436224	0.0320001	S100A8/SPHK1/IGF1/WNT2/S100A9/DISC1/FOXS1/CRABP2/WT1/YBX3/HBEGF/PIM1/DIO3/PPM1F/MMP14/IGF2/TGFBR1/TRPV2/CXCL12/SDCBP/LIMK1/CSF1/HAMP/ARMC12/AVPR1A/MEF2C/NRP1/BASP1/CPNE5/GPR21/KRT17/RUFY3/BDNF/STAT5B/SFRP2/PPIB/CXCR4/RIMS1	38
GO:0009308	BP	GO:0009308	amine metabolic process	21/1871	121/18800	0.00808643	0.0437614	0.0321021	NNMT/TDO2/SMOX/VCAM1/EDNRA/EPAS1/OAZ2/SRM/KYNU/LY6E/SNCAIP/ITGB2/IDO2/NR4A2/AZIN2/NPR1/MOXD1/AOC2/PDE1B/GATA3/BLOC1S6	21
GO:0003279	BP	GO:0003279	cardiac septum development	19/1871	106/18800	0.00809671	0.0437764	0.032113	PLXND1/APLNR/PTK7/ENG/CCN1/ADAMTS6/STRA6/NOS3/TGFBR1/SOX4/MDM2/ROBO1/NRP1/SLIT3/SALL4/PRDM1/GATA3/HEYL/MSX2	19
GO:0044089	BP	GO:0044089	positive regulation of cellular component biogenesis	66/1871	494/18800	0.00816173	0.0440487	0.0323128	ARHGEF15/FSCN1/RASIP1/CLSTN3/CDH5/CLDN5/RAPGEF3/THY1/RGCC/CSF3/FHOD1/TACR1/TGFB3/KDR/LDB2/EVL/CCN2/TPBG/TGFB1/MAP4K4/NLGN2/CLDN1/THBS2/ENTR1/FES/FLOT1/PPM1F/MSN/ASAP1/OXTR/TGFBR1/MMP1/SPIDR/KIRREL1/IL1RAP/FLRT2/SDCBP/LIMK1/TCL1A/ATR/PHLDB1/CBLN1/NRP1/NAV3/PIP4K2A/CD47/TEK/WIPI1/ABCA1/FCHSD2/GBP5/ATF7IP2/PHLDB2/GPR65/BDNF/TLR4/CDC42EP1/NTRK1/SEMA4A/MMP3/SWAP70/CROCC/HCK/CCDC88A/SRPX2/BIN1	66
GO:0015850	BP	GO:0015850	organic hydroxy compound transport	37/1871	248/18800	0.00816222	0.0440487	0.0323128	AQP9/GRAMD1A/C1QTNF1/AQP1/APOE/STRA6/BMP6/GRM2/APOC1/ADRA2A/SPP1/SLC16A7/OXTR/LY6E/HTR2A/LILRB1/SLCO1C1/PLTP/CXCL12/OSBPL10/MYC/CHRNA6/STAR/SNCG/LCAT/MSR1/SLC10A6/PIP4K2A/ABCA1/SLC27A5/CYP19A1/NPC2/RBP4/ADORA2A/SELENOM/SCARB1/POMC	37
GO:0032729	BP	GO:0032729	positive regulation of interferon-gamma production	15/1871	77/18800	0.00822862	0.0443249	0.0325154	PDE4B/SLC11A1/IL1R1/IL1B/RIPK2/CD14/ARID5A/SLC7A5/CD276/SLAMF1/LILRB1/TNFSF4/HAVCR2/TLR4/IL27RA	15
GO:0045913	BP	GO:0045913	positive regulation of carbohydrate metabolic process	15/1871	77/18800	0.00822862	0.0443249	0.0325154	NNMT/IGF1/HIF1A/PTPN2/PTAFR/PDGFB/PRXL2C/HAS2/IGF2/HTR2A/FOXO1/MYC/PTH1R/PMAIP1/P2RY6	15
GO:0071214	BP	GO:0071214	cellular response to abiotic stimulus	46/1871	323/18800	0.0082651	0.0443595	0.0325408	TIMP1/TNFRSF8/TRPV4/COL1A1/ENG/LRRC8C/MMP2/IFI16/GPR68/IL1B/MC1R/TNFSF14/AQP1/BMP6/CNN2/YBX3/PTAFR/SLC38A2/HYAL2/PTGS2/MMP1/SPIDR/MDM2/MYC/HAMP/NFATC4/AVPR1A/ATR/HSPA5/GRK4/TP53INP1/EGR1/CD40/GUCY2D/TLR5/ANKRD1/TLR4/AQP5/SIPA1/GATA3/SFRP2/MMP3/ZFP36L1/INSRR/RAB11FIP5/PIEZO2	46
GO:0104004	BP	GO:0104004	cellular response to environmental stimulus	46/1871	323/18800	0.0082651	0.0443595	0.0325408	TIMP1/TNFRSF8/TRPV4/COL1A1/ENG/LRRC8C/MMP2/IFI16/GPR68/IL1B/MC1R/TNFSF14/AQP1/BMP6/CNN2/YBX3/PTAFR/SLC38A2/HYAL2/PTGS2/MMP1/SPIDR/MDM2/MYC/HAMP/NFATC4/AVPR1A/ATR/HSPA5/GRK4/TP53INP1/EGR1/CD40/GUCY2D/TLR5/ANKRD1/TLR4/AQP5/SIPA1/GATA3/SFRP2/MMP3/ZFP36L1/INSRR/RAB11FIP5/PIEZO2	46
GO:0002562	BP	GO:0002562	somatic diversification of immune receptors via germline recombination within a single locus	14/1871	70/18800	0.00829512	0.0443595	0.0325408	CLCF1/LEF1/TGFB1/POLB/IL10/TNFSF4/MAD2L2/BCL6/TBX21/CD40/IL27RA/SWAP70/SLC15A4/FOXP3	14
GO:0016444	BP	GO:0016444	somatic cell DNA recombination	14/1871	70/18800	0.00829512	0.0443595	0.0325408	CLCF1/LEF1/TGFB1/POLB/IL10/TNFSF4/MAD2L2/BCL6/TBX21/CD40/IL27RA/SWAP70/SLC15A4/FOXP3	14
GO:0022898	BP	GO:0022898	regulation of transmembrane transporter activity	40/1871	273/18800	0.00830064	0.0443595	0.0325408	PDE4B/CCL2/TWIST1/SHANK3/JSRP1/FKBP1A/FXYD5/EDNRA/REM1/CLIC2/SLN/PTAFR/NLGN2/FGF11/OPRL1/KCNE4/PIM1/RRAD/GEM/ADRA2A/HECW2/CACNB4/FXYD7/DLG4/MEF2C/RASGRF2/SCN1B/EHD3/KCNS1/THADA/TREM2/SELENON/HOMER1/STOM/CACNG8/TMSB4X/NETO2/TESC/KCNIP2/P2RY6	40
GO:0010712	BP	GO:0010712	regulation of collagen metabolic process	10/1871	43/18800	0.00833321	0.0443595	0.0325408	RUNX1/FAP/ENG/VIM/PDGFRB/RGCC/TGFB3/CCN2/TGFB1/IL6	10
GO:0016339	BP	GO:0016339	calcium-dependent cell-cell adhesion via plasma membrane cell adhesion molecules	10/1871	43/18800	0.00833321	0.0443595	0.0325408	SELP/CDH24/FXYD5/CDH5/PCDH12/CDH11/CDH6/SELL/PCDHGB4/PCDHGC3	10
GO:0046596	BP	GO:0046596	regulation of viral entry into host cell	10/1871	43/18800	0.00833321	0.0443595	0.0325408	FCN1/IFITM2/FCN3/CH25H/PTX3/IFITM3/IFITM1/LY6E/TRIM8/LGALS1	10
GO:0002888	BP	GO:0002888	positive regulation of myeloid leukocyte mediated immunity	6/1871	19/18800	0.00836191	0.0443595	0.0325408	PTAFR/C3/TYROBP/ITGB2/ARG1/SPI1	6
GO:0032011	BP	GO:0032011	ARF protein signal transduction	6/1871	19/18800	0.00836191	0.0443595	0.0325408	IQSEC3/MAP4K4/CYTH4/MAPRE2/IQSEC1/CYTH1	6
GO:0032012	BP	GO:0032012	regulation of ARF protein signal transduction	6/1871	19/18800	0.00836191	0.0443595	0.0325408	IQSEC3/MAP4K4/CYTH4/MAPRE2/IQSEC1/CYTH1	6
GO:0032634	BP	GO:0032634	interleukin-5 production	6/1871	19/18800	0.00836191	0.0443595	0.0325408	LEF1/IL1RAP/LILRB4/CRLF2/GATA3/FOXP3	6
GO:0032674	BP	GO:0032674	regulation of interleukin-5 production	6/1871	19/18800	0.00836191	0.0443595	0.0325408	LEF1/IL1RAP/LILRB4/CRLF2/GATA3/FOXP3	6
GO:0051546	BP	GO:0051546	keratinocyte migration	6/1871	19/18800	0.00836191	0.0443595	0.0325408	FGF7/MAP4K4/HAS2/HBEGF/MAPRE2/IQSEC1	6
GO:0061298	BP	GO:0061298	retina vasculature development in camera-type eye	6/1871	19/18800	0.00836191	0.0443595	0.0325408	ARHGEF15/PDGFRB/HIF1A/RHOJ/CYP1B1/NRP1	6
GO:0071800	BP	GO:0071800	podosome assembly	6/1871	19/18800	0.00836191	0.0443595	0.0325408	FSCN1/SH3PXD2B/MSN/ASAP1/BIN2/HCK	6
GO:0006887	BP	GO:0006887	exocytosis	50/1871	357/18800	0.00836454	0.0443595	0.0325408	RAB13/CCL3/FGR/DOC2B/CPLX1/GNAI2/STX11/PTGDS/PRAM1/SEPTIN4/EXOC3L2/STEAP2/TNFAIP2/PTAFR/EXOC3L1/FES/SLC17A9/ADRA2A/ANXA1/CACNA1G/RABEPK/HTR2A/RAB3IL1/ANK1/SNAP47/SDCBP/CHRNA6/ITGB2/ADGRE2/IL13RA2/RAB3C/SPI1/SYTL1/EXOC2/ADCY1/RAPGEF4/MYO1G/LAT/ADORA2A/TXLNA/PIK3CD/NKD2/BLOC1S6/HCK/FCGR2B/RAB11FIP5/CADPS2/RIMS1/LAT2/UNC13D	50
GO:0001823	BP	GO:0001823	mesonephros development	18/1871	99/18800	0.00844807	0.0447617	0.0328358	ADAMTS16/SIX2/SPRY1/WT1/SIX1/GREM1/TACSTD2/EYA1/KIF26B/MYC/CRLF1/GDF11/FOXC1/BASP1/MAGED1/SMAD1/SIX4/GATA3	18
GO:0002221	BP	GO:0002221	pattern recognition receptor signaling pathway	28/1871	176/18800	0.00855199	0.0452711	0.0332096	LY96/LBP/FCN1/NOD1/RIPK2/IRAK3/CLEC4E/NOD2/CD14/LILRA2/MAPKAPK2/FLOT1/TNFAIP3/SLC15A3/TLR2/LTF/SEC14L1/COLEC12/HAVCR2/TREM2/RELA/CD40/TICAM2/TLR5/TLR4/RAB7B/SLC15A4/IRF4	28
GO:0045664	BP	GO:0045664	regulation of neuron differentiation	30/1871	192/18800	0.00859316	0.0454477	0.0333391	S1PR5/NOTCH3/BMP6/TIAM1/GDPD5/TCF4/SIX1/BEND6/KCTD11/DPYSL2/EYA1/CXCL12/GPRC5B/MEF2C/BCL6/GDF11/NRCAM/MMD/TGIF2/BDNF/DKK1/GDF6/NREP/HEYL/SFRP2/ZHX2/HOXD3/ID4/BIN1/TP73	30
GO:0090596	BP	GO:0090596	sensory organ morphogenesis	39/1871	266/18800	0.0089657	0.0472249	0.0346428	CTHRC1/MSX1/TWIST1/WNT2/PRRX1/PTK7/FJX1/MFAP2/VAX2/TTC39C/THY1/MFRP/SIX2/EDNRA/HIF1A/STRA6/KDR/COL5A2/COL5A1/IGFN1/SIX1/ATP6V1B1/COL8A2/SDK1/DIO3/DLX5/EYA1/SHROOM2/RARG/GSC/GDF11/PRDM1/RBP4/CABP4/SIX4/AQP5/GATA3/ALDH1A3/ZHX2	39
GO:0002829	BP	GO:0002829	negative regulation of type 2 immune response	5/1871	14/18800	0.00901839	0.0472249	0.0346428	ANXA1/ARG1/BCL6/TBX21/IL27RA	5
GO:0003376	BP	GO:0003376	sphingosine-1-phosphate receptor signaling pathway	5/1871	14/18800	0.00901839	0.0472249	0.0346428	SPHK1/S1PR5/S1PR1/SPNS2/S1PR2	5
GO:0006596	BP	GO:0006596	polyamine biosynthetic process	5/1871	14/18800	0.00901839	0.0472249	0.0346428	NNMT/SMOX/OAZ2/SRM/AZIN2	5
GO:0043584	BP	GO:0043584	nose development	5/1871	14/18800	0.00901839	0.0472249	0.0346428	STRA6/SIX1/DLX5/SIX4/ALDH1A3	5
GO:0044849	BP	GO:0044849	estrous cycle	5/1871	14/18800	0.00901839	0.0472249	0.0346428	HAS2/CYP1B1/OPRL1/OXTR/EGR1	5
GO:0046348	BP	GO:0046348	amino sugar catabolic process	5/1871	14/18800	0.00901839	0.0472249	0.0346428	CHI3L1/NPL/CHI3L2/NAGK/CHIT1	5
GO:0048302	BP	GO:0048302	regulation of isotype switching to IgG isotypes	5/1871	14/18800	0.00901839	0.0472249	0.0346428	TBX21/CD40/IL27RA/SLC15A4/FOXP3	5
GO:0050966	BP	GO:0050966	detection of mechanical stimulus involved in sensory perception of pain	5/1871	14/18800	0.00901839	0.0472249	0.0346428	FYN/HTR2A/CXCL12/NTRK1/CXCR4	5
GO:0072672	BP	GO:0072672	neutrophil extravasation	5/1871	14/18800	0.00901839	0.0472249	0.0346428	PECAM1/IL1R1/FUT7/ADAM8/PIK3CD	5
GO:1901722	BP	GO:1901722	regulation of cell proliferation involved in kidney development	5/1871	14/18800	0.00901839	0.0472249	0.0346428	WT1/PDGFB/MYC/EGR1/GATA3	5
GO:0045861	BP	GO:0045861	negative regulation of proteolysis	49/1871	350/18800	0.00903541	0.0472715	0.034677	SERPINE1/PLAUR/TIMP1/THBS1/A2M/CARD8/SERPINH1/IFI16/CST7/TNFSF14/AQP1/HGF/IL1R2/BST2/TFPI2/C3/VTN/PZP/LAMP3/SERPINF1/PAPLN/PTGS2/ANOS1/SERPING1/SERPINA3/COL6A3/IL10/C4B/SDCBP/PML/NR4A1/LTF/SERPINB2/SERPINA9/COL7A1/C4A/CSTA/CD44/CHAC1/GAS1/QRICH2/CTSB/ADORA2A/MARCHF7/SERPINI1/SFRP2/SERPINB9/RPL23/BIN1	49
GO:0046889	BP	GO:0046889	positive regulation of lipid biosynthetic process	16/1871	85/18800	0.00905399	0.0472838	0.034686	CCN1/IL1B/ADGRF5/APOE/BMP6/PTGS2/ANXA1/HTR2A/CCDC3/SLC27A1/STAR/AVPR1A/ELOVL5/IL1A/SCARB1/ADM	16
GO:2000117	BP	GO:2000117	negative regulation of cysteine-type endopeptidase activity	16/1871	85/18800	0.00905399	0.0472838	0.034686	PLAUR/THBS1/CARD8/IFI16/CST7/TNFSF14/AQP1/HGF/LAMP3/PTGS2/NR4A1/LTF/CD44/ADORA2A/SFRP2/SERPINB9	16
GO:0036119	BP	GO:0036119	response to platelet-derived growth factor	7/1871	25/18800	0.00918933	0.0477837	0.0350527	PDGFRB/FYN/PDGFB/HAS2/MYC/TLR4/HAS1	7
GO:0070423	BP	GO:0070423	nucleotide-binding oligomerization domain containing signaling pathway	7/1871	25/18800	0.00918933	0.0477837	0.0350527	RIPK2/NOD2/TNFAIP3/SLC15A3/RELA/TLR4/SLC15A4	7
GO:1901071	BP	GO:1901071	glucosamine-containing compound metabolic process	7/1871	25/18800	0.00918933	0.0477837	0.0350527	CHI3L1/CHST1/CHI3L2/NAGK/CHIT1/CHST2/CHST7	7
GO:0070302	BP	GO:0070302	regulation of stress-activated protein kinase signaling cascade	31/1871	201/18800	0.00920479	0.0477837	0.0350527	SPHK1/TRPV4/NOD1/IL1B/RIPK2/HGF/NOD2/CCN2/MAP4K4/FOXO1/SLAMF1/SH3RF3/MDFIC/SDCBP/MYC/DUSP1/SPI1/DNAJA1/TRAF1/MAP3K10/TREM2/AGER/MAPK8IP1/TLR4/GDF6/IL1A/SFRP2/ZC3H12A/SIRPA/FCGR2B/PRMT1	31
GO:0048015	BP	GO:0048015	phosphatidylinositol-mediated signaling	28/1871	177/18800	0.00922179	0.0477837	0.0350527	SELP/TWIST1/IGF1/OSM/FGR/PDGFRB/CSF3/HGF/KDR/PTAFR/PDGFB/TPTE2/HTR2A/RGL2/PEAR1/HCST/KBTBD2/TEK/TREM2/LIME1/FLT1/GATA3/NTRK1/PIK3R5/PIK3CD/ZFP36L1/TPTE/PLCB2	28
GO:0001906	BP	GO:0001906	cell killing	29/1871	185/18800	0.00924029	0.0477837	0.0350527	IGHG1/TREM1/S100A12/ICAM1/FCGR1A/C3/GZMB/TYROBP/FCGR3A/ULBP2/LILRB1/CD59/HAMP/ARG1/LTF/SLAMF7/SH2D1A/SPI1/HAVCR2/AZU1/GZMM/PLEKHM2/CFH/AGER/STAT5B/RAET1E/SERPINB9/FCGR2B/UNC13D	29
GO:0090257	BP	GO:0090257	regulation of muscle system process	37/1871	250/18800	0.00925389	0.0477837	0.0350527	PDE4B/SPHK1/IGF1/TRPV4/LMCD1/PPP3CA/ADORA1/TACR1/NOS3/CLIC2/CCN2/ADA/SLN/PTAFR/CALCRL/AIF1/PTGS2/ADRA2A/OXTR/FOXO1/TNNT1/SSTR2/HAMP/NR4A1/STC1/MYBPH/MYL3/EHD3/DOCK4/MIR214/ASB3/IGFBP5/IL6ST/PROK2/ZC3H12A/LMNA/BIN1	37
GO:1902903	BP	GO:1902903	regulation of supramolecular fiber organization	52/1871	376/18800	0.00925444	0.0477837	0.0350527	ESAM/ARHGEF15/KANK3/SHANK3/TRPV4/CDH5/RAPGEF3/TBCD/RGCC/CSF3/APOE/FHOD1/TACR1/S1PR1/TGFB3/ARHGAP28/EVL/CCN2/PLEKHG2/COLGALT1/RHPN1/FES/PPM1F/ASAP3/GMFG/TACSTD2/TGFBR1/KIRREL1/CXCL12/MAGEL2/ADD2/LIMK1/AEBP1/NRP1/PFDN2/NAV3/EFEMP2/PFDN5/CD47/MIR214/TREM2/FCHSD2/PHLDB2/GPR65/CDC42EP1/CYRIA/SWAP70/TMSB4X/HCK/CCDC88A/BIN1/ELN	52
GO:0002507	BP	GO:0002507	tolerance induction	8/1871	31/18800	0.0092646	0.0477837	0.0350527	IRAK3/LILRB2/TNFAIP3/HAVCR2/LILRB4/MARCHF7/ICOS/FOXP3	8
GO:0060351	BP	GO:0060351	cartilage development involved in endochondral bone morphogenesis	8/1871	31/18800	0.0092646	0.0477837	0.0350527	TRPV4/COL1A1/COMP/SERPINH1/IFT80/RARG/STC1/MATN1	8
GO:0061311	BP	GO:0061311	cell surface receptor signaling pathway involved in heart development	8/1871	31/18800	0.0092646	0.0477837	0.0350527	MSX1/SNAI1/TGFB1/ALPK2/DKK1/HEYL/MSX2/DLL4	8
GO:0061384	BP	GO:0061384	heart trabecula morphogenesis	8/1871	31/18800	0.0092646	0.0477837	0.0350527	ENG/FKBP1A/S1PR1/TGFBR1/ADAMTS1/TEK/RBP4/DLL4	8
GO:0150117	BP	GO:0150117	positive regulation of cell-substrate junction organization	8/1871	31/18800	0.0092646	0.0477837	0.0350527	THY1/KDR/MAP4K4/PPM1F/MAPRE2/NRP1/TEK/IQSEC1	8
GO:1902042	BP	GO:1902042	negative regulation of extrinsic apoptotic signaling pathway via death domain receptors	8/1871	31/18800	0.0092646	0.0477837	0.0350527	SERPINE1/ITPRIP/ICAM1/HGF/NOS3/TNFAIP3/FAIM/SFRP2	8
GO:0001541	BP	GO:0001541	ovarian follicle development	12/1871	57/18800	0.00929163	0.0478807	0.0351238	INHBB/MMP19/MMP2/TNFAIP6/PTX3/INHBA/KDR/CEBPB/MMP14/EREG/MYC/FOXC1	12
GO:0042100	BP	GO:0042100	B cell proliferation	18/1871	100/18800	0.00937024	0.0482004	0.0353584	TNFRSF4/AHR/CLCF1/LEF1/ADA/GPR183/TYROBP/MZB1/SLC39A10/MNDA/IL10/MEF2C/BCL6/CTLA4/NFATC2/CD40/TLR4/FCGR2B	18
GO:0098869	BP	GO:0098869	cellular oxidant detoxification	18/1871	100/18800	0.00937024	0.0482004	0.0353584	S100A9/SOD2/H19/HP/APOE/NOS3/GPX8/CLIC2/PRDX4/PTGES/PRXL2C/PTGS2/GPX7/MPO/PRDX6/TP53INP1/SOD3/PXDN	18
GO:0019229	BP	GO:0019229	regulation of vasoconstriction	13/1871	64/18800	0.00942959	0.0484202	0.0355196	SMTNL2/HRH2/MMP2/TACR1/AVPR2/PTGS2/ADRA2A/OXTR/HTR2A/AVPR1A/CYSLTR1/DOCK4/ADM	13
GO:0080164	BP	GO:0080164	regulation of nitric oxide metabolic process	13/1871	64/18800	0.00942959	0.0484202	0.0355196	SOD2/IL1B/PTX3/AIF1/CD34/PTGS2/IL10/KLF2/CD47/DDAH2/TLR4/ZC3H12A/SIRPA	13
GO:0060560	BP	GO:0060560	developmental growth involved in morphogenesis	35/1871	234/18800	0.00950884	0.0487841	0.0357866	SEMA6B/PTK7/DISC1/NRN1/EDNRA/APOE/SPRY1/CRABP2/S1PR1/AREG/SIX1/TRIM46/DPYSL2/SPP1/TRPV2/KIF26B/CXCL12/RARG/LIMK1/SEMA5B/CSF1/NRP1/CPNE5/SLIT3/NRCAM/SEMA4F/RUFY3/BDNF/ARHGAP4/SIX4/SFRP2/SEMA4A/OLFM1/CXCR4/RIMS1	35
GO:1904951	BP	GO:1904951	positive regulation of establishment of protein localization	44/1871	309/18800	0.00964992	0.0494643	0.0362856	IGF1/FBXW7/PLK3/CEMIP/RAPGEF3/GPR68/PTP4A3/IL1B/DOC2B/ABLIM3/FYN/HIF1A/TGFB3/SAR1A/BMP6/OAZ2/TGFB1/NLGN2/HYAL2/GZMB/PTGS2/VEGFC/SOX4/HCAR2/RIPOR1/APBB3/TLR2/ACSL4/PRKD1/ITGB2/ADAM8/B3GAT3/HTRA2/TREM2/RBP4/RUFY3/STOM/ANKRD1/TLR4/ADORA2A/IL1A/MYH10/ZC3H12A/KCNN4	44
GO:0048592	BP	GO:0048592	eye morphogenesis	25/1871	154/18800	0.00973854	0.0498747	0.0365866	TWIST1/WNT2/FJX1/MFAP2/VAX2/THY1/MFRP/HIF1A/STRA6/KDR/COL5A2/COL5A1/IGFN1/COL8A2/SDK1/DIO3/SHROOM2/RARG/GDF11/PRDM1/RBP4/CABP4/AQP5/ALDH1A3/ZHX2	25
GO:0045840	BP	GO:0045840	positive regulation of mitotic nuclear division	10/1871	44/18800	0.00984497	0.0503312	0.0369215	SPHK1/IGF1/IL1B/PDGFRB/RGCC/PDGFB/IGF2/EREG/CDC27/IL1A	10
GO:0050856	BP	GO:0050856	regulation of T cell receptor signaling pathway	10/1871	44/18800	0.00984497	0.0503312	0.0369215	GBP1/THY1/PTPN2/ADA/SH2D1A/LILRB4/TRAT1/RELA/UBASH3A/KCNN4	10
GO:0005976	BP	GO:0005976	polysaccharide metabolic process	19/1871	108/18800	0.00987698	0.0504064	0.0369766	IGF1/PYGL/CHST1/CSGALNACT1/B3GNT9/PCDH12/TGFB1/CSGALNACT2/PDGFB/HAS2/IGF2/CHIT1/B3GNT2/CHST7/GYG2/IL6ST/POMC/HAS1/B4GALT5	19
GO:0061387	BP	GO:0061387	regulation of extent of cell growth	19/1871	108/18800	0.00987698	0.0504064	0.0369766	SEMA6B/DISC1/APOE/CRABP2/TRIM46/DPYSL2/SPP1/TRPV2/CXCL12/LIMK1/SEMA5B/NRP1/NRCAM/SEMA4F/RUFY3/BDNF/ARHGAP4/SEMA4A/OLFM1	19
GO:1904705	BP	GO:1904705	regulation of vascular associated smooth muscle cell proliferation	16/1871	86/18800	0.0101238	0.0516205	0.0378673	IGF1/SOD2/MMP2/GNAI2/TGFB3/PDGFB/IL10/S1PR2/APLN/MEF2C/EFEMP2/ADAMTS1/MIR214/IGFBP5/ADIPOQ/P2RY6	16
GO:0044106	BP	GO:0044106	cellular amine metabolic process	20/1871	116/18800	0.0102995	0.0524708	0.038491	NNMT/TDO2/SMOX/EDNRA/EPAS1/OAZ2/SRM/KYNU/LY6E/SNCAIP/ITGB2/IDO2/NR4A2/AZIN2/NPR1/MOXD1/AOC2/PDE1B/GATA3/BLOC1S6	20
GO:0071622	BP	GO:0071622	regulation of granulocyte chemotaxis	11/1871	51/18800	0.0104065	0.0529656	0.038854	LBP/TRPV4/THBS1/CXCL8/TNFAIP6/RARRES2/C5AR1/NOD2/SLAMF1/CSF1/C5AR2	11
GO:0014068	BP	GO:0014068	positive regulation of phosphatidylinositol 3-kinase signaling	15/1871	79/18800	0.0104239	0.0529656	0.038854	SELP/IGF1/OSM/FGR/PDGFRB/CSF3/HGF/KDR/PDGFB/RGL2/HCST/TEK/TREM2/FLT1/NTRK1	15
GO:0072332	BP	GO:0072332	intrinsic apoptotic signaling pathway by p53 class mediator	15/1871	79/18800	0.0104239	0.0529656	0.038854	MSX1/IFI16/ZNF385A/MDM2/MYC/DDX5/PML/CD44/PMAIP1/MYBBP1A/MARCHF7/SHISA5/MUC1/AEN/TP73	15
GO:1905952	BP	GO:1905952	regulation of lipid localization	25/1871	155/18800	0.0105455	0.0535364	0.0392727	THBS1/IL1B/C1QTNF1/APOE/BMP6/RETN/PTPN2/PTGES/C3/APOC1/CIDEA/SPP1/ACSL1/MSR1/ABCA7/LPL/IL6/ABCA1/TREM2/CYP19A1/IL1A/SCARB1/POMC/ADIPOQ/ZC3H12A	25
GO:0035567	BP	GO:0035567	non-canonical Wnt signaling pathway	14/1871	72/18800	0.0106409	0.0537601	0.0394368	CTHRC1/SFRP4/PTK7/PLEKHA4/RSPO3/TIAM1/IFT80/PRICKLE1/CELSR1/DKK1/ARHGEF19/SFRP2/FZD10/GPC6	14
GO:1903036	BP	GO:1903036	positive regulation of response to wounding	14/1871	72/18800	0.0106409	0.0537601	0.0394368	SERPINE1/THBS1/CCN4/SCARF1/CLDN1/VTN/HBEGF/XBP1/ADRA2A/ANXA1/THBD/ST3GAL4/CXCR4/INSL3	14
GO:0010742	BP	GO:0010742	macrophage derived foam cell differentiation	9/1871	38/18800	0.0106705	0.0537601	0.0394368	PRKCH/TGFB1/SOAT1/CSF1/MSR1/LPL/ABCA1/PLA2G5/ADIPOQ	9
GO:0032965	BP	GO:0032965	regulation of collagen biosynthetic process	9/1871	38/18800	0.0106705	0.0537601	0.0394368	RUNX1/ENG/VIM/PDGFRB/RGCC/TGFB3/CCN2/TGFB1/IL6	9
GO:1901186	BP	GO:1901186	positive regulation of ERBB signaling pathway	9/1871	38/18800	0.0106705	0.0537601	0.0394368	PLAUR/FBXW7/ADORA1/AREG/HBEGF/ADRA2A/EREG/HIP1/CCDC88A	9
GO:1904037	BP	GO:1904037	positive regulation of epithelial cell apoptotic process	9/1871	38/18800	0.0106705	0.0537601	0.0394368	ECSCR/CCL2/SFRP4/THBS1/H19/RGCC/CD248/IL6/CD40	9
GO:0060402	BP	GO:0060402	calcium ion transport into cytosol	27/1871	171/18800	0.0106769	0.0537601	0.0394368	APLNR/TRPV4/CCL3/JSRP1/FKBP1A/RAMP3/CEMIP/THY1/FYN/RASA3/CLIC2/BDKRB1/CXCL9/CXCL11/HTR2A/TRPV2/GRIN2D/PRKD1/PML/CXCL10/NALF1/CACNA1E/SELENON/LIME1/GP1BB/DDIT3/P2RY6	27
GO:0002090	BP	GO:0002090	regulation of receptor internalization	12/1871	58/18800	0.0106819	0.0537601	0.0394368	SFRP4/SELE/ANKRD13D/GREM1/WDR54/FLOT1/SDCBP/DLG4/APELA/APLN/CD63/DKK1	12
GO:0060038	BP	GO:0060038	cardiac muscle cell proliferation	12/1871	58/18800	0.0106819	0.0537601	0.0394368	RUNX1/MAPK11/WNT2/PIM1/TGFBR1/TENM4/MEF2C/FOXC1/RBP4/SMAD1/KCNK2/TP73	12
GO:0060135	BP	GO:0060135	maternal process involved in female pregnancy	12/1871	58/18800	0.0106819	0.0537601	0.0394368	ANGPT2/EPOR/PTGS2/SPP1/ARG1/STC1/CYP27B1/HAVCR2/PRDM1/CTSB/JUNB/LDOC1	12
GO:0031100	BP	GO:0031100	animal organ regeneration	13/1871	65/18800	0.0107414	0.0539664	0.0395882	NNMT/ANGPT2/PGF/HGF/PTPRU/CLDN1/CEBPB/IL10/CXCL12/MYC/HAMP/IL6/ADM	13
GO:0043954	BP	GO:0043954	cellular component maintenance	13/1871	65/18800	0.0107414	0.0539664	0.0395882	FYN/APOE/CBLN4/CNTNAP1/NLGN2/CLDN1/KIRREL1/DLG4/CBLN1/TREM2/HOMER1/FCGR2B/SYNGAP1	13
GO:0048704	BP	GO:0048704	embryonic skeletal system morphogenesis	17/1871	94/18800	0.0108475	0.0544528	0.039945	MDFI/TWIST1/PRRX1/CHST11/MTHFD1L/SIX2/TGFB3/SIX1/MMP14/TGFBR1/HOXD10/EYA1/GSC/TBX15/SIX4/RUNX2/HOXD3	17
GO:0010975	BP	GO:0010975	regulation of neuron projection development	58/1871	431/18800	0.010881	0.0545336	0.0400042	SEMA6B/LZTS1/PLXND1/SHANK3/TRPV4/S100A9/PRRX1/PTK7/DISC1/RTN4RL2/P3H1/VIM/PPP3CA/SCARF1/THY1/MINAR1/FYN/APOE/HGF/CRABP2/TIAM1/ABL2/TRIM46/FES/MYLIP/SERPINF1/SPP1/HECW2/TRPV2/PRKD1/CXCL12/EFNB3/PLXNC1/LIMK1/SEMA5B/NFATC4/ROBO1/HSPA5/CHN1/NRP1/SCN1B/NRCAM/GFAP/SEMA4F/NTNG2/RUFY3/BDNF/ARHGAP4/DKK1/GATA3/CRTC1/NTRK1/SERPINI1/SFRP2/SEMA4A/ZNF365/CCDC88A/SYNGAP1	58
GO:0002643	BP	GO:0002643	regulation of tolerance induction	6/1871	20/18800	0.0109573	0.0545336	0.0400042	IRAK3/LILRB2/HAVCR2/LILRB4/MARCHF7/FOXP3	6
GO:0032616	BP	GO:0032616	interleukin-13 production	6/1871	20/18800	0.0109573	0.0545336	0.0400042	LILRA5/LEF1/TNFSF4/IL1RAP/GATA3/IRF4	6
GO:0032656	BP	GO:0032656	regulation of interleukin-13 production	6/1871	20/18800	0.0109573	0.0545336	0.0400042	LILRA5/LEF1/TNFSF4/IL1RAP/GATA3/IRF4	6
GO:0036498	BP	GO:0036498	IRE1-mediated unfolded protein response	6/1871	20/18800	0.0109573	0.0545336	0.0400042	XBP1/HSPA5/DNAJC10/FICD/PTPN1/DNAJB9	6
GO:0060231	BP	GO:0060231	mesenchymal to epithelial transition	6/1871	20/18800	0.0109573	0.0545336	0.0400042	TCF15/SIX2/WT1/GREM1/BASP1/GATA3	6
GO:0061484	BP	GO:0061484	hematopoietic stem cell homeostasis	6/1871	20/18800	0.0109573	0.0545336	0.0400042	MYCT1/EMCN/SEPTIN4/SOX4/CRISPLD1/ZNF251	6
GO:0090026	BP	GO:0090026	positive regulation of monocyte chemotaxis	6/1871	20/18800	0.0109573	0.0545336	0.0400042	SERPINE1/FPR2/AIF1/CXCL12/CXCL10/DEFB124	6
GO:0098698	BP	GO:0098698	postsynaptic specialization assembly	6/1871	20/18800	0.0109573	0.0545336	0.0400042	SHANK3/LRFN4/NLGN2/IL1RAP/CBLN1/NTNG2	6
GO:2000678	BP	GO:2000678	negative regulation of transcription regulatory region DNA binding	6/1871	20/18800	0.0109573	0.0545336	0.0400042	MSX1/FBXW7/MAD2L2/MSX2/TMSB4X/DDIT3	6
GO:0055017	BP	GO:0055017	cardiac muscle tissue growth	16/1871	87/18800	0.0112911	0.0559476	0.0410415	RUNX1/MAPK11/IGF1/WNT2/S1PR1/PIM1/TGFBR1/TENM4/HAMP/MEF2C/FOXC1/RBP4/SMAD1/KCNK2/MIR23A/TP73	16
GO:1990874	BP	GO:1990874	vascular associated smooth muscle cell proliferation	16/1871	87/18800	0.0112911	0.0559476	0.0410415	IGF1/SOD2/MMP2/GNAI2/TGFB3/PDGFB/IL10/S1PR2/APLN/MEF2C/EFEMP2/ADAMTS1/MIR214/IGFBP5/ADIPOQ/P2RY6	16
GO:0002708	BP	GO:0002708	positive regulation of lymphocyte mediated immunity	20/1871	117/18800	0.0112944	0.0559476	0.0410415	IL1R1/IL1B/CLCF1/NOD2/ARID5A/TGFB1/C3/SLAMF1/TNFSF4/NLRP3/MAD2L2/SH2D1A/IL6/TREM2/TBX21/CD40/STAT5B/GATA3/RAET1E/FOXP3	20
GO:0030947	BP	GO:0030947	regulation of vascular endothelial growth factor receptor signaling pathway	8/1871	32/18800	0.0112991	0.0559476	0.0410415	MMRN2/IL1B/HIF1A/VTN/VEGFC/HHEX/PTPN1/FGF18	8
GO:0034367	BP	GO:0034367	protein-containing complex remodeling	8/1871	32/18800	0.0112991	0.0559476	0.0410415	APOE/APOC1/MPO/PLTP/LCAT/LPL/PLA2G5/SCARB1	8
GO:0060674	BP	GO:0060674	placenta blood vessel development	8/1871	32/18800	0.0112991	0.0559476	0.0410415	VASH1/WNT2/CCN1/FOSL1/SOCS3/VASH2/APELA/JUNB	8
GO:0043281	BP	GO:0043281	regulation of cysteine-type endopeptidase activity involved in apoptotic process	31/1871	204/18800	0.0113087	0.0559477	0.0410416	S100A8/PLAUR/S100A9/THBS1/CCN1/CARD8/NOD1/NLRP1/TNFSF14/AQP1/HGF/SOX7/NGFR/CCN2/LAMP3/PPM1F/PTGS2/MYC/PML/NR4A1/NLRP3/ROBO1/NLRC4/HTRA2/CD44/PRR7/PMAIP1/HIP1/ADORA2A/SFRP2/SERPINB9	31
GO:0002440	BP	GO:0002440	production of molecular mediator of immune response	44/1871	312/18800	0.0113596	0.0561517	0.0411912	TREM1/IL1R1/IL1B/TNFRSF4/IRAK3/CLCF1/TGFB3/NOD2/SPON2/ARID5A/BST2/IGKC/TGFB1/SLC7A5/POLB/MZB1/XBP1/SLAMF1/IL10/LILRB1/TNFSF4/GPRC5B/PGC/ARG1/JAK3/NLRP3/IL13RA2/MAD2L2/BCL6/CGAS/LILRB4/IL6/TBX21/CD40/CD86/RBP4/DNAJB9/TLR4/GATA3/IL27RA/SWAP70/SLC15A4/FOXP3/FCGR2B	44
GO:0031099	BP	GO:0031099	regeneration	29/1871	188/18800	0.0114566	0.0563545	0.04134	RUNX1/NNMT/ANGPT2/PGF/IGF1/PRRX1/RTN4RL2/MMP2/PPP3CA/SCARF1/THY1/HGF/PTPRU/CLDN1/CEBPB/SPP1/ANXA1/NINJ2/IL10/CXCL12/MYC/HAMP/SPAAR/ADAM15/GFAP/IL6/PTPN12/NREP/ADM	29
GO:0043123	BP	GO:0043123	positive regulation of I-kappaB kinase/NF-kappaB signaling	29/1871	188/18800	0.0114566	0.0563545	0.04134	FKBP1A/CLEC4D/NOD1/S100A12/LITAF/IL1B/FYN/RIPK2/NOD2/S100A4/PIM2/BST2/PLK2/TERF2IP/APOL3/GOLT1B/TRIM8/PRKD1/GPRC5B/LTF/RELA/LGALS1/CD40/TICAM2/TLR4/IL1A/SHISA5/ADIPOQ/TRADD	29
GO:0098739	BP	GO:0098739	import across plasma membrane	29/1871	188/18800	0.0114566	0.0563545	0.04134	SLC2A3/SLC9C1/TRPV4/THBS1/RAMP3/KCNJ15/LRRC8C/SLC9A5/FYN/STEAP2/KCNJ8/SLC7A5/SLC39A10/SLC7A2/TRPV2/SLC15A3/SLC27A1/SLC1A3/ACSL1/SLC36A4/GFAP/NALF1/CACNA1E/SLC6A1/SLC39A6/SLC27A5/SLC39A8/SLC1A4/SLC15A4	29
GO:0003094	BP	GO:0003094	glomerular filtration	7/1871	26/18800	0.0115167	0.0563545	0.04134	ADORA1/ADGRF5/EDNRA/SULF2/PDGFB/CD34/KIRREL1	7
GO:0031664	BP	GO:0031664	regulation of lipopolysaccharide-mediated signaling pathway	7/1871	26/18800	0.0115167	0.0563545	0.04134	LY96/CARD8/BMP6/TRIB1/LILRA2/TNFAIP3/LTF	7
GO:0034143	BP	GO:0034143	regulation of toll-like receptor 4 signaling pathway	7/1871	26/18800	0.0115167	0.0563545	0.04134	LBP/LILRA2/TNFAIP3/LTF/TREM2/TICAM2/RAB7B	7
GO:0034377	BP	GO:0034377	plasma lipoprotein particle assembly	7/1871	26/18800	0.0115167	0.0563545	0.04134	APOE/APOC1/SOAT1/ZDHHC8/LCAT/ABCA7/ABCA1	7
GO:0035872	BP	GO:0035872	nucleotide-binding domain, leucine rich repeat containing receptor signaling pathway	7/1871	26/18800	0.0115167	0.0563545	0.04134	RIPK2/NOD2/TNFAIP3/SLC15A3/RELA/TLR4/SLC15A4	7
GO:0050995	BP	GO:0050995	negative regulation of lipid catabolic process	7/1871	26/18800	0.0115167	0.0563545	0.04134	IL1B/ADORA1/APOC1/CIDEA/ADRA2A/HCAR2/PDE3B	7
GO:0072010	BP	GO:0072010	glomerular epithelium development	7/1871	26/18800	0.0115167	0.0563545	0.04134	PECAM1/EDNRA/WT1/CD34/FOXC1/BASP1/ADIPOQ	7
GO:2000050	BP	GO:2000050	regulation of non-canonical Wnt signaling pathway	7/1871	26/18800	0.0115167	0.0563545	0.04134	SFRP4/PLEKHA4/RSPO3/TIAM1/IFT80/DKK1/SFRP2	7
GO:2000316	BP	GO:2000316	regulation of T-helper 17 type immune response	7/1871	26/18800	0.0115167	0.0563545	0.04134	ARID5A/LOXL3/NFKBIZ/TBX21/IL27RA/ZC3H12A/FOXP3	7
GO:0045047	BP	GO:0045047	protein targeting to ER	10/1871	45/18800	0.0115569	0.0563616	0.0413452	RN7SL1/SPCS2/HERPUD1/HSPA5/SRPRB/SPCS3/RN7SL2/TRAM2/SRP19/SEC61B	10
GO:1901861	BP	GO:1901861	regulation of muscle tissue development	10/1871	45/18800	0.0115569	0.0563616	0.0413452	TWIST1/LOX/LEF1/YBX3/TGFB1/FLOT1/IGF2/MEF2C/IGFBP5/MRTFB	10
GO:1902622	BP	GO:1902622	regulation of neutrophil migration	10/1871	45/18800	0.0115569	0.0563616	0.0413452	LBP/CXCL8/TNFAIP6/IL1R1/C5AR1/NOD2/FUT7/ADAM8/C5AR2/IL1A	10
GO:1904646	BP	GO:1904646	cellular response to amyloid-beta	10/1871	45/18800	0.0115569	0.0563616	0.0413452	IGF1/VCAM1/FYN/ICAM1/FPR2/NGFR/TREM2/AGER/TLR4/FCGR2B	10
GO:0003281	BP	GO:0003281	ventricular septum development	14/1871	73/18800	0.0119934	0.0583925	0.042835	APLNR/PTK7/CCN1/STRA6/NOS3/TGFBR1/SOX4/MDM2/ROBO1/SLIT3/SALL4/PRDM1/GATA3/HEYL	14
GO:0060415	BP	GO:0060415	muscle tissue morphogenesis	14/1871	73/18800	0.0119934	0.0583925	0.042835	WNT2/ENG/FKBP1A/COL3A1/EDNRA/S1PR1/TGFB1/TGFBR1/LY6E/FOXC1/MYL3/EFEMP2/ANKRD1/DLL4	14
GO:0002448	BP	GO:0002448	mast cell mediated immunity	11/1871	52/18800	0.0120424	0.0584359	0.0428669	FGR/PTGDS/SPON2/FES/ADGRE2/IL13RA2/LAT/PIK3CD/SERPINB9/LAT2/UNC13D	11
GO:0002686	BP	GO:0002686	negative regulation of leukocyte migration	11/1871	52/18800	0.0120424	0.0584359	0.0428669	CCL2/CD200/TNFAIP6/ADORA1/ADA/GREM1/CXCL12/DUSP1/CYP19A1/C5AR2/IL27RA	11
GO:0099172	BP	GO:0099172	presynapse organization	11/1871	52/18800	0.0120424	0.0584359	0.0428669	CLSTN3/PCDH17/C5AR1/LRFN4/NLGN2/IL1RAP/SDCBP/CBLN1/NTNG2/DKK1/GPC6	11
GO:2000677	BP	GO:2000677	regulation of transcription regulatory region DNA binding	11/1871	52/18800	0.0120424	0.0584359	0.0428669	MSX1/TWIST1/IGF1/FBXW7/TGFB1/MAD2L2/FOXC1/GATA3/MSX2/TMSB4X/DDIT3	11
GO:0010812	BP	GO:0010812	negative regulation of cell-substrate adhesion	13/1871	66/18800	0.0121906	0.0590566	0.0433222	SERPINE1/ANGPT2/GBP1/COL1A1/THBS1/TBCD/MAP4K4/MMP14/TACSTD2/ADAM15/BCL6/AJAP1/PHLDB2	13
GO:0060389	BP	GO:0060389	pathway-restricted SMAD protein phosphorylation	13/1871	66/18800	0.0121906	0.0590566	0.0433222	INHBB/ENG/INHBA/TGFB3/BMP6/TGFB1/GREM1/TGFBR1/SDCBP/PMEPA1/GDF11/DKK1/GDF6	13
GO:0002218	BP	GO:0002218	activation of innate immune response	12/1871	59/18800	0.0122273	0.059116	0.0433657	FCN1/IFI16/STING1/FYN/LILRA2/TYROBP/MNDA/NLRC4/PYHIN1/CGAS/TLR4/HCK	12
GO:0051785	BP	GO:0051785	positive regulation of nuclear division	12/1871	59/18800	0.0122273	0.059116	0.0433657	SPHK1/MSX1/IGF1/IL1B/PDGFRB/RGCC/PDGFB/IGF2/EREG/CDC27/IL1A/MSX2	12
GO:0023061	BP	GO:0023061	signal release	60/1871	451/18800	0.0122334	0.059116	0.0433657	MCTP1/INHBB/TRPV4/OSM/ADCYAP1/IL11/PIM3/GPR68/PPP3CA/IL1B/DOC2B/ADORA1/CPLX1/C1QTNF1/STX11/HIF1A/INHBA/TACR1/BMP6/NMB/RETN/GRM2/PTGES/SLC9B2/NLGN2/EXOC3L1/ADRA2A/SPP1/ANXA1/OXTR/SOX4/HCAR2/HTR2A/SNCAIP/LILRB1/IL1RN/ACSL4/CXCL12/SNAP47/CHRNA6/NR4A1/SNCG/MEF2C/IL6/ABCA1/ADCY1/CYP19A1/RAPGEF4/RBP4/ADORA2A/SELENOM/GATA3/IL1A/POMC/ADIPOQ/BLOC1S6/ADM/RAB11FIP5/CADPS2/RIMS1	60
GO:0032412	BP	GO:0032412	regulation of ion transmembrane transporter activity	38/1871	263/18800	0.0122774	0.0591627	0.0434	PDE4B/CCL2/SHANK3/JSRP1/FKBP1A/FXYD5/EDNRA/REM1/CLIC2/SLN/PTAFR/NLGN2/FGF11/OPRL1/KCNE4/RRAD/GEM/ADRA2A/HECW2/CACNB4/FXYD7/DLG4/MEF2C/RASGRF2/SCN1B/EHD3/KCNS1/THADA/TREM2/SELENON/HOMER1/STOM/CACNG8/TMSB4X/NETO2/TESC/KCNIP2/P2RY6	38
GO:0007259	BP	GO:0007259	receptor signaling pathway via JAK-STAT	27/1871	173/18800	0.0123725	0.0591627	0.0434	CCL2/IGF1/OSM/SH2B3/FYN/CLCF1/SOCS3/PTPN2/STAT2/CYP1B1/CSF2RB/IL10/STAT5A/HAMP/CRLF1/IFNAR2/JAK3/IL10RA/IL6/CD40/PRL/STAT5B/IL6ST/CSF2RA/ARL2BP/JAK1/STAT4	27
GO:0007567	BP	GO:0007567	parturition	5/1871	15/18800	0.0124358	0.0591627	0.0434	MMP2/PTAFR/OXTR/PTGFR/LDOC1	5
GO:0019511	BP	GO:0019511	peptidyl-proline hydroxylation	5/1871	15/18800	0.0124358	0.0591627	0.0434	P3H1/PRDX4/P3H3/P4HA1/P4HA3	5
GO:0032328	BP	GO:0032328	alanine transport	5/1871	15/18800	0.0124358	0.0591627	0.0434	SLC38A2/SLC7A10/SLC36A4/SLC1A4/SLC38A5	5
GO:0034380	BP	GO:0034380	high-density lipoprotein particle assembly	5/1871	15/18800	0.0124358	0.0591627	0.0434	APOE/ZDHHC8/LCAT/ABCA7/ABCA1	5
GO:0042415	BP	GO:0042415	norepinephrine metabolic process	5/1871	15/18800	0.0124358	0.0591627	0.0434	EDNRA/EPAS1/LY6E/MOXD1/GATA3	5
GO:0044406	BP	GO:0044406	adhesion of symbiont to host	5/1871	15/18800	0.0124358	0.0591627	0.0434	INHBB/LRRC15/ICAM1/LTF/SCARB1	5
GO:0045346	BP	GO:0045346	regulation of MHC class II biosynthetic process	5/1871	15/18800	0.0124358	0.0591627	0.0434	XBP1/IL10/SPI1/AZU1/TLR4	5
GO:0048291	BP	GO:0048291	isotype switching to IgG isotypes	5/1871	15/18800	0.0124358	0.0591627	0.0434	TBX21/CD40/IL27RA/SLC15A4/FOXP3	5
GO:0070831	BP	GO:0070831	basement membrane assembly	5/1871	15/18800	0.0124358	0.0591627	0.0434	RAMP2/PHLDB1/NTNG2/PHLDB2/PXDN	5
GO:0106070	BP	GO:0106070	regulation of adenylate cyclase-activating G protein-coupled receptor signaling pathway	5/1871	15/18800	0.0124358	0.0591627	0.0434	PDE4B/GNAI2/PDE4A/OPRL1/MRAP	5
GO:1900102	BP	GO:1900102	negative regulation of endoplasmic reticulum unfolded protein response	5/1871	15/18800	0.0124358	0.0591627	0.0434	PPP1R15A/HSPA5/ABCA7/PTPN1/DNAJB9	5
GO:1902563	BP	GO:1902563	regulation of neutrophil activation	5/1871	15/18800	0.0124358	0.0591627	0.0434	PRAM1/PTAFR/ITGB2/SPI1/FCGR2B	5
GO:0001542	BP	GO:0001542	ovulation from ovarian follicle	4/1871	10/18800	0.012558	0.0591627	0.0434	MMP19/MMP2/NOS3/ADAMTS1	4
GO:0002676	BP	GO:0002676	regulation of chronic inflammatory response	4/1871	10/18800	0.012558	0.0591627	0.0434	TNFAIP3/IL10/CYP19A1/FOXP3	4
GO:0015911	BP	GO:0015911	long-chain fatty acid import across plasma membrane	4/1871	10/18800	0.012558	0.0591627	0.0434	THBS1/SLC27A1/ACSL1/SLC27A5	4
GO:0030214	BP	GO:0030214	hyaluronan catabolic process	4/1871	10/18800	0.012558	0.0591627	0.0434	CEMIP/TGFB1/HYAL2/CD44	4
GO:0033079	BP	GO:0033079	immature T cell proliferation	4/1871	10/18800	0.012558	0.0591627	0.0434	IL1B/RIPK2/IL1A/FOXP3	4
GO:0035747	BP	GO:0035747	natural killer cell chemotaxis	4/1871	10/18800	0.012558	0.0591627	0.0434	CCL2/CCL3/CCL4/PIK3CD	4
GO:0045348	BP	GO:0045348	positive regulation of MHC class II biosynthetic process	4/1871	10/18800	0.012558	0.0591627	0.0434	XBP1/IL10/AZU1/TLR4	4
GO:0045657	BP	GO:0045657	positive regulation of monocyte differentiation	4/1871	10/18800	0.012558	0.0591627	0.0434	FES/CSF1/DCSTAMP/ZFP36L1	4
GO:0050861	BP	GO:0050861	positive regulation of B cell receptor signaling pathway	4/1871	10/18800	0.012558	0.0591627	0.0434	PRKCH/CMTM3/SLC39A10/NFAM1	4
GO:0060346	BP	GO:0060346	bone trabecula formation	4/1871	10/18800	0.012558	0.0591627	0.0434	COL1A1/MMP2/GREM1/MSX2	4
GO:0060536	BP	GO:0060536	cartilage morphogenesis	4/1871	10/18800	0.012558	0.0591627	0.0434	MSX1/SNAI1/STC1/MATN1	4
GO:0072203	BP	GO:0072203	cell proliferation involved in metanephros development	4/1871	10/18800	0.012558	0.0591627	0.0434	PDGFRB/WT1/MYC/EGR1	4
GO:0140059	BP	GO:0140059	dendrite arborization	4/1871	10/18800	0.012558	0.0591627	0.0434	TPBG/PHACTR1/NRP1/ZNF365	4
GO:1901203	BP	GO:1901203	positive regulation of extracellular matrix assembly	4/1871	10/18800	0.012558	0.0591627	0.0434	RGCC/TGFB1/PHLDB1/PHLDB2	4
GO:1901731	BP	GO:1901731	positive regulation of platelet aggregation	4/1871	10/18800	0.012558	0.0591627	0.0434	PDPN/EMILIN2/IL6/IL6ST	4
GO:1903027	BP	GO:1903027	regulation of opsonization	4/1871	10/18800	0.012558	0.0591627	0.0434	FCN1/FCN3/COLEC11/PLA2G5	4
GO:2000320	BP	GO:2000320	negative regulation of T-helper 17 cell differentiation	4/1871	10/18800	0.012558	0.0591627	0.0434	LOXL3/TBX21/ZC3H12A/FOXP3	4
GO:0014904	BP	GO:0014904	myotube cell development	9/1871	39/18800	0.0126767	0.0595293	0.0436689	IGF1/RCAN1/PPP3CA/CNTNAP1/SIX1/SMYD3/NFATC2/SELENON/HOMER1	9
GO:0032570	BP	GO:0032570	response to progesterone	9/1871	39/18800	0.0126767	0.0595293	0.0436689	THBS1/TACR1/TGFB3/FOSL1/FOSB/TGFB1/CYP1B1/OXTR/TLR2	9
GO:0090077	BP	GO:0090077	foam cell differentiation	9/1871	39/18800	0.0126767	0.0595293	0.0436689	PRKCH/TGFB1/SOAT1/CSF1/MSR1/LPL/ABCA1/PLA2G5/ADIPOQ	9
GO:2000516	BP	GO:2000516	positive regulation of CD4-positive, alpha-beta T cell activation	9/1871	39/18800	0.0126767	0.0595293	0.0436689	RIPK2/NFKBIZ/ANXA1/TNFSF4/NLRP3/CD83/CD86/FOXP3/CD80	9
GO:0048144	BP	GO:0048144	fibroblast proliferation	15/1871	81/18800	0.0130554	0.0612584	0.0449373	SPHK1/IGF1/WNT2/SOD2/COL3A1/PDGFRB/AQP1/NGFR/PDGFB/CDK4/B4GALT7/EREG/MYC/PML/TP53INP1	15
GO:0060401	BP	GO:0060401	cytosolic calcium ion transport	29/1871	190/18800	0.0131607	0.0617026	0.0452632	APLNR/TRPV4/CCL3/JSRP1/FKBP1A/RAMP3/CEMIP/THY1/FYN/RASA3/CLIC2/CCN2/BDKRB1/CXCL9/MCUB/CXCL11/HTR2A/TRPV2/GRIN2D/PRKD1/PML/CXCL10/NALF1/CACNA1E/SELENON/LIME1/GP1BB/DDIT3/P2RY6	29
GO:0030178	BP	GO:0030178	negative regulation of Wnt signaling pathway	27/1871	174/18800	0.0132983	0.0622856	0.0456909	CTHRC1/MDFI/TMEM88/SFRP4/IGFBP4/APOE/BICC1/TPBG/PTPRU/IFT80/TPBGL/GREM1/FOXO1/ALPK2/GSC/NFATC4/PRICKLE1/HIC1/MAD2L2/MCC/PFDN5/EGR1/DKK1/SFRP2/NFATC1/NKD2/DDIT3	27
GO:0001959	BP	GO:0001959	regulation of cytokine-mediated signaling pathway	26/1871	166/18800	0.0133171	0.0622856	0.0456909	SPHK1/CARD8/IL1R1/STING1/SH2B3/RIPK2/HIF1A/IRAK3/IL1R2/PTPN2/STAT2/TNFAIP3/IL1RN/CCDC3/CSF1/ARG1/ROBO1/SLIT3/IL6/TREM2/PTPN1/TICAM2/VRK2/ADIPOQ/PXDN/CXCR4	26
GO:0071453	BP	GO:0071453	cellular response to oxygen levels	26/1871	166/18800	0.0133171	0.0622856	0.0456909	TWIST1/PLK3/VASN/RGCC/AQP1/HIF1A/EPAS1/PDK1/CD34/PTGS2/FOXO1/MDM2/MYC/STC1/ATG7/ADAM8/MIR214/TREM2/PMAIP1/EGR1/KCNK2/ATP6V1G1/ZFP36L1/LMNA/KCND2/MALAT1	26
GO:0060420	BP	GO:0060420	regulation of heart growth	14/1871	74/18800	0.0134757	0.0628663	0.0461168	RUNX1/MAPK11/IGF1/WNT2/WT1/PIM1/TGFBR1/HAMP/MEF2C/BASP1/DUSP6/RBP4/KCNK2/TP73	14
GO:0035987	BP	GO:0035987	endodermal cell differentiation	10/1871	46/18800	0.0134845	0.0628663	0.0461168	MMP2/INHBA/COL5A2/COL5A1/VTN/MMP14/EOMES/ITGB2/COL7A1/DKK1	10
GO:0070741	BP	GO:0070741	response to interleukin-6	10/1871	46/18800	0.0134845	0.0628663	0.0461168	CHI3L1/PTPN2/SELPLG/SBNO2/HAMP/SPI1/IL6/RELA/IL6ST/JAK1	10
GO:1900744	BP	GO:1900744	regulation of p38MAPK cascade	10/1871	46/18800	0.0134845	0.0628663	0.0461168	SPHK1/IL1B/HGF/DUSP1/SPI1/TREM2/AGER/GDF6/ZC3H12A/PRMT1	10
GO:0009914	BP	GO:0009914	hormone transport	41/1871	290/18800	0.0135987	0.063348	0.0464702	INHBB/TRPV4/OSM/ADCYAP1/IL11/PIM3/GPR68/PPP3CA/IL1B/DOC2B/ADORA1/CPLX1/C1QTNF1/HIF1A/INHBA/TACR1/BMP6/NMB/RETN/SLC9B2/NLGN2/SLC7A5/EXOC3L1/ADRA2A/SPP1/ANXA1/SOX4/HCAR2/IL1RN/SLCO1C1/ACSL4/IL6/CYP19A1/RAPGEF4/RBP4/SELENOM/GATA3/POMC/ADIPOQ/ADM/RAB11FIP5	41
GO:0006688	BP	GO:0006688	glycosphingolipid biosynthetic process	8/1871	33/18800	0.0136447	0.0633596	0.0464787	ST3GAL5/ST3GAL1/UGCG/ST8SIA4/A4GALT/ST6GALNAC6/B4GALT5/ST3GAL2	8
GO:0033687	BP	GO:0033687	osteoblast proliferation	8/1871	33/18800	0.0136447	0.0633596	0.0464787	CTHRC1/CCN1/IFT80/GREM1/LTF/TMEM119/MN1/JUNB	8
GO:0036475	BP	GO:0036475	neuron death in response to oxidative stress	8/1871	33/18800	0.0136447	0.0633596	0.0464787	FBXW7/NCOA7/HIF1A/MCL1/IL10/TREM2/TLR4/TBC1D24	8
GO:0046685	BP	GO:0046685	response to arsenic-containing substance	8/1871	33/18800	0.0136447	0.0633596	0.0464787	ATF3/SLC38A2/CYP1B1/SERPINF1/MYC/ATR/TNFRSF11B/ZC3H12A	8
GO:0071300	BP	GO:0071300	cellular response to retinoic acid	13/1871	67/18800	0.0137863	0.0639661	0.0469236	WNT2/COL1A1/PTK7/AQP1/ABL2/SERPINF1/RARG/MYC/HTRA2/ABCA1/FZD10/TESC/TEAD2	13
GO:0048706	BP	GO:0048706	embryonic skeletal system development	21/1871	127/18800	0.0138168	0.0640568	0.0469901	MDFI/TWIST1/COL1A1/PRRX1/CHST11/MTHFD1L/SIX2/EDNRA/TGFB3/SULF2/SIX1/MMP14/TGFBR1/HOXD10/EYA1/GSC/TBX15/RBP4/SIX4/RUNX2/HOXD3	21
GO:0060071	BP	GO:0060071	Wnt signaling pathway, planar cell polarity pathway	11/1871	53/18800	0.0138669	0.0642378	0.0471229	CTHRC1/PTK7/PLEKHA4/RSPO3/TIAM1/PRICKLE1/CELSR1/DKK1/ARHGEF19/SFRP2/GPC6	11
GO:0046888	BP	GO:0046888	negative regulation of hormone secretion	12/1871	60/18800	0.0139385	0.0644306	0.0472644	INHBB/OSM/IL11/PIM3/PPP3CA/IL1B/ADORA1/INHBA/NMB/ADRA2A/ADIPOQ/RAB11FIP5	12
GO:0055008	BP	GO:0055008	cardiac muscle tissue morphogenesis	12/1871	60/18800	0.0139385	0.0644306	0.0472644	WNT2/ENG/FKBP1A/EDNRA/S1PR1/TGFB1/TGFBR1/LY6E/FOXC1/MYL3/ANKRD1/DLL4	12
GO:0007589	BP	GO:0007589	body fluid secretion	16/1871	89/18800	0.0139417	0.0644306	0.0472644	ADORA1/AQP1/HIF1A/TACR1/ADA/GPAT4/XBP1/OXTR/STAT5A/APLN/NPR1/PRL/STAT5B/AQP5/NME1/KCNN4	16
GO:0010878	BP	GO:0010878	cholesterol storage	6/1871	21/18800	0.0140741	0.0646322	0.0474122	SOAT1/MSR1/LPL/ABCA1/TREM2/SCARB1	6
GO:0061760	BP	GO:0061760	antifungal innate immune response	6/1871	21/18800	0.0140741	0.0646322	0.0474122	CLEC4D/RARRES2/CLEC4E/CLEC4A/SPI1/PLA2G5	6
GO:0071498	BP	GO:0071498	cellular response to fluid shear stress	6/1871	21/18800	0.0140741	0.0646322	0.0474122	MMP2/TFPI2/HAS2/PTGS2/KLF2/MEF2C	6
GO:0071605	BP	GO:0071605	monocyte chemotactic protein-1 production	6/1871	21/18800	0.0140741	0.0646322	0.0474122	TWIST1/TRPV4/IL1B/NOD2/AGER/ADIPOQ	6
GO:0071636	BP	GO:0071636	positive regulation of transforming growth factor beta production	6/1871	21/18800	0.0140741	0.0646322	0.0474122	CD200/THBS1/LUM/CD34/PTGS2/FOXP3	6
GO:0071637	BP	GO:0071637	regulation of monocyte chemotactic protein-1 production	6/1871	21/18800	0.0140741	0.0646322	0.0474122	TWIST1/TRPV4/IL1B/NOD2/AGER/ADIPOQ	6
GO:0072111	BP	GO:0072111	cell proliferation involved in kidney development	6/1871	21/18800	0.0140741	0.0646322	0.0474122	PDGFRB/WT1/PDGFB/MYC/EGR1/GATA3	6
GO:0090189	BP	GO:0090189	regulation of branching involved in ureteric bud morphogenesis	6/1871	21/18800	0.0140741	0.0646322	0.0474122	SIX2/SIX1/GREM1/TACSTD2/MAGED1/SIX4	6
GO:0035264	BP	GO:0035264	multicellular organism growth	23/1871	143/18800	0.0141961	0.0650437	0.0477141	IGF1/COMP/COL3A1/FOXS1/ARID5B/GPAT4/DIO3/CDK4/IGF2/CCM2/RARG/KLF2/STAT5A/CSF1/HTRA2/GPR21/SLC25A25/PRL/STAT5B/SELENOM/ZFP36L1/PPIB/GAMT	23
GO:0071456	BP	GO:0071456	cellular response to hypoxia	23/1871	143/18800	0.0141961	0.0650437	0.0477141	TWIST1/PLK3/VASN/RGCC/AQP1/HIF1A/EPAS1/PDK1/CD34/PTGS2/MDM2/MYC/STC1/ADAM8/MIR214/TREM2/PMAIP1/EGR1/KCNK2/ZFP36L1/LMNA/KCND2/MALAT1	23
GO:0055001	BP	GO:0055001	muscle cell development	28/1871	183/18800	0.0141978	0.0650437	0.0477141	IGF1/ENG/RCAN1/COMP/PPP3CA/RAMP2/PDGFRB/EDNRA/LOX/CSRP2/CNTNAP1/SIX1/SMYD3/TNNT1/ALPK2/HAMP/NFATC4/NEB/EFEMP2/NFATC2/SELENON/HOMER1/ANKRD1/SIX4/MIR23A/ADM/LMNA/BIN1	28
GO:0010758	BP	GO:0010758	regulation of macrophage chemotaxis	7/1871	27/18800	0.0142419	0.0650437	0.0477141	TRPV4/THBS1/RARRES2/C5AR1/SLAMF1/CSF1/CYP19A1	7
GO:0010875	BP	GO:0010875	positive regulation of cholesterol efflux	7/1871	27/18800	0.0142419	0.0650437	0.0477141	APOE/PLTP/ZDHHC8/ABCA7/ABCA1/TREM2/ADIPOQ	7
GO:0036037	BP	GO:0036037	CD8-positive, alpha-beta T cell activation	7/1871	27/18800	0.0142419	0.0650437	0.0477141	RUNX1/LILRB1/EOMES/CBFB/CLEC4A/LILRB4/MAPK8IP1	7
GO:0097205	BP	GO:0097205	renal filtration	7/1871	27/18800	0.0142419	0.0650437	0.0477141	ADORA1/ADGRF5/EDNRA/SULF2/PDGFB/CD34/KIRREL1	7
GO:0046777	BP	GO:0046777	protein autophosphorylation	33/1871	224/18800	0.0142758	0.0651474	0.0477902	ENG/FGR/PIM3/THY1/PDGFRB/FYN/IRAK3/KDR/EPHB4/PIM2/MAPKAPK2/PDGFB/GREM1/FES/PIM1/VEGFC/PRKD1/MEX3B/MAP3K12/ATR/RAP2B/SIK1/TEK/MAP3K10/ATG101/FLT1/VRK2/NTRK1/ADIPOQ/HCK/INSRR/STK10/AAK1	33
GO:0008593	BP	GO:0008593	regulation of Notch signaling pathway	17/1871	97/18800	0.014669	0.0668893	0.049068	EGFL7/POSTN/FBXW7/DLK1/NOS3/NOD2/BEND6/POGLUT1/MMP14/ROBO1/BCL6/JAG2/MFNG/CHAC1/IL6ST/DLL4/AAK1	17
GO:0007179	BP	GO:0007179	transforming growth factor beta receptor signaling pathway	30/1871	200/18800	0.0148963	0.0678725	0.0497893	THBS1/ENG/FKBP1A/COL3A1/CDH5/LRRC32/CLDN5/VASN/CHST11/COL1A2/LOX/SPRY1/HTRA4/TGFB3/SPRED3/TGFB1/HTRA1/CIDEA/NRROS/TGFBR1/SDCBP/PMEPA1/PML/FMOD/HSPA5/ZEB2/FAM89B/SPI1/SMAD1/NREP	30
GO:0019432	BP	GO:0019432	triglyceride biosynthetic process	9/1871	40/18800	0.0149502	0.0680115	0.0498912	FBXW7/THRSP/C3/GPAT4/SLC27A1/ACSL1/SIK1/LPL/SCARB1	9
GO:0072210	BP	GO:0072210	metanephric nephron development	9/1871	40/18800	0.0149502	0.0680115	0.0498912	PDGFRB/SIX2/WT1/PDGFB/GREM1/CD34/KIF26B/EGR1/ADIPOQ	9
GO:0045862	BP	GO:0045862	positive regulation of proteolysis	50/1871	369/18800	0.0151537	0.0688836	0.0505309	MAPK12/S100A8/ECSCR/FBXW7/S100A9/CCN1/PLK3/DISC1/CARD8/NOD1/IFI16/IL1B/NLRP1/FYN/RIPK2/APOE/SOX7/TRIB1/NGFR/CCN2/TRIB2/NRDC/PCOLCE/RNF144A/PPM1F/MMP14/ADRA2A/SH3RF3/MDM2/MYC/AKIRIN2/PML/HERPUD1/NLRP3/PRICKLE1/ROBO1/NLRC4/PYHIN1/ADAM8/HTRA2/RNF144B/PRR7/TREM2/PMAIP1/AGER/ASTL/HIP1/SFRP2/NKD2/ZC3H12A	50
GO:1905039	BP	GO:1905039	carboxylic acid transmembrane transport	24/1871	152/18800	0.015418	0.0700303	0.0513722	THBS1/AQP9/LRRC8C/PRAF2/SLC38A6/SLC25A32/SLC38A2/SLC7A5/SLC16A7/SLC7A2/SLC13A3/SLC27A1/SLC1A3/ACSL1/SLC7A10/MYC/SLC36A4/SLC25A14/GFAP/SLC27A5/SLC25A29/SLC1A4/SLC15A4/SLC38A5	24
GO:0045776	BP	GO:0045776	negative regulation of blood pressure	10/1871	47/18800	0.0156431	0.0709975	0.0520816	PRCP/SOD2/ADORA1/NOS3/BDKRB1/PTAFR/OPRL1/VEGFC/APLN/ADIPOQ	10
GO:0050994	BP	GO:0050994	regulation of lipid catabolic process	12/1871	61/18800	0.0158259	0.0717154	0.0526083	TWIST1/IL1B/ADORA1/RARRES2/LGALS12/APOC1/CIDEA/CDK4/ADRA2A/HCAR2/PDE3B/SCARB1	12
GO:0051055	BP	GO:0051055	negative regulation of lipid biosynthetic process	12/1871	61/18800	0.0158259	0.0717154	0.0526083	SPHK1/FBXW7/SNAI1/APOE/LPCAT1/PDGFB/APOC1/CCDC3/SLC27A1/ORMDL1/CYP27B1/SIK1	12
GO:0016925	BP	GO:0016925	protein sumoylation	11/1871	54/18800	0.0158925	0.0719054	0.0527476	EGR2/HDAC7/EYA1/MDM2/PML/GNL3/RELA/EGR1/CBX4/PIAS3/UBA2	11
GO:0045744	BP	GO:0045744	negative regulation of G protein-coupled receptor signaling pathway	11/1871	54/18800	0.0158925	0.0719054	0.0527476	PDE4B/APLNR/CXCL8/GNAI2/ADA/BICD1/OPRL1/MRAP/APELA/APLN/ADM	11
GO:0051101	BP	GO:0051101	regulation of DNA binding	20/1871	121/18800	0.016064	0.0726249	0.0532755	MDFI/PLAUR/MSX1/TWIST1/IGF1/FBXW7/IFI16/LEF1/TGFB1/MYC/MAD2L2/PYHIN1/FOXC1/AGER/GATA3/NME1/MSX2/TMSB4X/DDIT3/IRF4	20
GO:0034620	BP	GO:0034620	cellular response to unfolded protein	17/1871	98/18800	0.0161526	0.0729119	0.053486	ATF3/HSPA6/PTPN2/HSPA13/PPP1R15A/XBP1/DERL3/HERPUD1/HSPA5/HSPA7/ABCA7/ERLEC1/DNAJC10/FICD/PTPN1/DNAJB9/DDIT3	17
GO:0036473	BP	GO:0036473	cell death in response to oxidative stress	17/1871	98/18800	0.0161526	0.0729119	0.053486	FBXW7/NCOA7/SOD2/FYN/HIF1A/HGF/MCL1/PDK1/CYP1B1/IL10/PML/HTRA2/TREM2/PYCR1/TLR4/TBC1D24/MMP3	17
GO:0032092	BP	GO:0032092	positive regulation of protein binding	15/1871	83/18800	0.0161764	0.072963	0.0535235	CTHRC1/PLXND1/FKBP1A/CLDN5/STING1/RIPK2/CSF3/APOE/TIAM1/VTN/FLOT1/ADD2/NRP1/MFNG/BDNF	15
GO:0099174	BP	GO:0099174	regulation of presynapse organization	8/1871	34/18800	0.0163262	0.0734114	0.0538524	CLSTN3/LRFN4/NLGN2/IL1RAP/CBLN1/NTNG2/DKK1/GPC6	8
GO:1901797	BP	GO:1901797	negative regulation of signal transduction by p53 class mediator	8/1871	34/18800	0.0163262	0.0734114	0.0538524	TWIST1/DYRK3/SNAI1/ZNF385A/MDM2/CD44/MARCHF7/MUC1	8
GO:1905606	BP	GO:1905606	regulation of presynapse assembly	8/1871	34/18800	0.0163262	0.0734114	0.0538524	CLSTN3/LRFN4/NLGN2/IL1RAP/CBLN1/NTNG2/DKK1/GPC6	8
GO:2000352	BP	GO:2000352	negative regulation of endothelial cell apoptotic process	8/1871	34/18800	0.0163262	0.0734114	0.0538524	SERPINE1/CDH5/RAMP2/ICAM1/KDR/TNFAIP3/TEK/GATA3	8
GO:0048639	BP	GO:0048639	positive regulation of developmental growth	26/1871	169/18800	0.0165239	0.0741607	0.0544021	IGF1/WNT2/DISC1/FOXS1/CRABP2/WT1/YBX3/PIM1/DIO3/IGF2/TRPV2/CXCL12/LIMK1/CSF1/HAMP/MEF2C/NRP1/BASP1/CPNE5/GPR21/RUFY3/BDNF/STAT5B/PPIB/CXCR4/RIMS1	26
GO:0051147	BP	GO:0051147	regulation of muscle cell differentiation	24/1871	153/18800	0.0166153	0.0741607	0.0544021	MAPK12/MAPK11/MSX1/IGF1/ENG/SOD2/TGFB1/PDGFB/GREM1/MMP14/XBP1/IGF2/EREG/MDM2/HAMP/MEF2C/TMEM119/SIK1/EFEMP2/NFATC2/SMAD1/BDNF/DKK1/NFATC1	24
GO:1903825	BP	GO:1903825	organic acid transmembrane transport	24/1871	153/18800	0.0166153	0.0741607	0.0544021	THBS1/AQP9/LRRC8C/PRAF2/SLC38A6/SLC25A32/SLC38A2/SLC7A5/SLC16A7/SLC7A2/SLC13A3/SLC27A1/SLC1A3/ACSL1/SLC7A10/MYC/SLC36A4/SLC25A14/GFAP/SLC27A5/SLC25A29/SLC1A4/SLC15A4/SLC38A5	24
GO:0010715	BP	GO:0010715	regulation of extracellular matrix disassembly	5/1871	16/18800	0.016633	0.0741607	0.0544021	FAP/FSCN1/PDPN/TGFB1/IL6	5
GO:0023035	BP	GO:0023035	CD40 signaling pathway	5/1871	16/18800	0.016633	0.0741607	0.0544021	TNFAIP3/SLAMF1/TREM2/CD40/CD86	5
GO:0031649	BP	GO:0031649	heat generation	5/1871	16/18800	0.016633	0.0741607	0.0544021	IL1B/PTGES/PTGS2/SLC27A1/IL1A	5
GO:0034375	BP	GO:0034375	high-density lipoprotein particle remodeling	5/1871	16/18800	0.016633	0.0741607	0.0544021	APOE/APOC1/PLTP/LCAT/SCARB1	5
GO:0045986	BP	GO:0045986	negative regulation of smooth muscle contraction	5/1871	16/18800	0.016633	0.0741607	0.0544021	ADORA1/CALCRL/PTGS2/ADRA2A/DOCK4	5
GO:0050965	BP	GO:0050965	detection of temperature stimulus involved in sensory perception of pain	5/1871	16/18800	0.016633	0.0741607	0.0544021	ADORA1/HTR2A/CXCL12/NTRK1/CXCR4	5
GO:0051044	BP	GO:0051044	positive regulation of membrane protein ectodomain proteolysis	5/1871	16/18800	0.016633	0.0741607	0.0544021	IL1B/APOE/NRDC/ADRA2A/ADAM8	5
GO:0090520	BP	GO:0090520	sphingolipid mediated signaling pathway	5/1871	16/18800	0.016633	0.0741607	0.0544021	SPHK1/S1PR5/S1PR1/SPNS2/S1PR2	5
GO:0030968	BP	GO:0030968	endoplasmic reticulum unfolded protein response	14/1871	76/18800	0.0168608	0.075004	0.0550207	ATF3/PTPN2/PPP1R15A/XBP1/DERL3/HERPUD1/HSPA5/ABCA7/ERLEC1/DNAJC10/FICD/PTPN1/DNAJB9/DDIT3	14
GO:0034121	BP	GO:0034121	regulation of toll-like receptor signaling pathway	14/1871	76/18800	0.0168608	0.075004	0.0550207	LBP/IRAK3/NOD2/LILRA2/FLOT1/TNFAIP3/TLR2/LTF/TREM2/TICAM2/TLR5/RAB7B/SLC15A4/IRF4	14
GO:0061333	BP	GO:0061333	renal tubule morphogenesis	14/1871	76/18800	0.0168608	0.075004	0.0550207	ADAMTS16/KLHL3/SIX2/WT1/SIX1/GREM1/TACSTD2/EYA1/KIF26B/MYC/MEF2C/MAGED1/SIX4/GATA3	14
GO:0045666	BP	GO:0045666	positive regulation of neuron differentiation	16/1871	91/18800	0.0170531	0.0757508	0.0555685	BMP6/GDPD5/TCF4/BEND6/KCTD11/CXCL12/GPRC5B/MEF2C/BCL6/NRCAM/MMD/TGIF2/DKK1/GDF6/HEYL/HOXD3	16
GO:0050708	BP	GO:0050708	regulation of protein secretion	36/1871	252/18800	0.0170547	0.0757508	0.0555685	INHBB/IGF1/CD200/P3H1/PIM3/SAA1/GPR68/PPP3CA/IL1B/DOC2B/APOE/HIF1A/TGFB3/BMP6/TGFB1/SLC9B2/NLGN2/ADRA2A/VEGFC/SOX4/HCAR2/APBB3/TLR2/ACSL4/ADAM8/RHBDF2/IL6/TREM2/RBP4/ANKRD1/TLR4/ADORA2A/IL1A/MYH10/KCNN4/RAB11FIP5	36
GO:0002360	BP	GO:0002360	T cell lineage commitment	7/1871	28/18800	0.0173978	0.0768064	0.0563429	LOXL3/CTSL/IL6/TBX21/FOXP3/LY9/IRF4	7
GO:0009312	BP	GO:0009312	oligosaccharide biosynthetic process	7/1871	28/18800	0.0173978	0.0768064	0.0563429	FUT7/B4GALT1/FUT1/ST3GAL4/B3GALNT1/ST6GALNAC6/ST3GAL2	7
GO:0010800	BP	GO:0010800	positive regulation of peptidyl-threonine phosphorylation	7/1871	28/18800	0.0173978	0.0768064	0.0563429	CHI3L1/SPHK1/CEMIP/RIPK2/TGFB1/S1PR2/AZU1	7
GO:0010955	BP	GO:0010955	negative regulation of protein processing	7/1871	28/18800	0.0173978	0.0768064	0.0563429	SERPINE1/THBS1/CARD8/CST7/IL1R2/CHAC1/GAS1	7
GO:0034123	BP	GO:0034123	positive regulation of toll-like receptor signaling pathway	7/1871	28/18800	0.0173978	0.0768064	0.0563429	LBP/FLOT1/TLR2/LTF/TICAM2/TLR5/SLC15A4	7
GO:0070723	BP	GO:0070723	response to cholesterol	7/1871	28/18800	0.0173978	0.0768064	0.0563429	INHBB/CCL3/GRAMD1A/INHBA/TGFB1/TGFBR1/MLC1	7
GO:0090330	BP	GO:0090330	regulation of platelet aggregation	7/1871	28/18800	0.0173978	0.0768064	0.0563429	ADAMTS18/PDPN/SH2B3/C1QTNF1/EMILIN2/IL6/IL6ST	7
GO:1903318	BP	GO:1903318	negative regulation of protein maturation	7/1871	28/18800	0.0173978	0.0768064	0.0563429	SERPINE1/THBS1/CARD8/CST7/IL1R2/CHAC1/GAS1	7
GO:0051259	BP	GO:0051259	protein complex oligomerization	35/1871	244/18800	0.017434	0.0768731	0.0563918	PRND/STEAP4/COMP/TDO2/LRRC8C/SOD2/STING1/NLRP1/COL1A2/KCND1/EVL/KCTD11/CLDN1/KCNA3/KRT10/TNFAIP1/NLRC4/KCNG2/JMJD6/FUS/EHD3/MLKL/KCNS1/HOMER1/GBP5/PRPH2/KCTD10/AQP5/CRTC1/ALDH1A3/ZC3H12A/TMEM70/PRMT1/KCND2/TP73	35
GO:0016445	BP	GO:0016445	somatic diversification of immunoglobulins	13/1871	69/18800	0.0174526	0.0768731	0.0563918	CLCF1/TGFB1/POLB/IL10/TNFSF4/MAD2L2/BCL6/TBX21/CD40/IL27RA/SWAP70/SLC15A4/FOXP3	13
GO:0050795	BP	GO:0050795	regulation of behavior	13/1871	69/18800	0.0174526	0.0768731	0.0563918	CCL3/ADORA1/MC1R/APOE/STRA6/PTGDS/RETN/OPRL1/DLG4/MEF2C/CFAP20/SGIP1/ADORA2A	13
GO:0007613	BP	GO:0007613	memory	20/1871	122/18800	0.0174733	0.0769061	0.056416	SHANK3/RCAN1/APOE/TACR1/PLK2/CEBPB/SERPINF1/PTGS2/OXTR/HTR2A/NFATC4/ABCA7/TREM2/SLC6A1/ADCY1/BDNF/KCNK2/CRTC1/CHST10/BLOC1S6	20
GO:0002714	BP	GO:0002714	positive regulation of B cell mediated immunity	9/1871	41/18800	0.0175099	0.0769512	0.0564491	CLCF1/NOD2/TGFB1/C3/TNFSF4/MAD2L2/TREM2/TBX21/CD40	9
GO:0002891	BP	GO:0002891	positive regulation of immunoglobulin mediated immune response	9/1871	41/18800	0.0175099	0.0769512	0.0564491	CLCF1/NOD2/TGFB1/C3/TNFSF4/MAD2L2/TREM2/TBX21/CD40	9
GO:0051223	BP	GO:0051223	regulation of protein transport	64/1871	495/18800	0.01769	0.0775761	0.0569075	INHBB/IGF1/CD200/FBXW7/PLK3/CEMIP/P3H1/PIM3/SAA1/RAPGEF3/GPR68/PPP3CA/IL1B/DOC2B/ABLIM3/FYN/APOE/HIF1A/TGFB3/SAR1A/BMP6/OAZ2/TAMALIN/TGFB1/SLC9B2/NLGN2/HYAL2/GZMB/PPM1F/PTGS2/ADRA2A/VEGFC/SOX4/HCAR2/RIPOR1/APBB3/TLR2/ACSL4/PRKD1/DERL3/MDFIC/ITGB2/SH3TC2/ADAM8/B3GAT3/HTRA2/DNAJA1/ERLEC1/RHBDF2/IL6/TREM2/PTPN1/RBP4/RUFY3/STOM/ANKRD1/TLR4/ADORA2A/IL1A/MYH10/ADIPOQ/ZC3H12A/KCNN4/RAB11FIP5	64
GO:0009190	BP	GO:0009190	cyclic nucleotide biosynthetic process	6/1871	22/18800	0.0177587	0.0775761	0.0569075	ADCY4/AMPD2/ADCY3/NPR1/ADCY1/GUCY2D	6
GO:0010866	BP	GO:0010866	regulation of triglyceride biosynthetic process	6/1871	22/18800	0.0177587	0.0775761	0.0569075	FBXW7/THRSP/C3/SLC27A1/SIK1/SCARB1	6
GO:0035929	BP	GO:0035929	steroid hormone secretion	6/1871	22/18800	0.0177587	0.0775761	0.0569075	C1QTNF1/INHBA/BMP6/RETN/SELENOM/POMC	6
GO:0050765	BP	GO:0050765	negative regulation of phagocytosis	6/1871	22/18800	0.0177587	0.0775761	0.0569075	CNN2/TLR2/CD47/ADIPOQ/SIRPA/FCGR2B	6
GO:0052652	BP	GO:0052652	cyclic purine nucleotide metabolic process	6/1871	22/18800	0.0177587	0.0775761	0.0569075	ADCY4/AMPD2/ADCY3/NPR1/ADCY1/GUCY2D	6
GO:0061042	BP	GO:0061042	vascular wound healing	6/1871	22/18800	0.0177587	0.0775761	0.0569075	SERPINE1/KDR/CD34/TNFAIP3/XBP1/CXCR4	6
GO:0140467	BP	GO:0140467	integrated stress response signaling	6/1871	22/18800	0.0177587	0.0775761	0.0569075	PTPN2/PPP1R15A/HSPA5/ABCA7/PTPN1/DDIT3	6
GO:0031644	BP	GO:0031644	regulation of nervous system process	22/1871	138/18800	0.0178286	0.077823	0.0570886	EGR2/SHANK3/CCL3/ADORA1/CST7/HGF/NOS3/PTAFR/NLGN2/OPRL1/ITGAX/IL10/GRIN2D/S1PR2/TENM4/DLG4/AVPR1A/CBLN1/HOMER1/IL1A/NPTX2/RIMS1	22
GO:0106106	BP	GO:0106106	cold-induced thermogenesis	23/1871	146/18800	0.0178888	0.0779688	0.0571956	G0S2/ADCYAP1/ELOVL3/TSHR/FABP4/ALPL/MFAP2/NOVA2/EPAS1/GPR3/SLN/NRDC/CEBPB/CIDEA/OXTR/TRPV2/ACSL1/TLR4/EBF2/ADIPOQ/DDIT3/CXCR4/IRF4	23
GO:0120161	BP	GO:0120161	regulation of cold-induced thermogenesis	23/1871	146/18800	0.0178888	0.0779688	0.0571956	G0S2/ADCYAP1/ELOVL3/TSHR/FABP4/ALPL/MFAP2/NOVA2/EPAS1/GPR3/SLN/NRDC/CEBPB/CIDEA/OXTR/TRPV2/ACSL1/TLR4/EBF2/ADIPOQ/DDIT3/CXCR4/IRF4	23
GO:0010883	BP	GO:0010883	regulation of lipid storage	11/1871	55/18800	0.0181319	0.0783901	0.0575046	FBXW7/PTPN2/C3/CIDEA/MSR1/LPL/IL6/ABCA1/TREM2/SCARB1/ZC3H12A	11
GO:0001660	BP	GO:0001660	fever generation	4/1871	11/18800	0.0182008	0.0783901	0.0575046	IL1B/PTGES/PTGS2/IL1A	4
GO:0006054	BP	GO:0006054	N-acetylneuraminate metabolic process	4/1871	11/18800	0.0182008	0.0783901	0.0575046	ST3GAL1/NPL/NAGK/ST6GAL1	4
GO:0006707	BP	GO:0006707	cholesterol catabolic process	4/1871	11/18800	0.0182008	0.0783901	0.0575046	SCARF1/APOE/SCARB1/CYP46A1	4
GO:0010454	BP	GO:0010454	negative regulation of cell fate commitment	4/1871	11/18800	0.0182008	0.0783901	0.0575046	LOXL3/TBX21/DKK1/SFRP2	4
GO:0016127	BP	GO:0016127	sterol catabolic process	4/1871	11/18800	0.0182008	0.0783901	0.0575046	SCARF1/APOE/SCARB1/CYP46A1	4
GO:0032329	BP	GO:0032329	serine transport	4/1871	11/18800	0.0182008	0.0783901	0.0575046	SLC38A2/SLC7A10/SLC1A4/SLC38A5	4
GO:0032836	BP	GO:0032836	glomerular basement membrane development	4/1871	11/18800	0.0182008	0.0783901	0.0575046	WT1/SULF2/MPV17/COL4A4	4
GO:0045472	BP	GO:0045472	response to ether	4/1871	11/18800	0.0182008	0.0783901	0.0575046	PTAFR/CDK4/ZC3H12A/FOXP3	4
GO:0061299	BP	GO:0061299	retina vasculature morphogenesis in camera-type eye	4/1871	11/18800	0.0182008	0.0783901	0.0575046	ARHGEF15/RHOJ/CYP1B1/NRP1	4
GO:0070243	BP	GO:0070243	regulation of thymocyte apoptotic process	4/1871	11/18800	0.0182008	0.0783901	0.0575046	HIF1A/ADA/JAK3/ADAM8	4
GO:0071492	BP	GO:0071492	cellular response to UV-A	4/1871	11/18800	0.0182008	0.0783901	0.0575046	TIMP1/MMP2/MMP1/MMP3	4
GO:0072110	BP	GO:0072110	glomerular mesangial cell proliferation	4/1871	11/18800	0.0182008	0.0783901	0.0575046	PDGFRB/WT1/PDGFB/EGR1	4
GO:0097278	BP	GO:0097278	complement-dependent cytotoxicity	4/1871	11/18800	0.0182008	0.0783901	0.0575046	IGHG1/C3/CD59/CFH	4
GO:1902950	BP	GO:1902950	regulation of dendritic spine maintenance	4/1871	11/18800	0.0182008	0.0783901	0.0575046	FYN/APOE/HOMER1/FCGR2B	4
GO:1990440	BP	GO:1990440	positive regulation of transcription from RNA polymerase II promoter in response to endoplasmic reticulum stress	4/1871	11/18800	0.0182008	0.0783901	0.0575046	ATF3/CEBPB/HSPA5/DDIT3	4
GO:0010638	BP	GO:0010638	positive regulation of organelle organization	63/1871	487/18800	0.0182876	0.0786551	0.057699	ARHGEF15/SPHK1/FSCN1/PLAUR/MSX1/IGF1/TRPV4/RAPGEF3/IL1B/DOC2B/PDGFRB/RGCC/CSF3/HIF1A/FHOD1/TACR1/TGFB3/KDR/EVL/CCN2/PDGFB/GZMB/ENTR1/FES/PPM1F/MSN/ASAP1/ANXA1/IGF2/TGFBR1/EREG/KIRREL1/MAGEL2/SDCBP/LIMK1/PML/ATR/NRP1/PFDN2/CDC27/HTRA2/NES/NAV3/PIP4K2A/CD47/TEK/WIPI1/TREM2/PMAIP1/GNL3/FCHSD2/ATF7IP2/PLA2G5/GPR65/CDC42EP1/IL1A/POT1/MSX2/SWAP70/CROCC/HCK/CCDC88A/BIN1	63
GO:0033138	BP	GO:0033138	positive regulation of peptidyl-serine phosphorylation	18/1871	107/18800	0.0182894	0.0786551	0.057699	SH2D3C/OSM/RAMP3/IL11/RAPGEF3/RIPK2/CSF3/TGFB1/TERF2IP/SMYD3/PTGS2/PRKD1/TCL1A/MAD2L2/CD44/IL6/BDNF/SFRP2	18
GO:0051495	BP	GO:0051495	positive regulation of cytoskeleton organization	29/1871	195/18800	0.0183251	0.0787506	0.0577691	ARHGEF15/TRPV4/RAPGEF3/RGCC/CSF3/FHOD1/TACR1/TGFB3/EVL/CCN2/FES/PPM1F/TGFBR1/KIRREL1/MAGEL2/LIMK1/NRP1/PFDN2/NES/NAV3/CD47/TEK/FCHSD2/GPR65/CDC42EP1/SWAP70/HCK/CCDC88A/BIN1	29
GO:0090288	BP	GO:0090288	negative regulation of cellular response to growth factor stimulus	19/1871	115/18800	0.0186923	0.0802102	0.0588398	MMRN2/THBS1/TNFAIP6/SPRY1/NGFR/SULF2/FSTL3/GREM1/HTRA1/UBE2D1/CHRD/HHEX/APLN/ADAMTS12/PTPN1/ADGRA2/DKK1/GATA3/SFRP2	19
GO:1990748	BP	GO:1990748	cellular detoxification	19/1871	115/18800	0.0186923	0.0802102	0.0588398	S100A9/SOD2/H19/HP/APOE/NOS3/GPX8/CLIC2/PRDX4/PTGES/PRXL2C/PIM1/PTGS2/GPX7/MPO/PRDX6/TP53INP1/SOD3/PXDN	19
GO:0072028	BP	GO:0072028	nephron morphogenesis	14/1871	77/18800	0.018779	0.080523	0.0590692	ADAMTS16/KLHL3/PDGFRB/SIX2/WT1/SIX1/GREM1/TACSTD2/EYA1/KIF26B/MYC/MAGED1/SIX4/GATA3	14
GO:0008361	BP	GO:0008361	regulation of cell size	27/1871	179/18800	0.0187951	0.0805325	0.0590763	SEMA6B/SHANK3/TRPV4/DISC1/PRR16/AQP1/APOE/CRABP2/TRIM46/DPYSL2/MSN/SPP1/TRPV2/CXCL12/RARG/LIMK1/SEMA5B/NRP1/NRCAM/SEMA4F/RUFY3/BDNF/ARHGAP4/GNB3/SEMA4A/OLFM1/KCNN4	27
GO:0043122	BP	GO:0043122	regulation of I-kappaB kinase/NF-kappaB signaling	36/1871	254/18800	0.0190702	0.0816514	0.059897	FKBP1A/CLEC4D/CARD8/NOD1/S100A12/LITAF/IL1B/FYN/RIPK2/NOD2/S100A4/PIM2/BST2/PLK2/TERF2IP/TNFAIP3/APOL3/GOLT1B/TRIM8/PRKD1/GPRC5B/LTF/TRAF1/LILRB4/TREM2/RELA/LGALS1/CD40/LIME1/TICAM2/TLR4/IL1A/SHISA5/ADIPOQ/ZC3H12A/TRADD	36
GO:0022604	BP	GO:0022604	regulation of cell morphogenesis	42/1871	305/18800	0.0190891	0.0816721	0.0599122	PLXND1/CCL2/GBP1/CCL3/PDPN/FGR/PALMD/SPARC/FYN/LST1/RHOJ/KDR/PARVB/RND1/HAS2/FES/CDC42SE1/MSN/ANXA1/TACSTD2/FMNL3/FMNL1/PLXNC1/DLG4/ITGB2/ST6GAL1/NRP1/CPNE5/PREX1/CD44/PALM2AKAP2/ARHGAP15/NTNG2/CDC42EP1/MYH10/SEMA4A/FGD3/HCK/RND3/CXCR4/RIMS1/UNC13D	42
GO:0051235	BP	GO:0051235	maintenance of location	45/1871	331/18800	0.0193142	0.0825748	0.0605744	S100A8/MDFI/APLNR/FBXW7/CCL3/JSRP1/S100A9/FKBP1A/CEMIP/IL1B/SRGN/THY1/APOE/RASA3/CLIC2/BDKRB1/PTPN2/CXCL9/C3/SOAT1/CXCL11/CIDEA/NRROS/HTR2A/IL10/PRKD1/PML/HSPA5/CXCL10/MSR1/LPL/IL6/ABCA1/TREM2/SELENON/LIME1/GP1BB/STAT5B/SCARB1/ARL2BP/ZC3H12A/TMSB4X/CCDC88A/DDIT3/P2RY6	45
GO:0002446	BP	GO:0002446	neutrophil mediated immunity	8/1871	35/18800	0.0193678	0.0826219	0.0606089	TREM1/PRAM1/PTAFR/ITGB2/ARG1/SPI1/AZU1/IL6	8
GO:0044319	BP	GO:0044319	wound healing, spreading of cells	8/1871	35/18800	0.0193678	0.0826219	0.0606089	PDPN/CCN1/COL5A1/HBEGF/MRTFA/CD44/PHLDB2/MSX2	8
GO:0090505	BP	GO:0090505	epiboly involved in wound healing	8/1871	35/18800	0.0193678	0.0826219	0.0606089	PDPN/CCN1/COL5A1/HBEGF/MRTFA/CD44/PHLDB2/MSX2	8
GO:0014013	BP	GO:0014013	regulation of gliogenesis	17/1871	100/18800	0.0194662	0.0829805	0.060872	PRKCH/EGR2/IL1B/CLCF1/TGFB1/TLR2/MYC/TENM4/GFAP/IL6/TREM2/IL6ST/ZNF365/ID4/BIN1/CXCR4/TP73	17
GO:0051604	BP	GO:0051604	protein maturation	43/1871	314/18800	0.0195007	0.0830672	0.0609356	SERPINE1/CPXM1/RUNX1/THBS1/FKBP1A/COMP/CARD8/ADAMTS2/SERPINH1/IFI16/PLAU/CST7/SRGN/HP/RIPK2/CPZ/LDLRAD3/C1RL/IL1R2/C1R/TLL1/ECEL1/BACE2/PRDX4/ADAMTS3/CTSL/MMP14/BMP1/SOX4/HM13/TSPAN32/SPCS2/DHH/NLRC4/ADAM8/HTRA2/CHAC1/GAS1/ASTL/RPS6KA2/SPCS3/NKD2/TESC	43
GO:0043393	BP	GO:0043393	regulation of protein binding	29/1871	196/18800	0.0195287	0.0831254	0.0609783	CTHRC1/PLXND1/FKBP1A/DISC1/CLDN5/STING1/RIPK2/CSF3/APOE/LOX/TIAM1/PDGFB/VTN/FLOT1/TGFBR1/IL10/CFHR1/ADD2/NFATC4/ADAM15/NRP1/NES/MFNG/BDNF/DKK1/LDOC1/ADIPOQ/TMC8/SMARCD3	29
GO:0031345	BP	GO:0031345	negative regulation of cell projection organization	28/1871	188/18800	0.0198199	0.0843032	0.0618423	SEMA6B/TRPV4/RTN4RL2/VIM/PPP3CA/ODF2L/THY1/MINAR1/FYN/APOE/EVL/TRIM46/MYLIP/SPP1/TACSTD2/EFNB3/SEMA5B/NFATC4/NRP1/GFAP/MIR214/SEMA4F/RUFY3/ARHGAP4/DKK1/SEMA4A/ZNF365/SYNGAP1	28
GO:0071229	BP	GO:0071229	cellular response to acid chemical	15/1871	85/18800	0.0198409	0.0843312	0.0618628	COL1A1/COL3A1/MMP2/COL1A2/FYN/COL5A2/SIX1/CEBPB/XBP1/CASTOR1/KLF2/MYC/SPAAR/AVPR1A/SIPA1	15
GO:0098657	BP	GO:0098657	import into cell	34/1871	238/18800	0.0199755	0.0848412	0.062237	SLC2A3/SLC9C1/TRPV4/STEAP4/THBS1/RAMP3/KCNJ15/LRRC8C/SLC9A5/FYN/STEAP2/KCNJ8/SLC7A5/PLPPR4/FLOT1/SLC39A10/SLC7A2/TRPV2/SLC15A3/SLC27A1/SLC1A3/ACSL1/IL10RA/SLC36A4/GFAP/NALF1/CACNA1E/TREM2/SLC6A1/SLC39A6/SLC27A5/SLC39A8/SLC1A4/SLC15A4	34
GO:0010573	BP	GO:0010573	vascular endothelial growth factor production	12/1871	63/18800	0.0201716	0.0853629	0.0626197	IL1B/C5AR1/HIF1A/SULF2/ADAMTS3/TGFB1/C3/CYP1B1/PTGS2/IL6/IL1A/IL6ST	12
GO:0051965	BP	GO:0051965	positive regulation of synapse assembly	12/1871	63/18800	0.0201716	0.0853629	0.0626197	CLSTN3/TPBG/NLGN2/THBS2/OXTR/IL1RAP/FLRT2/CBLN1/BDNF/NTRK1/SEMA4A/SRPX2	12
GO:0060675	BP	GO:0060675	ureteric bud morphogenesis	12/1871	63/18800	0.0201716	0.0853629	0.0626197	ADAMTS16/SIX2/WT1/SIX1/GREM1/TACSTD2/EYA1/KIF26B/MYC/MAGED1/SIX4/GATA3	12
GO:2000242	BP	GO:2000242	negative regulation of reproductive process	12/1871	63/18800	0.0201716	0.0853629	0.0626197	TIMP1/IGF1/SNAI1/WT1/PRDX4/ADA/SERPINF1/DUSP1/PAEP/ASTL/RPS6KA2/IL1A	12
GO:2000401	BP	GO:2000401	regulation of lymphocyte migration	12/1871	63/18800	0.0201716	0.0853629	0.0626197	CCL2/CD200/CCL3/TNFSF14/CCL4/AIF1/MSN/CXCL12/CXCL10/ADAM8/IL27RA/STK10	12
GO:0032735	BP	GO:0032735	positive regulation of interleukin-12 production	9/1871	42/18800	0.0203746	0.0859719	0.0630664	MAPK11/RIPK2/NOD2/TLR2/TNFSF4/AGER/RELA/CD40/TLR4	9
GO:0071354	BP	GO:0071354	cellular response to interleukin-6	9/1871	42/18800	0.0203746	0.0859719	0.0630664	PTPN2/SELPLG/SBNO2/HAMP/SPI1/IL6/RELA/IL6ST/JAK1	9
GO:1904706	BP	GO:1904706	negative regulation of vascular associated smooth muscle cell proliferation	9/1871	42/18800	0.0203746	0.0859719	0.0630664	SOD2/TGFB3/IL10/S1PR2/APLN/MEF2C/EFEMP2/MIR214/ADIPOQ	9
GO:2000249	BP	GO:2000249	regulation of actin cytoskeleton reorganization	9/1871	42/18800	0.0203746	0.0859719	0.0630664	ESAM/RAPGEF3/CSF3/ABL2/FES/GMFG/NRP1/TEK/HCK	9
GO:0045216	BP	GO:0045216	cell-cell junction organization	30/1871	205/18800	0.0204361	0.086169	0.063211	ESAM/PECAM1/PRKCH/FSCN1/RAB13/APLNR/TRPV4/CDH24/CDH5/CLDN5/IL1B/RAMP2/TBCD/SNAI1/CLDN14/TGFB3/BMP6/HDAC7/GJA4/CLDN22/CDH11/CNTNAP1/TGFB1/NLGN2/CLDN1/TGFBR1/CDH6/CCM2/KIRREL1/GJD3	30
GO:0055078	BP	GO:0055078	sodium ion homeostasis	11/1871	56/18800	0.0205973	0.0867261	0.0636197	ADORA1/GNAI2/EDNRA/TACR1/ATP6V1B1/AVPR2/SLC1A3/AVPR1A/NPR1/ADORA2A/IL1A	11
GO:0030516	BP	GO:0030516	regulation of axon extension	16/1871	93/18800	0.0206729	0.0867261	0.0636197	SEMA6B/DISC1/APOE/TRIM46/DPYSL2/TRPV2/CXCL12/LIMK1/SEMA5B/NRP1/NRCAM/SEMA4F/RUFY3/ARHGAP4/SEMA4A/OLFM1	16
GO:0060993	BP	GO:0060993	kidney morphogenesis	16/1871	93/18800	0.0206729	0.0867261	0.0636197	ADAMTS16/KLHL3/PDGFRB/SIX2/WT1/SIX1/GREM1/TACSTD2/SOX4/EYA1/KIF26B/MYC/BASP1/MAGED1/SIX4/GATA3	16
GO:0010862	BP	GO:0010862	positive regulation of pathway-restricted SMAD protein phosphorylation	10/1871	49/18800	0.0207142	0.0867261	0.0636197	INHBB/ENG/INHBA/TGFB3/BMP6/TGFB1/TGFBR1/SDCBP/GDF11/GDF6	10
GO:0030225	BP	GO:0030225	macrophage differentiation	10/1871	49/18800	0.0207142	0.0867261	0.0636197	ZBTB46/INHBA/TRIB1/PTPN2/TGFB1/NRROS/TLR2/CSF1/SPI1/ADIPOQ	10
GO:0043300	BP	GO:0043300	regulation of leukocyte degranulation	10/1871	49/18800	0.0207142	0.0867261	0.0636197	FGR/PRAM1/PTAFR/FES/ITGB2/ADGRE2/IL13RA2/SPI1/FCGR2B/UNC13D	10
GO:0045058	BP	GO:0045058	T cell selection	10/1871	49/18800	0.0207142	0.0867261	0.0636197	PTPN2/LOXL3/CTSL/JAG2/IL6/TBX21/GATA3/FOXP3/LY9/IRF4	10
GO:0072599	BP	GO:0072599	establishment of protein localization to endoplasmic reticulum	10/1871	49/18800	0.0207142	0.0867261	0.0636197	RN7SL1/SPCS2/HERPUD1/HSPA5/SRPRB/SPCS3/RN7SL2/TRAM2/SRP19/SEC61B	10
GO:0032874	BP	GO:0032874	positive regulation of stress-activated MAPK cascade	21/1871	132/18800	0.0207183	0.0867261	0.0636197	SPHK1/TRPV4/NOD1/IL1B/RIPK2/NOD2/CCN2/SLAMF1/SH3RF3/SDCBP/SPI1/TRAF1/MAP3K10/AGER/MAPK8IP1/TLR4/GDF6/IL1A/ZC3H12A/FCGR2B/PRMT1	21
GO:0046879	BP	GO:0046879	hormone secretion	39/1871	281/18800	0.0207321	0.0867261	0.0636197	INHBB/TRPV4/OSM/ADCYAP1/IL11/PIM3/GPR68/PPP3CA/IL1B/DOC2B/ADORA1/CPLX1/C1QTNF1/HIF1A/INHBA/TACR1/BMP6/NMB/RETN/SLC9B2/NLGN2/EXOC3L1/ADRA2A/SPP1/ANXA1/SOX4/HCAR2/IL1RN/ACSL4/IL6/CYP19A1/RAPGEF4/RBP4/SELENOM/GATA3/POMC/ADIPOQ/ADM/RAB11FIP5	39
GO:0051146	BP	GO:0051146	striated muscle cell differentiation	39/1871	281/18800	0.0207321	0.0867261	0.0636197	ADAM12/MSX1/IGF1/RCAN1/PPP3CA/PDGFRB/TNFSF14/WT1/CSRP2/CNTNAP1/SIX1/TGFB1/CXCL9/SMYD3/GREM1/FLOT1/MMP14/XBP1/IGF2/TNNT1/ALPK2/HAMP/AVPR1A/CXCL10/ADAMTS15/MEF2C/TMEM119/NEB/SIK1/NFATC2/SELENON/HOMER1/IGFBP5/BDNF/ANKRD1/SIX4/DKK1/MIR23A/LMNA	39
GO:0090049	BP	GO:0090049	regulation of cell migration involved in sprouting angiogenesis	14/1871	78/18800	0.020858	0.0871904	0.0639603	MMRN2/FBXW7/THBS1/RHOJ/MEOX2/KDR/HDAC7/PLK2/PTGS2/ANXA1/NRP1/MIR23A/SRPX2/DLL4	14
GO:0009410	BP	GO:0009410	response to xenobiotic stimulus	54/1871	411/18800	0.0208859	0.0872444	0.0639999	NNMT/PDE4B/PGF/COL1A1/THBS1/ENG/SOD2/SMOX/MMP2/S100A12/IL1B/LOX/INHBA/AHR/FOSL1/FOSB/GRM2/PDE4A/CYP1B1/PPM1F/CDK4/PTGS2/VEGFC/OXTR/HTR2A/IL10/SLC1A3/ACSL1/MYC/ARG1/ATR/HSPA5/MEF2C/PMS1/NFATC2/CDH3/LPL/APOBEC3A/DUSP6/CD69/ADCY1/ANKRD1/AOC2/ADORA2A/TNFRSF11B/GATA3/NTRK1/SFRP2/ADIPOQ/CYP46A1/AHRR/CXCR4/TP73/BLMH	54
GO:0010464	BP	GO:0010464	regulation of mesenchymal cell proliferation	7/1871	29/18800	0.0210156	0.0875978	0.0642591	WNT2/PRRX1/KDR/SIX1/CHRD/MYC/LMNA	7
GO:0060037	BP	GO:0060037	pharyngeal system development	7/1871	29/18800	0.0210156	0.0875978	0.0642591	ADGRF5/EDNRA/SIX1/TGFBR1/EYA1/SIX4/GATA3	7
GO:1903203	BP	GO:1903203	regulation of oxidative stress-induced neuron death	7/1871	29/18800	0.0210156	0.0875978	0.0642591	FBXW7/NCOA7/HIF1A/MCL1/IL10/TREM2/TLR4	7
GO:0046620	BP	GO:0046620	regulation of organ growth	17/1871	101/18800	0.0213068	0.0887478	0.0651028	RUNX1/MAPK11/IGF1/WNT2/WT1/YBX3/PIM1/IGF2/TGFBR1/HAMP/MEF2C/FOXC1/BASP1/DUSP6/RBP4/KCNK2/TP73	17
GO:0072593	BP	GO:0072593	reactive oxygen species metabolic process	33/1871	231/18800	0.021626	0.0893794	0.0655661	PRCP/THBS1/CCN1/SOD2/H19/HP/PDGFRB/GNAI2/FYN/HIF1A/FPR2/NOS3/CCN2/PRDX4/SH3PXD2B/TGFB1/PDGFB/CYP1B1/TYROBP/NRROS/MPV17/FOXO1/MPO/NCF4/ITGB2/PREX1/PMAIP1/NCF2/SOD3/TLR4/MMP3/ZC3H12A/PXDN	33
GO:0001710	BP	GO:0001710	mesodermal cell fate commitment	5/1871	17/18800	0.0216733	0.0893794	0.0655661	SIX2/EYA1/SMAD1/DKK1/SFRP2	5
GO:0002295	BP	GO:0002295	T-helper cell lineage commitment	5/1871	17/18800	0.0216733	0.0893794	0.0655661	LOXL3/IL6/TBX21/LY9/IRF4	5
GO:0003184	BP	GO:0003184	pulmonary valve morphogenesis	5/1871	17/18800	0.0216733	0.0893794	0.0655661	STRA6/NOS3/ROBO1/HEYL/NFATC1	5
GO:0010470	BP	GO:0010470	regulation of gastrulation	5/1871	17/18800	0.0216733	0.0893794	0.0655661	POGLUT1/TENM4/PHLDB1/PHLDB2/TGIF2	5
GO:0034134	BP	GO:0034134	toll-like receptor 2 signaling pathway	5/1871	17/18800	0.0216733	0.0893794	0.0655661	RIPK2/NOD2/TNFAIP3/TLR2/TREM2	5
GO:0035729	BP	GO:0035729	cellular response to hepatocyte growth factor stimulus	5/1871	17/18800	0.0216733	0.0893794	0.0655661	HGF/IL10/NRP1/ADAMTS12/RELA	5
GO:0035855	BP	GO:0035855	megakaryocyte development	5/1871	17/18800	0.0216733	0.0893794	0.0655661	SH2B3/FLI1/ZNF385A/THPO/PIP4K2A	5
GO:0048339	BP	GO:0048339	paraxial mesoderm development	5/1871	17/18800	0.0216733	0.0893794	0.0655661	TCF15/LEF1/POGLUT1/FOXC1/TEAD2	5
GO:0048875	BP	GO:0048875	chemical homeostasis within a tissue	5/1871	17/18800	0.0216733	0.0893794	0.0655661	ADGRF5/EPAS1/KDR/LPCAT1/HOMER1	5
GO:0060252	BP	GO:0060252	positive regulation of glial cell proliferation	5/1871	17/18800	0.0216733	0.0893794	0.0655661	PRKCH/IL1B/MYC/GFAP/IL6	5
GO:0061548	BP	GO:0061548	ganglion development	5/1871	17/18800	0.0216733	0.0893794	0.0655661	SIX1/CYP1B1/TUBB3/NRP1/SIX4	5
GO:0090594	BP	GO:0090594	inflammatory response to wounding	5/1871	17/18800	0.0216733	0.0893794	0.0655661	TIMP1/HIF1A/TGFB1/TLR4/IL1A	5
GO:0097107	BP	GO:0097107	postsynaptic density assembly	5/1871	17/18800	0.0216733	0.0893794	0.0655661	SHANK3/LRFN4/NLGN2/IL1RAP/CBLN1	5
GO:2000379	BP	GO:2000379	positive regulation of reactive oxygen species metabolic process	13/1871	71/18800	0.0218117	0.0898865	0.065938	THBS1/SOD2/H19/PDGFRB/GNAI2/FPR2/TGFB1/PDGFB/CYP1B1/TYROBP/ITGB2/TLR4/ZC3H12A	13
GO:0019915	BP	GO:0019915	lipid storage	15/1871	86/18800	0.0218939	0.0900338	0.0660461	FBXW7/IL1B/APOE/PTPN2/C3/SOAT1/CIDEA/MSR1/LPL/IL6/ABCA1/TREM2/STAT5B/SCARB1/ZC3H12A	15
GO:0033627	BP	GO:0033627	cell adhesion mediated by integrin	15/1871	86/18800	0.0218939	0.0900338	0.0660461	SERPINE1/PLAU/ICAM1/ADA/CYP1B1/VTN/ITGAX/ITGAD/ITGBL1/ITGB2/PDE3B/SFRP2/MUC1/SWAP70/TESC	15
GO:0034103	BP	GO:0034103	regulation of tissue remodeling	15/1871	86/18800	0.0218939	0.0900338	0.0660461	RUNX1/PPP3CA/S1PR1/TGFB1/GREM1/TNFAIP3/SPP1/HAMP/TMEM119/ADAM8/DCSTAMP/MIR214/IL6/GPR137B/TNFRSF11B	15
GO:0002053	BP	GO:0002053	positive regulation of mesenchymal cell proliferation	6/1871	23/18800	0.0220534	0.0903073	0.0662467	WNT2/PRRX1/KDR/SIX1/CHRD/MYC	6
GO:0002689	BP	GO:0002689	negative regulation of leukocyte chemotaxis	6/1871	23/18800	0.0220534	0.0903073	0.0662467	CCL2/TNFAIP6/GREM1/DUSP1/CYP19A1/C5AR2	6
GO:0010640	BP	GO:0010640	regulation of platelet-derived growth factor receptor signaling pathway	6/1871	23/18800	0.0220534	0.0903073	0.0662467	LOX/PTPN2/PTGIR/HIP1/PTPN12/ADIPOQ	6
GO:0032331	BP	GO:0032331	negative regulation of chondrocyte differentiation	6/1871	23/18800	0.0220534	0.0903073	0.0662467	CCN4/GREM1/TGFBR1/RARG/ADAMTS12/ADAMTS7	6
GO:0060353	BP	GO:0060353	regulation of cell adhesion molecule production	6/1871	23/18800	0.0220534	0.0903073	0.0662467	CXCL8/NOTCH4/IL1B/FLOT1/FUT7/COLEC12	6
GO:0140632	BP	GO:0140632	inflammasome complex assembly	6/1871	23/18800	0.0220534	0.0903073	0.0662467	CARD8/NLRP1/NLRP3/TREM2/GBP5/TLR4	6
GO:0007043	BP	GO:0007043	cell-cell junction assembly	23/1871	149/18800	0.022296	0.0912364	0.0669283	ESAM/PECAM1/PRKCH/FSCN1/RAB13/APLNR/TRPV4/CDH24/CDH5/CLDN5/IL1B/RAMP2/TBCD/SNAI1/CLDN14/HDAC7/GJA4/CLDN22/CDH11/CNTNAP1/CLDN1/CDH6/GJD3	23
GO:0031638	BP	GO:0031638	zymogen activation	12/1871	64/18800	0.0226506	0.0924924	0.0678497	SERPINE1/RUNX1/THBS1/IFI16/PLAU/HP/RIPK2/C1RL/C1R/CTSL/MMP14/NLRC4	12
GO:0050771	BP	GO:0050771	negative regulation of axonogenesis	12/1871	64/18800	0.0226506	0.0924924	0.0678497	SEMA6B/THY1/TRIM46/SPP1/EFNB3/SEMA5B/NRP1/SEMA4F/RUFY3/ARHGAP4/SEMA4A/SYNGAP1	12
GO:0072171	BP	GO:0072171	mesonephric tubule morphogenesis	12/1871	64/18800	0.0226506	0.0924924	0.0678497	ADAMTS16/SIX2/WT1/SIX1/GREM1/TACSTD2/EYA1/KIF26B/MYC/MAGED1/SIX4/GATA3	12
GO:0030851	BP	GO:0030851	granulocyte differentiation	8/1871	36/18800	0.0227923	0.0926814	0.0679883	RUNX1/ZBTB46/CSF3/TRIB1/LEF1/SPI1/ADIPOQ/TESC	8
GO:0032350	BP	GO:0032350	regulation of hormone metabolic process	8/1871	36/18800	0.0227923	0.0926814	0.0679883	HIF1A/BMP6/SLCO1C1/CYP27B1/EGR1/GNB3/GATA3/ADM	8
GO:0043368	BP	GO:0043368	positive T cell selection	8/1871	36/18800	0.0227923	0.0926814	0.0679883	PTPN2/LOXL3/CTSL/IL6/TBX21/FOXP3/LY9/IRF4	8
GO:0050931	BP	GO:0050931	pigment cell differentiation	8/1871	36/18800	0.0227923	0.0926814	0.0679883	ADAMTS9/SOD2/LRMDA/RAB32/MEF2C/ZEB2/CD63/BLOC1S6	8
GO:0090504	BP	GO:0090504	epiboly	8/1871	36/18800	0.0227923	0.0926814	0.0679883	PDPN/CCN1/COL5A1/HBEGF/MRTFA/CD44/PHLDB2/MSX2	8
GO:1905332	BP	GO:1905332	positive regulation of morphogenesis of an epithelium	8/1871	36/18800	0.0227923	0.0926814	0.0679883	MMRN2/SIX1/GREM1/ITGAX/MAGED1/SIX4/GATA3/PIK3CD	8
GO:0007219	BP	GO:0007219	Notch signaling pathway	27/1871	182/18800	0.0228684	0.0929258	0.0681676	EGFL7/POSTN/FBXW7/NOTCH4/DLK1/PTP4A3/NOTCH3/SNAI1/NOS3/NOD2/SIX1/BEND6/POGLUT1/MMP14/CDH6/ROBO1/BCL6/FOXC1/JAG2/MFNG/CHAC1/GRIP2/HEYL/IL6ST/HOXD3/DLL4/AAK1	27
GO:0048145	BP	GO:0048145	regulation of fibroblast proliferation	14/1871	79/18800	0.0231053	0.0936925	0.06873	SPHK1/IGF1/WNT2/SOD2/PDGFRB/AQP1/NGFR/PDGFB/CDK4/B4GALT7/EREG/MYC/PML/TP53INP1	14
GO:0061844	BP	GO:0061844	antimicrobial humoral immune response mediated by antimicrobial peptide	14/1871	79/18800	0.0231053	0.0936925	0.06873	S100A9/CXCL3/CXCL8/S100A12/CXCL2/NOD2/CXCL9/CXCL11/PPBP/CXCL1/PGC/LTF/CXCL10/RNASE3	14
GO:1901184	BP	GO:1901184	regulation of ERBB signaling pathway	14/1871	79/18800	0.0231053	0.0936925	0.06873	PLAUR/FBXW7/ADORA1/AREG/PTPN2/WDR54/HBEGF/ADRA2A/EREG/SH3TC2/RHBDF2/HIP1/PTPN12/CCDC88A	14
GO:0015711	BP	GO:0015711	organic anion transport	48/1871	361/18800	0.0232301	0.0941329	0.0690531	SLC2A3/AQP9/SLCO3A1/LRRC8C/IL1B/ADORA1/PRAF2/SLC16A6/SLC26A9/SLC38A6/NMB/SLC25A32/GRM2/PTGES/SLC38A2/SLC7A5/SLC17A9/ANXA1/SLC16A7/SLC7A2/SLC13A3/SLCO1C1/SLC27A1/SLC1A3/SLC7A10/MYC/AVPR1A/SLC36A4/SLC10A6/CD47/SLC25A14/GFAP/SLC6A1/SLC16A14/SLC27A5/GRM7/SLC25A29/SLC25A25/CYB5R2/PLA2G5/SLC39A8/FOLR3/ADORA2A/IL1A/SLC1A4/SLC15A4/SLCO2A1/SLC38A5	48
GO:0007566	BP	GO:0007566	embryo implantation	11/1871	57/18800	0.0233008	0.0942226	0.0691189	TIMP1/MMP2/IL1B/TRO/TEAD4/PTGS2/SPP1/FUT7/APELA/STC1/IGFBP7	11
GO:0030219	BP	GO:0030219	megakaryocyte differentiation	11/1871	57/18800	0.0233008	0.0942226	0.0691189	IL11/SH2B3/FLI1/LOX/ZNF385A/THPO/MEF2C/PIP4K2A/RAB7B/TESC/PRMT1	11
GO:0090175	BP	GO:0090175	regulation of establishment of planar polarity	11/1871	57/18800	0.0233008	0.0942226	0.0691189	CTHRC1/PTK7/PLEKHA4/RSPO3/TIAM1/PRICKLE1/CELSR1/DKK1/ARHGEF19/SFRP2/GPC6	11
GO:0042554	BP	GO:0042554	superoxide anion generation	9/1871	43/18800	0.023562	0.0951467	0.0697968	SOD2/GNAI2/FPR2/SH3PXD2B/TGFB1/TYROBP/NCF4/ITGB2/NCF2	9
GO:0042771	BP	GO:0042771	intrinsic apoptotic signaling pathway in response to DNA damage by p53 class mediator	9/1871	43/18800	0.023562	0.0951467	0.0697968	IFI16/ZNF385A/PML/CD44/MARCHF7/SHISA5/MUC1/AEN/TP73	9
GO:0046580	BP	GO:0046580	negative regulation of Ras protein signal transduction	10/1871	50/18800	0.0236561	0.0953284	0.0699301	RASIP1/STMN3/SPRY1/RASA3/ABL2/TNFAIP1/BCL6/KCTD10/RASAL3/SYNGAP1	10
GO:0099054	BP	GO:0099054	presynapse assembly	10/1871	50/18800	0.0236561	0.0953284	0.0699301	CLSTN3/PCDH17/LRFN4/NLGN2/IL1RAP/SDCBP/CBLN1/NTNG2/DKK1/GPC6	10
GO:2000107	BP	GO:2000107	negative regulation of leukocyte apoptotic process	10/1871	50/18800	0.0236561	0.0953284	0.0699301	ST3GAL1/HIF1A/NOD2/ADA/SLC39A10/LILRB1/CXCL12/JAK3/BCL6/ST6GAL1	10
GO:0016331	BP	GO:0016331	morphogenesis of embryonic epithelium	23/1871	150/18800	0.023938	0.0963977	0.0707145	CTHRC1/TWIST1/WNT2/PTK7/MTHFD1L/HIF1A/SIX1/TGFB1/GREM1/VEGFC/SOX4/RARG/PRICKLE1/CELSR1/JAG2/SALL4/SIX4/GATA3/SFRP2/ALDH1A3/PCDH8/ADM/TEAD2	23
GO:0010212	BP	GO:0010212	response to ionizing radiation	22/1871	142/18800	0.0240706	0.0968648	0.0710571	SOD2/IFI16/VCAM1/IKBIP/POLB/ANXA1/EYA1/SPIDR/DCUN1D3/MDM2/MYC/PML/HAMP/ATR/HSPA5/CXCL10/THBD/EGR1/GATA3/IL1A/SFRP2/AEN	22
GO:0001960	BP	GO:0001960	negative regulation of cytokine-mediated signaling pathway	15/1871	87/18800	0.0241028	0.0969271	0.0711028	CARD8/SH2B3/IRAK3/IL1R2/PTPN2/STAT2/IL1RN/CCDC3/ARG1/ROBO1/SLIT3/IL6/TREM2/ADIPOQ/PXDN	15
GO:0070304	BP	GO:0070304	positive regulation of stress-activated protein kinase signaling cascade	21/1871	134/18800	0.0241276	0.0969601	0.071127	SPHK1/TRPV4/NOD1/IL1B/RIPK2/NOD2/CCN2/SLAMF1/SH3RF3/SDCBP/SPI1/TRAF1/MAP3K10/AGER/MAPK8IP1/TLR4/GDF6/IL1A/ZC3H12A/FCGR2B/PRMT1	21
GO:0014855	BP	GO:0014855	striated muscle cell proliferation	13/1871	72/18800	0.0242731	0.0974101	0.0714571	RUNX1/MAPK11/WNT2/SIX1/PIM1/TGFBR1/TENM4/MEF2C/FOXC1/RBP4/SMAD1/KCNK2/TP73	13
GO:0072078	BP	GO:0072078	nephron tubule morphogenesis	13/1871	72/18800	0.0242731	0.0974101	0.0714571	ADAMTS16/KLHL3/SIX2/WT1/SIX1/GREM1/TACSTD2/EYA1/KIF26B/MYC/MAGED1/SIX4/GATA3	13
GO:0006486	BP	GO:0006486	protein glycosylation	32/1871	225/18800	0.0247848	0.0991711	0.072749	ST3GAL5/ST3GAL1/B3GALT6/B3GNT9/RXYLT1/POGLUT1/TMEM165/GBGT1/ST8SIA4/GALNT18/GXYLT2/FUT7/B4GALT1/B4GALT7/GFPT2/POGLUT2/FUT1/DERL3/B3GNT2/ST6GAL1/B3GAT3/ST3GAL4/MAN1C1/SLC39A8/B3GALNT1/ST6GALNAC6/VEGFB/DPY19L2/DPY19L3/B4GALT5/ST3GAL2/DPY19L1	32
GO:0043413	BP	GO:0043413	macromolecule glycosylation	32/1871	225/18800	0.0247848	0.0991711	0.072749	ST3GAL5/ST3GAL1/B3GALT6/B3GNT9/RXYLT1/POGLUT1/TMEM165/GBGT1/ST8SIA4/GALNT18/GXYLT2/FUT7/B4GALT1/B4GALT7/GFPT2/POGLUT2/FUT1/DERL3/B3GNT2/ST6GAL1/B3GAT3/ST3GAL4/MAN1C1/SLC39A8/B3GALNT1/ST6GALNAC6/VEGFB/DPY19L2/DPY19L3/B4GALT5/ST3GAL2/DPY19L1	32
GO:0051048	BP	GO:0051048	negative regulation of secretion	25/1871	167/18800	0.0251065	0.0991711	0.072749	INHBB/CD200/OSM/IL11/PIM3/PPP3CA/IL1B/ADORA1/GNAI2/APOE/INHBA/NMB/ADA/AVPR2/ADRA2A/ANXA1/OXTR/LILRB1/IL13RA2/SPI1/RHBDF2/GRM7/ADIPOQ/FCGR2B/RAB11FIP5	25
GO:0001975	BP	GO:0001975	response to amphetamine	7/1871	30/18800	0.0251242	0.0991711	0.072749	PPP3CA/EDNRA/OXTR/NR4A1/NR4A2/ADORA2A/PDE1B	7
GO:0007176	BP	GO:0007176	regulation of epidermal growth factor-activated receptor activity	7/1871	30/18800	0.0251242	0.0991711	0.072749	FBXW7/ADORA1/AREG/SHC1/HBEGF/ADRA2A/EREG	7
GO:0031069	BP	GO:0031069	hair follicle morphogenesis	7/1871	30/18800	0.0251242	0.0991711	0.072749	SNAI1/FGF7/NGFR/WNT10A/GORAB/KRT17/IGFBP5	7
GO:0040018	BP	GO:0040018	positive regulation of multicellular organism growth	7/1871	30/18800	0.0251242	0.0991711	0.072749	FOXS1/DIO3/IGF2/CSF1/GPR21/STAT5B/PPIB	7
GO:0060292	BP	GO:0060292	long-term synaptic depression	7/1871	30/18800	0.0251242	0.0991711	0.072749	SHANK3/ADORA1/LILRB2/PLK2/SORCS2/CBLN1/AGER	7
GO:0061037	BP	GO:0061037	negative regulation of cartilage development	7/1871	30/18800	0.0251242	0.0991711	0.072749	CCN4/CTSK/GREM1/TGFBR1/RARG/ADAMTS12/ADAMTS7	7
GO:1902230	BP	GO:1902230	negative regulation of intrinsic apoptotic signaling pathway in response to DNA damage	7/1871	30/18800	0.0251242	0.0991711	0.072749	SNAI1/ZNF385A/CXCL12/CD44/MARCHF7/SFRP2/MUC1	7
GO:0002638	BP	GO:0002638	negative regulation of immunoglobulin production	4/1871	12/18800	0.0251887	0.0991711	0.072749	IL13RA2/BCL6/FOXP3/FCGR2B	4
GO:0002645	BP	GO:0002645	positive regulation of tolerance induction	4/1871	12/18800	0.0251887	0.0991711	0.072749	IRAK3/LILRB2/LILRB4/FOXP3	4
GO:0006568	BP	GO:0006568	tryptophan metabolic process	4/1871	12/18800	0.0251887	0.0991711	0.072749	TDO2/KYNU/IDO2/BLOC1S6	4
GO:0007501	BP	GO:0007501	mesodermal cell fate specification	4/1871	12/18800	0.0251887	0.0991711	0.072749	SIX2/EYA1/DKK1/SFRP2	4
GO:0010642	BP	GO:0010642	negative regulation of platelet-derived growth factor receptor signaling pathway	4/1871	12/18800	0.0251887	0.0991711	0.072749	PTPN2/PTGIR/PTPN12/ADIPOQ	4
GO:0031650	BP	GO:0031650	regulation of heat generation	4/1871	12/18800	0.0251887	0.0991711	0.072749	IL1B/PTGES/PTGS2/SLC27A1	4
GO:0032908	BP	GO:0032908	regulation of transforming growth factor beta1 production	4/1871	12/18800	0.0251887	0.0991711	0.072749	THBS1/LUM/TYROBP/FOXP3	4
GO:0033690	BP	GO:0033690	positive regulation of osteoblast proliferation	4/1871	12/18800	0.0251887	0.0991711	0.072749	CTHRC1/CCN1/LTF/TMEM119	4
GO:0043312	BP	GO:0043312	neutrophil degranulation	4/1871	12/18800	0.0251887	0.0991711	0.072749	PRAM1/PTAFR/ITGB2/SPI1	4
GO:0043476	BP	GO:0043476	pigment accumulation	4/1871	12/18800	0.0251887	0.0991711	0.072749	SHROOM2/RAB32/CD63/BLOC1S6	4
GO:0043482	BP	GO:0043482	cellular pigment accumulation	4/1871	12/18800	0.0251887	0.0991711	0.072749	SHROOM2/RAB32/CD63/BLOC1S6	4
GO:0043568	BP	GO:0043568	positive regulation of insulin-like growth factor receptor signaling pathway	4/1871	12/18800	0.0251887	0.0991711	0.072749	IGF1/IGFBP4/CDH3/IGFBP5	4
GO:0044848	BP	GO:0044848	biological phase	4/1871	12/18800	0.0251887	0.0991711	0.072749	INHBB/CDH3/SYCP2/MSX2	4
GO:0046541	BP	GO:0046541	saliva secretion	4/1871	12/18800	0.0251887	0.0991711	0.072749	AQP1/TACR1/AQP5/KCNN4	4
GO:0060907	BP	GO:0060907	positive regulation of macrophage cytokine production	4/1871	12/18800	0.0251887	0.0991711	0.072749	SPON2/LILRB1/GPRC5B/TLR4	4
GO:0106072	BP	GO:0106072	negative regulation of adenylate cyclase-activating G protein-coupled receptor signaling pathway	4/1871	12/18800	0.0251887	0.0991711	0.072749	PDE4B/GNAI2/OPRL1/MRAP	4
GO:1900272	BP	GO:1900272	negative regulation of long-term synaptic potentiation	4/1871	12/18800	0.0251887	0.0991711	0.072749	ADORA1/APOE/TYROBP/AGER	4
GO:2001214	BP	GO:2001214	positive regulation of vasculogenesis	4/1871	12/18800	0.0251887	0.0991711	0.072749	RAMP2/KDR/CD34/ADM	4
GO:0014823	BP	GO:0014823	response to activity	12/1871	65/18800	0.025347	0.0995921	0.0730578	ANGPT2/SOD2/MMP2/HIF1A/BMP6/IL10/IL6/SLC25A25/TPH2/ADIPOQ/UCP3/CXCR4	12
GO:0035914	BP	GO:0035914	skeletal muscle cell differentiation	12/1871	65/18800	0.025347	0.0995921	0.0730578	EGR2/ATF3/SIX1/EOMES/DDX5/NR4A1/MEF2C/HIVEP3/EGR1/ANKRD1/SIX4/HEYL	12
GO:0045576	BP	GO:0045576	mast cell activation	12/1871	65/18800	0.025347	0.0995921	0.0730578	FGR/S100A12/PTGDS/FES/ADGRE2/IL13RA2/LCP2/CRLF2/LAT/PIK3CD/LAT2/UNC13D	12
GO:0010522	BP	GO:0010522	regulation of calcium ion transport into cytosol	17/1871	103/18800	0.0253822	0.0996632	0.0731099	APLNR/JSRP1/FKBP1A/RAMP3/CEMIP/THY1/FYN/CLIC2/BDKRB1/CXCL9/CXCL11/PRKD1/PML/CXCL10/SELENON/LIME1/P2RY6	17
GO:0002200	BP	GO:0002200	somatic diversification of immune receptors	14/1871	80/18800	0.0255285	0.100103	0.0734324	CLCF1/LEF1/TGFB1/POLB/IL10/TNFSF4/MAD2L2/BCL6/TBX21/CD40/IL27RA/SWAP70/SLC15A4/FOXP3	14
GO:0051279	BP	GO:0051279	regulation of release of sequestered calcium ion into cytosol	14/1871	80/18800	0.0255285	0.100103	0.0734324	APLNR/JSRP1/FKBP1A/CEMIP/THY1/CLIC2/BDKRB1/CXCL9/CXCL11/PRKD1/CXCL10/SELENON/LIME1/P2RY6	14
GO:0007411	BP	GO:0007411	axon guidance	33/1871	234/18800	0.0255723	0.10014	0.0734595	SEMA6B/ROBO4/PLXND1/EGR2/NOTCH3/FYN/EDNRA/NOVA2/EPHB4/NGFR/UNC5A/ARTN/DPYSL2/ANOS1/DLX5/CXCL12/TUBB3/B3GNT2/EFNB3/PLXNC1/FLRT2/SEMA5B/ROBO1/CHN1/NRP1/SLIT3/SCN1B/NRCAM/SEMA4F/BDNF/GATA3/NTRK1/SEMA4A	33
GO:0045055	BP	GO:0045055	regulated exocytosis	33/1871	234/18800	0.0255723	0.10014	0.0734595	CCL3/FGR/DOC2B/CPLX1/GNAI2/STX11/PTGDS/PRAM1/STEAP2/PTAFR/FES/ADRA2A/CACNA1G/HTR2A/SNAP47/CHRNA6/ITGB2/ADGRE2/IL13RA2/SPI1/ADCY1/RAPGEF4/LAT/ADORA2A/PIK3CD/BLOC1S6/HCK/FCGR2B/RAB11FIP5/CADPS2/RIMS1/LAT2/UNC13D	33
GO:0036294	BP	GO:0036294	cellular response to decreased oxygen levels	23/1871	151/18800	0.0256716	0.100461	0.0736951	TWIST1/PLK3/VASN/RGCC/AQP1/HIF1A/EPAS1/PDK1/CD34/PTGS2/MDM2/MYC/STC1/ADAM8/MIR214/TREM2/PMAIP1/EGR1/KCNK2/ZFP36L1/LMNA/KCND2/MALAT1	23
GO:1903531	BP	GO:1903531	negative regulation of secretion by cell	22/1871	143/18800	0.025866	0.101086	0.0741535	INHBB/CD200/OSM/IL11/PIM3/PPP3CA/IL1B/ADORA1/GNAI2/APOE/INHBA/NMB/ADRA2A/ANXA1/LILRB1/IL13RA2/SPI1/RHBDF2/GRM7/ADIPOQ/FCGR2B/RAB11FIP5	22
GO:2001056	BP	GO:2001056	positive regulation of cysteine-type endopeptidase activity	22/1871	143/18800	0.025866	0.101086	0.0741535	S100A8/S100A9/CCN1/CARD8/NOD1/IFI16/NLRP1/FYN/RIPK2/SOX7/NGFR/CCN2/PPM1F/MYC/PML/NLRP3/ROBO1/NLRC4/HTRA2/PRR7/PMAIP1/HIP1	22
GO:0006584	BP	GO:0006584	catecholamine metabolic process	11/1871	58/18800	0.0262542	0.102328	0.0750647	EDNRA/EPAS1/LY6E/SNCAIP/ITGB2/NR4A2/NPR1/MOXD1/AOC2/PDE1B/GATA3	11
GO:0009712	BP	GO:0009712	catechol-containing compound metabolic process	11/1871	58/18800	0.0262542	0.102328	0.0750647	EDNRA/EPAS1/LY6E/SNCAIP/ITGB2/NR4A2/NPR1/MOXD1/AOC2/PDE1B/GATA3	11
GO:0033619	BP	GO:0033619	membrane protein proteolysis	11/1871	58/18800	0.0262542	0.102328	0.0750647	TIMP1/IL1B/APOE/BACE2/TGFB1/NRDC/MMP7/ADRA2A/IL10/HM13/ADAM8	11
GO:0061005	BP	GO:0061005	cell differentiation involved in kidney development	11/1871	58/18800	0.0262542	0.102328	0.0750647	GPR4/SIX2/EDNRA/WT1/PDGFB/GREM1/CD34/MEF2C/BASP1/GATA3/ADIPOQ	11
GO:0061564	BP	GO:0061564	axon development	61/1871	479/18800	0.0266212	0.103551	0.0759621	SEMA6B/ROBO4/PLXND1/EGR2/DISC1/RTN4RL2/MMP2/NOTCH3/VAX2/SCARF1/THY1/FYN/EDNRA/APOE/NOVA2/CRABP2/TIAM1/EPHB4/NGFR/UNC5A/CDH11/CNTNAP1/ARTN/TRIM46/PLPPR4/DPYSL2/FLOT1/SPP1/ANOS1/TRPV2/DLX5/CXCL12/TUBB3/B3GNT2/EFNB3/PLXNC1/FLRT2/LIMK1/VASH2/SEMA5B/ROBO1/CHN1/NRP1/NR4A2/SLIT3/SCN1B/NRCAM/ADCY1/SEMA4F/NTNG2/GRM7/RUFY3/BDNF/ARHGAP4/NREP/GATA3/NTRK1/SEMA4A/OLFM1/B4GALT5/SYNGAP1	61
GO:0045730	BP	GO:0045730	respiratory burst	8/1871	37/18800	0.0266214	0.103551	0.0759621	LBP/SLC11A1/MPO/TREM2/CYBC1/NCF2/PIK3CD/HCK	8
GO:1903725	BP	GO:1903725	regulation of phospholipid metabolic process	8/1871	37/18800	0.0266214	0.103551	0.0759621	ADGRF5/LPCAT1/PDGFB/APOC1/HTR2A/SLC27A1/GNB3/SCARB1	8
GO:0010001	BP	GO:0010001	glial cell differentiation	31/1871	218/18800	0.0268509	0.104188	0.0764292	S100A8/EGR2/S100A9/VIM/IL1B/LAMC3/C5AR1/CLCF1/FPR2/LEF1/CNTNAP1/TGFB1/NRROS/MXRA8/SOX4/TLR2/TENM4/SH3TC2/GFAP/IL6/TREM2/AGER/TLR4/ADORA2A/IL6ST/ZNF365/ID4/B4GALT5/BIN1/CXCR4/TP73	31
GO:0032692	BP	GO:0032692	negative regulation of interleukin-1 production	10/1871	51/18800	0.0268877	0.104188	0.0764292	IGF1/CARD8/IL1R2/TNFAIP3/IL10/PML/NLRP3/LILRB4/TREM2/ZC3H12A	10
GO:0042058	BP	GO:0042058	regulation of epidermal growth factor receptor signaling pathway	13/1871	73/18800	0.0269337	0.104188	0.0764292	PLAUR/FBXW7/ADORA1/AREG/PTPN2/WDR54/HBEGF/ADRA2A/EREG/RHBDF2/HIP1/PTPN12/CCDC88A	13
GO:0002922	BP	GO:0002922	positive regulation of humoral immune response	6/1871	24/18800	0.026996	0.104188	0.0764292	IL1B/NOD2/C3/PGC/TREM2/FCGR2B	6
GO:0016048	BP	GO:0016048	detection of temperature stimulus	6/1871	24/18800	0.026996	0.104188	0.0764292	ADORA1/NGFR/HTR2A/CXCL12/NTRK1/CXCR4	6
GO:0019835	BP	GO:0019835	cytolysis	6/1871	24/18800	0.026996	0.104188	0.0764292	LBP/GZMH/TGFB1/GZMB/MMD/GZMM	6
GO:0035458	BP	GO:0035458	cellular response to interferon-beta	6/1871	24/18800	0.026996	0.104188	0.0764292	IFITM2/IFI16/STING1/MNDA/PYHIN1/HTRA2	6
GO:0040037	BP	GO:0040037	negative regulation of fibroblast growth factor receptor signaling pathway	6/1871	24/18800	0.026996	0.104188	0.0764292	THBS1/SPRY1/NGFR/SULF2/APLN/GATA3	6
GO:0042026	BP	GO:0042026	protein refolding	6/1871	24/18800	0.026996	0.104188	0.0764292	FKBP1A/HSPA6/HSPA13/HSPA5/HSPA7/DNAJA1	6
GO:1901522	BP	GO:1901522	positive regulation of transcription from RNA polymerase II promoter involved in cellular response to chemical stimulus	6/1871	24/18800	0.026996	0.104188	0.0764292	HIF1A/XBP1/DLX5/RELA/SMAD1/RUNX2	6
GO:2000353	BP	GO:2000353	positive regulation of endothelial cell apoptotic process	6/1871	24/18800	0.026996	0.104188	0.0764292	ECSCR/CCL2/THBS1/RGCC/CD248/CD40	6
GO:0097485	BP	GO:0097485	neuron projection guidance	33/1871	235/18800	0.0270058	0.104188	0.0764292	SEMA6B/ROBO4/PLXND1/EGR2/NOTCH3/FYN/EDNRA/NOVA2/EPHB4/NGFR/UNC5A/ARTN/DPYSL2/ANOS1/DLX5/CXCL12/TUBB3/B3GNT2/EFNB3/PLXNC1/FLRT2/SEMA5B/ROBO1/CHN1/NRP1/SLIT3/SCN1B/NRCAM/SEMA4F/BDNF/GATA3/NTRK1/SEMA4A	33
GO:0006509	BP	GO:0006509	membrane protein ectodomain proteolysis	9/1871	44/18800	0.0270892	0.104188	0.0764292	TIMP1/IL1B/APOE/BACE2/NRDC/MMP7/ADRA2A/IL10/ADAM8	9
GO:0007595	BP	GO:0007595	lactation	9/1871	44/18800	0.0270892	0.104188	0.0764292	HIF1A/GPAT4/XBP1/OXTR/STAT5A/APLN/PRL/STAT5B/NME1	9
GO:0014009	BP	GO:0014009	glial cell proliferation	9/1871	44/18800	0.0270892	0.104188	0.0764292	PRKCH/IL1B/AREG/SOX4/MYC/CSF1/GFAP/IL6/TREM2	9
GO:0033173	BP	GO:0033173	calcineurin-NFAT signaling cascade	9/1871	44/18800	0.0270892	0.104188	0.0764292	IGF1/LMCD1/RCAN1/PPP3CA/HOMER3/PPP3CC/NFATC4/NFATC2/NFATC1	9
GO:0062208	BP	GO:0062208	positive regulation of pattern recognition receptor signaling pathway	9/1871	44/18800	0.0270892	0.104188	0.0764292	LBP/FLOT1/SLC15A3/TLR2/LTF/TICAM2/TLR5/TLR4/SLC15A4	9
GO:0001708	BP	GO:0001708	cell fate specification	16/1871	96/18800	0.0271597	0.104319	0.0765255	DMRT3/SIX2/TEAD4/SOX18/SIX1/HOXD10/EYA1/EOMES/GSC/TENM4/DHH/NRP1/TBX15/TBX21/DKK1/SFRP2	16
GO:0046330	BP	GO:0046330	positive regulation of JNK cascade	16/1871	96/18800	0.0271597	0.104319	0.0765255	TRPV4/NOD1/IL1B/RIPK2/NOD2/CCN2/SLAMF1/SH3RF3/SDCBP/TRAF1/MAP3K10/AGER/MAPK8IP1/TLR4/IL1A/FCGR2B	16
GO:0035966	BP	GO:0035966	response to topologically incorrect protein	24/1871	160/18800	0.0271771	0.104319	0.0765255	THBS1/COMP/SERPINH1/ATF3/HSPA6/PTPN2/HSPA13/PPP1R15A/XBP1/MANF/DERL3/HERPUD1/HSPA5/HSPA7/DNAJA1/ABCA7/ERLEC1/CHAC1/DNAJC10/FICD/PTPN1/DNAJB4/DNAJB9/DDIT3	24
GO:0002076	BP	GO:0002076	osteoblast development	5/1871	18/18800	0.0276097	0.105078	0.0770818	CLEC5A/JUND/PTH1R/RUNX2/MSX2	5
GO:0002281	BP	GO:0002281	macrophage activation involved in immune response	5/1871	18/18800	0.0276097	0.105078	0.0770818	LBP/TYROBP/SBNO2/HAVCR2/TREM2	5
GO:0006595	BP	GO:0006595	polyamine metabolic process	5/1871	18/18800	0.0276097	0.105078	0.0770818	NNMT/SMOX/OAZ2/SRM/AZIN2	5
GO:0006977	BP	GO:0006977	DNA damage response, signal transduction by p53 class mediator resulting in cell cycle arrest	5/1871	18/18800	0.0276097	0.105078	0.0770818	PLK3/PLK2/MDM2/PML/MUC1	5
GO:0030889	BP	GO:0030889	negative regulation of B cell proliferation	5/1871	18/18800	0.0276097	0.105078	0.0770818	TYROBP/MNDA/IL10/CTLA4/FCGR2B	5
GO:0031643	BP	GO:0031643	positive regulation of myelination	5/1871	18/18800	0.0276097	0.105078	0.0770818	EGR2/CST7/HGF/ITGAX/TENM4	5
GO:0043116	BP	GO:0043116	negative regulation of vascular permeability	5/1871	18/18800	0.0276097	0.105078	0.0770818	CLDN5/RAMP2/ADORA2A/MIR23A/ADM	5
GO:0048535	BP	GO:0048535	lymph node development	5/1871	18/18800	0.0276097	0.105078	0.0770818	PDPN/SPNS2/TGFB1/POLB/CD248	5
GO:0071071	BP	GO:0071071	regulation of phospholipid biosynthetic process	5/1871	18/18800	0.0276097	0.105078	0.0770818	ADGRF5/LPCAT1/PDGFB/HTR2A/SLC27A1	5
GO:0097094	BP	GO:0097094	craniofacial suture morphogenesis	5/1871	18/18800	0.0276097	0.105078	0.0770818	TWIST1/TGFB3/MMP14/MSX2/TMEM107	5
GO:0140354	BP	GO:0140354	lipid import into cell	5/1871	18/18800	0.0276097	0.105078	0.0770818	THBS1/PLPPR4/SLC27A1/ACSL1/SLC27A5	5
GO:0150078	BP	GO:0150078	positive regulation of neuroinflammatory response	5/1871	18/18800	0.0276097	0.105078	0.0770818	CCL3/IL1B/IL33/IL6/TREM2	5
GO:2000319	BP	GO:2000319	regulation of T-helper 17 cell differentiation	5/1871	18/18800	0.0276097	0.105078	0.0770818	LOXL3/NFKBIZ/TBX21/ZC3H12A/FOXP3	5
GO:0022600	BP	GO:0022600	digestive system process	17/1871	104/18800	0.0276273	0.105078	0.0770818	HRH2/AQP1/TACR1/NOD2/UGCG/OPRL1/ADRA2A/OXTR/SNX10/SERPINA3/HAMP/RBP4/TLR4/AQP5/SCARB1/VSIG1/KCNN4	17
GO:0030177	BP	GO:0030177	positive regulation of Wnt signaling pathway	22/1871	144/18800	0.0277619	0.10552	0.0774067	SFRP4/COL1A1/PTK7/DISC1/CCN4/PLEKHA4/RSPO3/SULF2/LEF1/TGFB1/TNFAIP3/RSPO4/SOX4/HHEX/DLX5/TLR2/GPRC5B/ZEB2/CDH3/ADGRA2/DKK1/SFRP2	22
GO:0016032	BP	GO:0016032	viral process	54/1871	418/18800	0.0278399	0.105748	0.0775736	CCL2/FCN1/CCL3/IFITM2/CXCL8/FCN3/IFI16/CH25H/PTX3/CLEC5A/ST3GAL1/IFITM3/LRRC15/TNFRSF4/ICAM1/APOE/CCL4/LEF1/BST2/HYAL2/BICD1/CLDN1/SELPLG/CTSL/LAMP3/IFITM1/LY6E/HTR2A/TRIM8/SLAMF1/TMEM39A/MDFIC/EFNB3/ATG7/LTF/APOBEC3G/ST6GAL1/CLEC4G/NRP1/ST3GAL4/APOBEC3A/SPCS3/LGALS1/CD86/SSB/CTSB/STOM/SCARB1/ZC3H12A/PPIB/PRMT1/ST3GAL2/CXCR4/CD80	54
GO:0010977	BP	GO:0010977	negative regulation of neuron projection development	21/1871	136/18800	0.0279506	0.106099	0.0778314	SEMA6B/TRPV4/RTN4RL2/VIM/THY1/MINAR1/APOE/TRIM46/MYLIP/SPP1/EFNB3/SEMA5B/NRP1/GFAP/SEMA4F/RUFY3/ARHGAP4/DKK1/SEMA4A/ZNF365/SYNGAP1	21
GO:0060070	BP	GO:0060070	canonical Wnt signaling pathway	42/1871	313/18800	0.0280669	0.106471	0.0781043	CTHRC1/TMEM88/SFRP4/WNT2/COL1A1/PTK7/DISC1/IGFBP4/PLEKHA4/EDNRA/APOE/BICC1/RSPO3/SOX7/LEF1/TPBG/TGFB1/PTPRU/TPBGL/GREM1/SOX4/HHEX/FOXO1/DLX5/RARG/GPRC5B/PRICKLE1/MAD2L2/ZEB2/MCC/NR4A2/PFDN5/CDH3/WNT10A/EGR1/ADGRA2/DKK1/GATA3/SFRP2/NKD2/FZD10/DDIT3	42
GO:0045445	BP	GO:0045445	myoblast differentiation	14/1871	81/18800	0.0281348	0.10659	0.0781914	MAPK12/IGF1/TNFSF14/EPAS1/TGFB1/CXCL9/DDX5/PRICKLE1/CXCL10/MEF2C/LGALS1/BTG1/ZFP36L1/DDIT3	14
GO:0120193	BP	GO:0120193	tight junction organization	14/1871	81/18800	0.0281348	0.10659	0.0781914	ESAM/PECAM1/PRKCH/RAB13/CDH5/CLDN5/RAMP2/TBCD/SNAI1/CLDN14/TGFB3/CLDN22/CLDN1/TGFBR1	14
GO:0032409	BP	GO:0032409	regulation of transporter activity	41/1871	305/18800	0.0289561	0.10963	0.0804214	PDE4B/CCL2/TWIST1/SHANK3/JSRP1/FKBP1A/FXYD5/EDNRA/REM1/CLIC2/SLN/PTAFR/NLGN2/FGF11/OPRL1/KCNE4/PIM1/RRAD/GEM/ADRA2A/HECW2/CACNB4/FXYD7/DLG4/MEF2C/RASGRF2/SCN1B/EHD3/KCNS1/THADA/TREM2/SELENON/HOMER1/STOM/CACNG8/ADIPOQ/TMSB4X/NETO2/TESC/KCNIP2/P2RY6	41
GO:0001942	BP	GO:0001942	hair follicle development	15/1871	89/18800	0.0290146	0.109709	0.0804792	SNAI1/FGF7/INHBA/SOX18/LDB2/NGFR/CDH3/WNT10A/GORAB/RELA/KRT17/IGFBP5/DKK1/MSX2/TRADD	15
GO:0051781	BP	GO:0051781	positive regulation of cell division	15/1871	89/18800	0.0290146	0.109709	0.0804792	PGF/OSM/IL1B/FGF7/TGFB3/TGFB1/PDGFB/PPBP/VEGFC/IGF2/EREG/CDC25B/PROK1/IL1A/VEGFB	15
GO:0010574	BP	GO:0010574	regulation of vascular endothelial growth factor production	11/1871	59/18800	0.0294687	0.111354	0.0816857	IL1B/C5AR1/HIF1A/SULF2/TGFB1/C3/CYP1B1/PTGS2/IL6/IL1A/IL6ST	11
GO:0045577	BP	GO:0045577	regulation of B cell differentiation	7/1871	31/18800	0.02975	0.112096	0.0822304	INHBA/MMP14/XBP1/IL10/NFAM1/STAT5B/ZFP36L1	7
GO:0045987	BP	GO:0045987	positive regulation of smooth muscle contraction	7/1871	31/18800	0.02975	0.112096	0.0822304	SPHK1/TACR1/ADA/PTAFR/PTGS2/OXTR/PROK2	7
GO:0061036	BP	GO:0061036	positive regulation of cartilage development	7/1871	31/18800	0.02975	0.112096	0.0822304	CCN1/BMP6/BMP1/FGF18/SMAD1/GDF6/RUNX2	7
GO:0007612	BP	GO:0007612	learning	22/1871	145/18800	0.0297614	0.112096	0.0822304	SHANK3/CLDN5/RAPGEF3/FYN/HIF1A/STRA6/TACR1/FOSL1/NRGN/TPBG/OPRL1/PTGS2/TLR2/DLG4/ADCY3/ABCA7/SLC6A1/DKK1/PDE1B/CHST10/NPTX2/SYNGAP1	22
GO:0051961	BP	GO:0051961	negative regulation of nervous system development	22/1871	145/18800	0.0297614	0.112096	0.0822304	SEMA6B/PPP3CA/IL1B/THY1/TRIM46/SPP1/TLR2/EFNB3/SEMA5B/NFATC4/CBLN1/NRP1/IL6/TREM2/SEMA4F/RUFY3/ARHGAP4/DKK1/SEMA4A/ID4/SYNGAP1/ELAPOR2	22
GO:0072088	BP	GO:0072088	nephron epithelium morphogenesis	13/1871	74/18800	0.0298018	0.112176	0.0822887	ADAMTS16/KLHL3/SIX2/WT1/SIX1/GREM1/TACSTD2/EYA1/KIF26B/MYC/MAGED1/SIX4/GATA3	13
GO:0051209	BP	GO:0051209	release of sequestered calcium ion into cytosol	19/1871	121/18800	0.0302773	0.113892	0.0835477	APLNR/CCL3/JSRP1/FKBP1A/CEMIP/THY1/RASA3/CLIC2/BDKRB1/CXCL9/CXCL11/HTR2A/PRKD1/CXCL10/SELENON/LIME1/GP1BB/DDIT3/P2RY6	19
GO:0006636	BP	GO:0006636	unsaturated fatty acid biosynthetic process	10/1871	52/18800	0.0304223	0.114363	0.0838936	ELOVL3/IL1B/PTGDS/PTGES/FADS3/PTGS2/ANXA1/AVPR1A/FADS1/ELOVL5	10
[truncated: 844 more rows]

## Sheet: DOWN
	ONTOLOGY	ID	Description	GeneRatio	BgRatio	pvalue	p.adjust	qvalue	geneID	Count
[truncated: 1,240 more rows]
